# Supplementary material for: Epigenetic impacts of stress priming of the neuroinflammatory response to sarin surrogate in mice: a model of Gulf War illness
Source: J Neuroinflammation. 2018 Mar 17;15:86. doi: 10.1186/s12974-018-1113-9 (PMC5857314; doi:10.1186/s12974-018-1113-9)
Supplement: Supplementary file 1 — Figure S1. Poisson dissimilarity matrix for hippocampus RNA-seq. Heatmaps showing the Poisson dissimilarity matrix for our hippocampus RNA-seq samples. Darker blue indicates more similar samples. (CSV 52 kb) [file 12974_2018_1113_MOESM10_ESM.csv]

ID	Description	GeneRatio	BgRatio	pvalue	p.adjust	qvalue	geneID	Count
GO:0001885	endothelial cell development	13/607	58/23262	2.46E-09	6.36E-06	4.91E-06	Il1b/Icam1/Tnf/Abcb1b/Rdx/Tnfrsf1a/Rock1/Rap1a/Eng/Arhgef26/Met/Ptprs/Rapgef2	13
GO:0061028	establishment of endothelial barrier	11/607	39/23262	3.01E-09	6.36E-06	4.91E-06	Il1b/Icam1/Tnf/Abcb1b/Rdx/Tnfrsf1a/Rock1/Rap1a/Eng/Ptprs/Rapgef2	11
GO:0045446	endothelial cell differentiation	15/607	93/23262	1.78E-08	2.21E-05	1.71E-05	Il1b/Icam1/Tnf/Abcb1b/Rdx/Tnfrsf1a/Rock1/Rap1a/Eng/Hey2/Arhgef26/Met/Dll1/Ptprs/Rapgef2	15
GO:0003158	endothelium development	16/607	108/23262	2.10E-08	2.21E-05	1.71E-05	Il1b/Pdgfb/Icam1/Tnf/Abcb1b/Rdx/Tnfrsf1a/Rock1/Rap1a/Eng/Hey2/Arhgef26/Met/Dll1/Ptprs/Rapgef2	16
GO:0050773	regulation of dendrite development	18/607	153/23262	1.08E-07	9.15E-05	7.07E-05	Mef2c/Foxo6/Tiam1/Kndc1/Efna1/Numbl/Cobl/Rap2a/Rab21/Cdkl5/Trpc5/Nrg1/Met/Fmr1/Arf6/Dnm3/Adgrb3/Rapgef2	18
GO:0022604	regulation of cell morphogenesis	34/607	485/23262	2.12E-07	0.000147425	0.000113905	Rtn4r/Icam1/Syt3/Palmd/Rdx/Flna/Src/Tiam1/Dock1/Kndc1/Efna1/Dlg1/Numbl/Dock5/Sema4c/Rap2a/Hexb/Rab21/Cdkl5/Trpc5/Nrg1/Wdr36/Lrrc4c/Met/Kank1/Plxna2/Coro1a/Kif3a/Ccl3/Eps8/Dnm3/Adgrb3/Rapgef2/Rac3	34
GO:0010975	regulation of neuron projection development	34/607	488/23262	2.45E-07	0.000147425	0.000113905	Pax6/Rtn4r/Mef2c/Foxo6/Syt3/Flna/Tiam1/Kndc1/Efna1/Numbl/Cobl/Sema4c/Nrcam/Rap2a/Rab21/Cdkl5/Rap1a/Trpc5/Prkd1/Nrg1/Wdr36/Efemp1/Lrrc4c/Met/Kank1/Adcy6/Plxna2/Fmr1/Arf6/Htr7/Dnm3/Tenm3/Adgrb3/Rapgef2	34
GO:0007249	I-kappaB kinase/NF-kappaB signaling	21/607	219/23262	3.30E-07	0.000174227	0.000134613	Il1b/Tlr2/Il1a/Gja1/Bcl3/Trim62/Nfkb2/Tnf/Tle1/Flna/Trim8/Uaca/Rock1/Ankrd17/Rnf31/Nlrx1/Card6/Prkd1/Ndfip2/Btrc/Ash1l	21
GO:0002064	epithelial cell development	21/607	225/23262	5.18E-07	0.000219369	0.00016949	Il1b/Pdgfb/Pax6/Il1a/Gja1/Icam1/Tnf/Abcb1b/Rdx/Atp2b2/Tnfrsf1a/Rock1/Akap9/Rap1a/Eng/Smarca4/Arhgef26/Met/Dll1/Ptprs/Rapgef2	21
GO:0051961	negative regulation of nervous system development	25/607	305/23262	5.20E-07	0.000219369	0.00016949	Il1b/Pax6/Rtn4r/Tnf/Flna/Nog/Efna1/Dtx1/Sema4c/Trp73/Trpc5/Nrg1/Erbb4/Id4/Efemp1/Kank1/Adcy6/Prkacb/Trp53/Dll1/Foxo3/Arf6/Dnm3/Rapgef2/Mdga1	25
GO:0031589	cell-substrate adhesion	24/607	290/23262	7.38E-07	0.000282915	0.000218589	Fbln2/Fndc3b/Flna/Src/Tiam1/Dock1/Efna1/Rock1/Dock5/Edil3/Smoc2/Tsc1/Bcl2l11/Utrn/Whamm/Adam15/Rsu1/Kank1/Npnt/Coro1a/Prkx/Dag1/Ccdc80/Rac3	24
GO:0007264	small GTPase mediated signal transduction	32/607	481/23262	1.50E-06	0.000521818	0.000403171	Arpp19/Src/Tiam1/Dock1/Kndc1/Dock10/Arfgef3/Rhebl1/Rock1/Dock5/Rap2a/Rab21/Rab36/Rap1a/Arfgef1/Prkd1/Nrg1/Itsn1/Ralgds/Rsu1/Ralbp1/Kank1/Prex2/Mapkap1/Rem2/Phactr4/Eps8/Arf6/Rhot1/Rrad/Rapgef2/Rac3	32
GO:0010769	regulation of cell morphogenesis involved in differentiation	23/607	282/23262	1.61E-06	0.000521818	0.000403171	Rtn4r/Flna/Tiam1/Dock1/Kndc1/Efna1/Numbl/Dock5/Sema4c/Rap2a/Rab21/Cdkl5/Trpc5/Nrg1/Wdr36/Lrrc4c/Met/Kank1/Plxna2/Dnm3/Adgrb3/Rapgef2/Rac3	23
GO:0030900	forebrain development	26/607	350/23262	1.98E-06	0.000598049	0.00046207	Pax6/Dnah5/Src/Nog/Pou3f1/Pgap1/Numbl/Ccdc141/Slc4a10/Trp73/Tsc1/Socs7/Nrg1/Slc1a2/Erbb4/Id4/Smarca4/Twsg1/Kif3a/Ncor1/Mcph1/Inhba/Ptprs/Rapgef2/Mdga1/Rac3	26
GO:0045787	positive regulation of cell cycle	23/607	289/23262	2.44E-06	0.000686216	0.00053019	Il1b/Pdgfb/Il1a/Sfpq/Tnf/Egf/Rdx/Src/Mepce/Stxbp4/Med25/Trp73/Ankrd17/Tpr/Bcl2l11/Pidd1/Usp2/Brca2/Met/Tmod3/Pkd1/Trp53/Fbxo5	23
GO:0043122	regulation of I-kappaB kinase/NF-kappaB signaling	18/607	192/23262	3.13E-06	0.000790245	0.000610566	Il1b/Tlr2/Il1a/Gja1/Trim62/Tnf/Tle1/Flna/Trim8/Uaca/Ankrd17/Rnf31/Nlrx1/Card6/Prkd1/Ndfip2/Btrc/Ash1l	18
GO:0010811	positive regulation of cell-substrate adhesion	13/607	104/23262	3.18E-06	0.000790245	0.000610566	Fbln2/Flna/Dock1/Rock1/Dock5/Edil3/Smoc2/Tsc1/Utrn/Rsu1/Npnt/Ccdc80/Rac3	13
GO:0090068	positive regulation of cell cycle process	18/607	194/23262	3.63E-06	0.000850567	0.000657172	Il1b/Pdgfb/Il1a/Sfpq/Tnf/Egf/Rdx/Mepce/Stxbp4/Med25/Trp73/Ankrd17/Tpr/Pidd1/Met/Tmod3/Trp53/Fbxo5	18
GO:0034394	protein localization to cell surface	9/607	49/23262	4.28E-06	0.000909618	0.000702797	Tnf/Egf/Flna/Ptpru/Gpd1l/Usp4/Nrg1/Erbb4/Arf6	9
GO:0048814	regulation of dendrite morphogenesis	12/607	91/23262	4.31E-06	0.000909618	0.000702797	Tiam1/Kndc1/Efna1/Numbl/Rap2a/Rab21/Cdkl5/Trpc5/Met/Dnm3/Adgrb3/Rapgef2	12
GO:0050768	negative regulation of neurogenesis	22/607	283/23262	5.87E-06	0.001179269	0.000911137	Il1b/Pax6/Rtn4r/Flna/Nog/Efna1/Dtx1/Sema4c/Trp73/Trpc5/Nrg1/Erbb4/Id4/Efemp1/Kank1/Adcy6/Trp53/Dll1/Foxo3/Arf6/Dnm3/Rapgef2	22
GO:0051098	regulation of binding	23/607	306/23262	6.33E-06	0.001213904	0.000937897	Pdgfb/Mef2c/Egf/Src/Nog/Tiam1/Mepce/Ddit3/Tmc8/Rock1/Med25/Zfpm1/Adam15/Hey2/Smarca4/Hipk3/Pkd1/Plcl1/Rfng/Smad2/Fmr1/Rapgef2/Adrb2	23
GO:0043087	regulation of GTPase activity	21/607	265/23262	7.09E-06	0.001267339	0.000979182	Rtn4r/Icam1/Arhgap27/Rdx/Tiam1/Cav2/Tsc1/Gapvd1/Cdkl5/Rgs4/Rap1a/Arfgef1/Tbc1d10b/Rsu1/Ralbp1/Snx9/Ccl4/Ccl3/Dennd6b/Sh3bp4/Rapgef2	21
GO:0043410	positive regulation of MAPK cascade	29/607	446/23262	7.21E-06	0.001267339	0.000979182	Il1b/Pdgfb/Tlr2/Il1a/Icam1/Tnf/Egf/Src/Tiam1/Epha8/Cav2/Efna1/Map2k3/Sema4c/Trp73/Ksr2/Osm/Rap1a/Erbb4/Grm5/Map3k11/Grm1/Met/Npnt/Ccl4/Ccl3/Traf7/Rapgef2/Adrb2	29
GO:0035239	tube morphogenesis	27/607	400/23262	7.57E-06	0.001277364	0.000986928	Gja1/Mef2c/Tnf/Egf/Src/Nog/Dlg1/Cobl/Sema4c/Trp73/Spint1/Tsc1/Bcl2l11/Eng/Met/Npnt/Mks1/Kif3a/Prkacb/Pkd1/Btrc/Prkx/Dll1/Trim71/Dag1/Smad2/Phactr4	27
GO:0051345	positive regulation of hydrolase activity	28/607	431/23262	1.05E-05	0.00170545	0.001317679	Rtn4r/Icam1/Mef2c/Tnf/Arhgap27/Hpca/Tiam1/Cav2/Uaca/Tsc1/S100a9/Cdkl5/Rgs4/Rap1a/Bcl2l11/Prkd1/Pidd1/Tbc1d10b/Rsu1/Ralbp1/Snx9/Npnt/Ccl4/Ccl3/Dennd6b/Itk/Rapgef2/Adrb2	28
GO:0043525	positive regulation of neuron apoptotic process	10/607	69/23262	1.16E-05	0.00175749	0.001357887	Il1b/Tnf/Tnfrsf1a/Ddit3/Bcl2l11/Map3k11/Ccl3/Trp53/Kcnma1/Foxo3	10
GO:0010721	negative regulation of cell development	23/607	318/23262	1.18E-05	0.00175749	0.001357887	Il1b/Pax6/Il1a/Rtn4r/Flna/Nog/Efna1/Dtx1/Sema4c/Trp73/Trpc5/Nrg1/Erbb4/Id4/Efemp1/Kank1/Adcy6/Trp53/Dll1/Foxo3/Arf6/Dnm3/Rapgef2	23
GO:0010810	regulation of cell-substrate adhesion	16/607	172/23262	1.21E-05	0.00175749	0.001357887	Fbln2/Flna/Src/Dock1/Rock1/Dock5/Edil3/Smoc2/Tsc1/Utrn/Adam15/Rsu1/Kank1/Npnt/Ccdc80/Rac3	16
GO:0043547	positive regulation of GTPase activity	17/607	194/23262	1.43E-05	0.002015958	0.001557587	Rtn4r/Icam1/Arhgap27/Tiam1/Cav2/Tsc1/Cdkl5/Rgs4/Rap1a/Tbc1d10b/Rsu1/Ralbp1/Snx9/Ccl4/Ccl3/Dennd6b/Rapgef2	17
GO:0045665	negative regulation of neuron differentiation	18/607	219/23262	1.94E-05	0.002637293	0.002037648	Il1b/Pax6/Rtn4r/Flna/Efna1/Dtx1/Sema4c/Trp73/Trpc5/Id4/Efemp1/Kank1/Adcy6/Dll1/Foxo3/Arf6/Dnm3/Rapgef2	18
GO:0016358	dendrite development	19/607	242/23262	2.18E-05	0.002862586	0.002211716	Mef2c/Foxo6/Tiam1/Kndc1/Efna1/Numbl/Cobl/Rap2a/Rab21/Cdkl5/Trpc5/Nrg1/Met/Prex2/Fmr1/Arf6/Dnm3/Adgrb3/Rapgef2	19
GO:0045785	positive regulation of cell adhesion	24/607	354/23262	2.24E-05	0.002862586	0.002211716	Il1b/Efnb3/Fbln2/Icam1/Tnf/Tfrc/Flna/Src/Dock1/Zbtb1/Cd86/Ccdc88b/Rock1/Dock5/Edil3/Ap3b1/Smoc2/Tsc1/Utrn/Rsu1/Npnt/Coro1a/Ccdc80/Rac3	24
GO:1900182	positive regulation of protein localization to nucleus	13/607	126/23262	2.64E-05	0.003179525	0.002456592	Il1b/Tlr2/Tnf/Egf/Tnfrsf1a/Flna/Src/Trim8/Cav2/Uaca/Tpr/Erbb4/Kank1	13
GO:0042063	gliogenesis	20/607	267/23262	2.64E-05	0.003179525	0.002456592	Il1b/Pdgfb/Tlr2/Pax6/Nog/Tiam1/Pou3f1/Dtx1/Trp73/Spint1/Hexb/S100a9/Socs7/Nrg1/Id4/Smarca4/Efemp1/Ccl3/Dll1/Dag1	20
GO:0060562	epithelial tube morphogenesis	24/607	360/23262	2.94E-05	0.003442402	0.002659698	Gja1/Mef2c/Tnf/Egf/Src/Nog/Dlg1/Cobl/Sema4c/Spint1/Tsc1/Eng/Met/Npnt/Mks1/Kif3a/Prkacb/Pkd1/Btrc/Prkx/Dll1/Trim71/Dag1/Phactr4	24
GO:0030902	hindbrain development	14/607	147/23262	3.22E-05	0.003674484	0.002839012	Pax6/Egf/Atp2b2/Nog/Kndc1/Sema4c/Wls/Socs7/Nr2c2/Smarca4/Plxna2/Trp53/Dll1/Ptprs	14
GO:0045931	positive regulation of mitotic cell cycle	13/607	129/23262	3.39E-05	0.003758041	0.00290357	Il1b/Pdgfb/Il1a/Tnf/Egf/Rdx/Mepce/Ankrd17/Tpr/Usp2/Brca2/Met/Tmod3	13
GO:0010893	positive regulation of steroid biosynthetic process	6/607	25/23262	3.57E-05	0.003863144	0.002984776	Il1b/Il1a/Tnf/Nr1d1/Sec14l2/Adora2b	6
GO:0048762	mesenchymal cell differentiation	16/607	189/23262	3.88E-05	0.004028621	0.003112628	Pax6/Gja1/Trim62/Mef2c/Flna/Nog/Efna1/Erg/Sema4c/Eng/Adam15/Erbb4/Hey2/Dag1/Smad2/Phactr4	16
GO:0048638	regulation of developmental growth	23/607	343/23262	3.92E-05	0.004028621	0.003112628	Gja1/Rtn4r/Mef2c/Syt3/Celf1/Nog/Dlg1/Sema4c/Trp73/Rab21/Cdkl5/Bcl2l11/Trpc5/Nrg1/Wdr36/Erbb4/Hey2/Plxna2/Ncor1/Dll1/Pik3ca/Nkd1/Adrb2	23
GO:1903829	positive regulation of cellular protein localization	22/607	322/23262	4.34E-05	0.004356498	0.003365955	Il1b/Tlr2/Tnf/Egf/Rdx/Hpca/Tnfrsf1a/Flna/Src/Trim8/Cav2/Uaca/Dlg1/Rnf31/Tpr/Gpd1l/Nrg1/Erbb4/Kank1/Kif3a/Gls2/Arf6	22
GO:0048871	multicellular organismal homeostasis	22/607	326/23262	5.21E-05	0.005115213	0.00395216	Il1b/Il1a/Scnn1a/Grhl1/Tnf/Tfrc/Nr1d1/Prcp/Src/Apln/Nphp4/Spata7/Wdr36/Erbb4/Adcy6/Mks1/Coro1a/Dll1/Nr1d2/Pik3ca/Adrb2/Rac3	22
GO:0032535	regulation of cellular component size	23/607	353/23262	6.08E-05	0.005832787	0.004506578	Rtn4r/Icam1/Rdx/Atp2b2/Dlg1/Sema4c/Trp73/Tsc1/Rab21/Cdkl5/Arfgef1/Trpc5/Nrg1/Wdr36/Whamm/Kank1/Plxna2/Tmod3/Coro1a/Kcnma1/Eps8/Arf6/Deptor	23
GO:0042493	response to drug	17/607	222/23262	7.96E-05	0.007457086	0.005761558	Il1b/Tlr2/Mef2c/Abcb1b/Tfrc/Add3/Gabra4/Rap2a/Pam/Rap1a/Slc1a3/Slc1a2/Ehmt2/Slc47a1/Ccl4/Trp53/Inhba	17
GO:0035272	exocrine system development	8/607	55/23262	8.48E-05	0.007633221	0.005897645	Pdgfb/Pax6/Igsf3/Tnf/Wls/Twsg1/Met/Dag1	8
GO:2000010	positive regulation of protein localization to cell surface	4/607	10/23262	8.51E-05	0.007633221	0.005897645	Tnf/Gpd1l/Nrg1/Erbb4	4
GO:0048813	dendrite morphogenesis	13/607	142/23262	9.20E-05	0.008081995	0.00624438	Tiam1/Kndc1/Efna1/Numbl/Rap2a/Rab21/Cdkl5/Trpc5/Met/Prex2/Dnm3/Adgrb3/Rapgef2	13
GO:0043254	regulation of protein complex assembly	22/607	341/23262	0.000100859	0.00859828	0.006643277	Fnip2/Icam1/Tnf/Svip/Rdx/Src/Eml2/Dlg1/Tmc8/Med25/Bcl2l11/Arfgef1/Whamm/Hey2/Snx9/Kank1/Tmod3/Coro1a/Trp53/Senp6/Eps8/Arf6	22
GO:0008630	intrinsic apoptotic signaling pathway in response to DNA damage	11/607	106/23262	0.000103113	0.00859828	0.006643277	Bcl3/Fnip2/Tnf/Tnfrsf1a/Uaca/Bcl2a1d/Trp73/Bcl2l11/Bcl2a1a/Brca2/Trp53	11
GO:0031349	positive regulation of defense response	19/607	272/23262	0.000106001	0.00859828	0.006643277	Il1b/Cd14/Tlr2/Gja1/Mef2c/Il17ra/Tnf/Nr1d1/Tnfrsf1a/Cd86/Pvr/Adora2b/Ankrd17/Nlrx1/S100a9/Ccl4/Ccl3/Lsm14a/Arf6	19
GO:0032388	positive regulation of intracellular transport	19/607	272/23262	0.000106001	0.00859828	0.006643277	Il1b/Tlr2/Tnf/Egf/Rdx/Khdrbs1/Hpca/Tnfrsf1a/Flna/Uaca/Adora2b/Rnf31/Tpr/Rab21/Erbb4/Kank1/Kif3a/Gls2/Fmr1	19
GO:0001837	epithelial to mesenchymal transition	11/607	107/23262	0.000112268	0.008922444	0.006893735	Gja1/Trim62/Flna/Nog/Efna1/Erg/Eng/Adam15/Hey2/Dag1/Smad2	11
GO:0030031	cell projection assembly	24/607	393/23262	0.00011591	0.008922444	0.006893735	Pdgfb/Dzip1l/Icam1/Dnah5/Ccno/Rdx/Ttll5/Flna/Src/Fnbp1l/Bin3/Rock1/Cobl/Rap2a/Whamm/Arhgef26/Kank1/Mks1/Kif3a/Fmr1/Arf6/Dnm3/Rapgef2/Rac3	24
GO:0051271	negative regulation of cellular component movement	18/607	253/23262	0.000126964	0.008922444	0.006893735	Pdgfb/Tmeff2/Nog/Reck/Sema4c/Cnn2/Rap2a/Ptpru/Nrg1/Eng/Adam15/Erbb4/Kank1/Tmod3/Miip/Dag1/Dach1/Abhd6	18
GO:1904951	positive regulation of establishment of protein localization	28/607	497/23262	0.000128837	0.008922444	0.006893735	Il1b/Cd14/Tlr2/Il1a/Gja1/Il17ra/Gck/Tnf/Egf/Hpca/Tnfrsf1a/Flna/Gipr/Src/Uaca/Dlg1/Casp4/Rnf31/Tpr/Wls/Mpc2/Erbb4/Kank1/Kif3a/Ccl3/Gls2/Pfkfb2/Arf6	28
GO:0032386	regulation of intracellular transport	26/607	446/23262	0.000129582	0.008922444	0.006893735	Il1b/Tlr2/Tnf/Egf/Svip/Reep1/Rdx/Khdrbs1/Hpca/Tnfrsf1a/Flna/Src/Uaca/Adora2b/Rnf31/Tpr/Rab21/Erbb4/Bnip3l/Kank1/Kif3a/Pkd1/Nus1/Gls2/Ifi27/Fmr1	26
GO:1901550	regulation of endothelial cell development	4/607	11/23262	0.0001309	0.008922444	0.006893735	Il1b/Tnf/Tnfrsf1a/Rock1	4
GO:1903140	regulation of establishment of endothelial barrier	4/607	11/23262	0.0001309	0.008922444	0.006893735	Il1b/Tnf/Tnfrsf1a/Rock1	4
GO:1901216	positive regulation of neuron death	10/607	91/23262	0.000130952	0.008922444	0.006893735	Il1b/Tnf/Tnfrsf1a/Ddit3/Bcl2l11/Map3k11/Ccl3/Trp53/Kcnma1/Foxo3	10
GO:0045744	negative regulation of G-protein coupled receptor protein signaling pathway	7/607	44/23262	0.000131804	0.008922444	0.006893735	Atp2b4/Gipr/Rgs4/Grm5/Rgs13/Grk6/Adrb2	7
GO:0010564	regulation of cell cycle process	27/607	472/23262	0.00013203	0.008922444	0.006893735	Il1b/Pdgfb/Il1a/Sfpq/Tnf/Egf/Atp2b4/Rdx/Mepce/Stxbp4/Med25/Trp73/Ankrd17/Tpr/Parp3/Osm/Pidd1/Brca2/Met/Tmod3/Miip/Pkd1/Trp53/Senp6/Mcph1/Fbxo5/Dach1	27
GO:0015800	acidic amino acid transport	5/607	20/23262	0.000133266	0.008922444	0.006893735	Slc7a11/Tnf/Slc13a3/Slc1a3/Slc1a2	5
GO:0009798	axis specification	10/607	92/23262	0.000143546	0.009460571	0.007309507	Pax6/Egf/Ddit3/Pgap1/Cobl/Wls/Bcor/Hey2/Dll1/Smad2	10
GO:0040013	negative regulation of locomotion	18/607	256/23262	0.000147162	0.009549681	0.007378356	Pdgfb/Tmeff2/Nog/Reck/Sema4c/Cnn2/Rap2a/Ptpru/Nrg1/Eng/Adam15/Erbb4/Grm5/Kank1/Miip/Dag1/Dach1/Abhd6	18
GO:0007517	muscle organ development	23/607	375/23262	0.000149978	0.009584929	0.00740559	Gja1/Mef2c/Dsp/Hivep3/Nog/Cav2/Id3/Bin3/Svil/Trp73/Zbtb42/Nrg1/Zfpm1/Usp2/Eng/Erbb4/Hey2/Met/Etv1/Dll1/Nr1d2/Acta1/Adrb2	23
GO:0030336	negative regulation of cell migration	16/607	214/23262	0.00016862	0.010615503	0.008201841	Pdgfb/Tmeff2/Nog/Reck/Cnn2/Rap2a/Ptpru/Nrg1/Eng/Adam15/Erbb4/Kank1/Miip/Dag1/Dach1/Abhd6	16
GO:0031649	heat generation	5/607	21/23262	0.000171173	0.010617748	0.008203575	Il1b/Il1a/Tnf/Apln/Adrb2	5
GO:0001525	angiogenesis	25/607	430/23262	0.000180851	0.011030648	0.008522594	Il1b/Il1a/Egf/Tnfaip2/Tnfrsf1a/Flna/Prcp/Efna1/Adora2b/C3ar1/Rock1/Plcd3/Thsd7a/Prkd1/Eng/Adam15/Prkx/Nus1/Dll1/Ccdc80/Pik3ca/Pknox1/Elk3/Adgrb3/Adrb2	25
GO:0046824	positive regulation of nucleocytoplasmic transport	11/607	113/23262	0.00018306	0.011030648	0.008522594	Il1b/Tlr2/Tnf/Egf/Khdrbs1/Tnfrsf1a/Flna/Uaca/Tpr/Erbb4/Kank1	11
GO:0045940	positive regulation of steroid metabolic process	6/607	33/23262	0.000187083	0.011114339	0.008587256	Il1b/Il1a/Tnf/Nr1d1/Sec14l2/Adora2b	6
GO:0034330	cell junction organization	15/607	195/23262	0.000195967	0.011480377	0.008870067	Gja1/Dsp/Grhl1/Tnf/Rdx/Flna/Src/Dlg1/Numbl/Rock1/Nphp4/Tsc1/Rap1a/Whamm/Rapgef2	15
GO:0042307	positive regulation of protein import into nucleus	10/607	96/23262	0.000204625	0.011823413	0.009135107	Il1b/Tlr2/Tnf/Egf/Tnfrsf1a/Flna/Uaca/Tpr/Erbb4/Kank1	10
GO:0071345	cellular response to cytokine stimulus	26/607	461/23262	0.000218173	0.012435889	0.009608323	Il1b/Il1a/Csf2rb/Rtn4r/Il17ra/Tnf/Tnfrsf1a/Cebpa/Mme/Numbl/Adamts7/Tpr/Osm/Socs7/Csf2rb2/Rps6ka4/Lrrc4c/Npnt/Coro1a/Ccl4/Ccl3/Socs6/Traf7/Lsm14a/Foxo3/Aspn	26
GO:0021537	telencephalon development	16/607	220/23262	0.000231126	0.012710952	0.009820845	Pax6/Dnah5/Numbl/Ccdc141/Trp73/Tsc1/Socs7/Nrg1/Slc1a2/Erbb4/Id4/Kif3a/Mcph1/Inhba/Ptprs/Mdga1	16
GO:0051222	positive regulation of protein transport	26/607	463/23262	0.000233347	0.012710952	0.009820845	Il1b/Cd14/Tlr2/Il1a/Gja1/Il17ra/Gck/Tnf/Egf/Hpca/Tnfrsf1a/Flna/Gipr/Src/Uaca/Casp4/Rnf31/Tpr/Wls/Mpc2/Erbb4/Kank1/Kif3a/Ccl3/Gls2/Pfkfb2	26
GO:0007159	leukocyte cell-cell adhesion	27/607	489/23262	0.000233387	0.012710952	0.009820845	Il1b/Efnb3/Bcl3/Icam1/Tnf/Tfrc/Pag1/Zbtb1/Jag2/Cd86/Ccdc88b/Bcl2a1d/Dlg1/Rock1/Dtx1/Selplg/Ap3b1/Tsc1/S100a9/Coro1a/Ncor1/Trp53/Socs6/Zc3h12d/Stx11/Pknox1/Itk	27
GO:0007409	axonogenesis	24/607	412/23262	0.000235053	0.012710952	0.009820845	Efnb3/Pax6/Rtn4r/Nog/Tiam1/Epha8/Efna1/Numbl/Plppr4/Cobl/Sema4c/Nrcam/Unc5a/Rab21/Cdkl5/Trpc5/Nrg1/Ntng1/Wdr36/Lrrc4c/Plxna2/Etv1/Dag1/Unc5c	24
GO:0032147	activation of protein kinase activity	15/607	200/23262	0.000257997	0.013759748	0.010631175	Il1b/Pdgfb/Tnf/Egf/Src/Efna1/Map2k3/Dlg1/Trp73/Nrg1/Grm5/Map3k11/Grm1/Met/Traf7	15
GO:1904591	positive regulation of protein import	10/607	99/23262	0.000263605	0.013759748	0.010631175	Il1b/Tlr2/Tnf/Egf/Tnfrsf1a/Flna/Uaca/Tpr/Erbb4/Kank1	10
GO:2000146	negative regulation of cell motility	16/607	223/23262	0.000269299	0.013759748	0.010631175	Pdgfb/Tmeff2/Nog/Reck/Cnn2/Rap2a/Ptpru/Nrg1/Eng/Adam15/Erbb4/Kank1/Miip/Dag1/Dach1/Abhd6	16
GO:0010001	glial cell differentiation	15/607	201/23262	0.000272252	0.013759748	0.010631175	Il1b/Pdgfb/Tlr2/Pax6/Nog/Pou3f1/Dtx1/Trp73/Spint1/S100a9/Nrg1/Id4/Smarca4/Dll1/Dag1	15
GO:0071902	positive regulation of protein serine/threonine kinase activity	17/607	246/23262	0.000273111	0.013759748	0.010631175	Il1b/Pdgfb/Tnf/Egf/Atp2b4/Src/Tiam1/Efna1/Map2k3/Trp73/Grm5/Map3k11/Grm1/Met/Pkd1/Traf7/Rapgef2	17
GO:0043123	positive regulation of I-kappaB kinase/NF-kappaB signaling	12/607	138/23262	0.000274719	0.013759748	0.010631175	Il1b/Tlr2/Il1a/Gja1/Trim62/Tnf/Flna/Trim8/Ankrd17/Rnf31/Prkd1/Ndfip2	12
GO:0048732	gland development	24/607	417/23262	0.000280545	0.013759748	0.010631175	Pdgfb/Pax6/Igsf3/Tnf/Egf/Atp2b2/Cebpa/Src/Nog/Zbtb1/Cobl/Wls/Bcl2l11/Erbb4/Id4/Smarca4/Brca2/Twsg1/Met/Pkd1/Btrc/Dag1/Arf6/Pik3ca	24
GO:0071407	cellular response to organic cyclic compound	24/607	417/23262	0.000280545	0.013759748	0.010631175	Il1b/Mef2c/Sstr2/Tnf/Atp2b4/Nr1d1/Cebpa/Src/Id3/Rap1a/Tarbp2/Gabra1/Nr2c2/Smarca4/Ehmt2/Inhbb/Adcy6/Ncor1/Btrc/Lin28b/Nr1d2/Inhba/Srrt/Rapgef2	24
GO:0043393	regulation of protein binding	14/607	181/23262	0.000299403	0.014387023	0.011115825	Pdgfb/Mef2c/Src/Nog/Tiam1/Tmc8/Rock1/Zfpm1/Adam15/Pkd1/Plcl1/Rfng/Rapgef2/Adrb2	14
GO:0046068	cGMP metabolic process	7/607	50/23262	0.000300156	0.014387023	0.011115825	Gucy2g/Atp2b2/Hpca/Gucy1b3/Adora2b/Gucy1a2/Pde9a	7
GO:0008361	regulation of cell size	14/607	182/23262	0.000316761	0.015012331	0.011598956	Rtn4r/Rdx/Atp2b2/Sema4c/Trp73/Tsc1/Rab21/Cdkl5/Trpc5/Nrg1/Wdr36/Plxna2/Kcnma1/Deptor	14
GO:0097193	intrinsic apoptotic signaling pathway	18/607	273/23262	0.000323843	0.015177448	0.01172653	Bcl3/Fnip2/Sfpq/Tnf/Tnfrsf1a/Scn2a/Src/Uaca/Ddit3/Bcl2a1d/Trp73/Casp4/S100a9/Bcl2l11/Bcl2a1a/Brca2/Trp53/Zfp346	18
GO:0042312	regulation of vasodilation	7/607	51/23262	0.000340176	0.015740993	0.012161941	Pdgfb/Gja1/Apln/Adora2b/Adcy6/Kcnma1/Adrb2	7
GO:0097191	extrinsic apoptotic signaling pathway	16/607	228/23262	0.000345082	0.015740993	0.012161941	Il1b/Il1a/Icam1/Tnf/Tnfrsf1a/Src/Bcl2a1d/Tmc8/Bcl2l11/Dedd2/Pidd1/Bcl2a1a/Faim/Foxo3/Inhba/Deptor	16
GO:0021700	developmental maturation	18/607	275/23262	0.000353542	0.015740993	0.012161941	Pdgfb/Gja1/Thbs3/Nrxn1/Cebpa/Epha8/Ddit3/Reck/Ankrd17/Nrcam/Erbb4/Brca2/Kcnma1/Dag1/Fbxo5/Foxo3/Adgrb3/Rac3	18
GO:0007623	circadian rhythm	14/607	184/23262	0.000354076	0.015740993	0.012161941	Sfpq/Nr1d1/Id3/Fbxl3/Top1/Bhlhe41/Usp2/Id4/Ncor1/Trp53/Btrc/Kcnma1/Nr1d2/Htr7	14
GO:0019221	cytokine-mediated signaling pathway	19/607	299/23262	0.000355077	0.015740993	0.012161941	Il1b/Il1a/Csf2rb/Rtn4r/Tnf/Tnfrsf1a/Cebpa/Numbl/Osm/Socs7/Csf2rb2/Rps6ka4/Lrrc4c/Ccl4/Ccl3/Socs6/Lsm14a/Foxo3/Aspn	19
GO:0007435	salivary gland morphogenesis	6/607	37/23262	0.000359464	0.015740993	0.012161941	Pdgfb/Pax6/Tnf/Twsg1/Met/Dag1	6
GO:0033674	positive regulation of kinase activity	23/607	399/23262	0.000364902	0.015740993	0.012161941	Il1b/Pdgfb/Tnf/Egf/Atp2b4/Src/Tiam1/Epha8/Efna1/Map2k3/Dlg1/Trp73/Rap1a/Nrg1/Grm5/Map3k11/Grm1/Met/Snx9/Pkd1/Traf7/Pfkfb2/Rapgef2	23
GO:1902532	negative regulation of intracellular signal transduction	25/607	451/23262	0.000370563	0.015740993	0.012161941	Il1b/Rtn4r/Tle1/Atp2b4/Src/Uaca/Ddit3/Dlg1/Trp73/Nlrx1/Tsc1/Socs7/Gpd1l/Lrrc4c/Dusp9/Kank1/Hipk3/Ncor1/Mapkap1/Socs6/Dag1/Ash1l/Sh3bp4/Aspn/Deptor	25
GO:1905114	cell surface receptor signaling pathway involved in cell-cell signaling	25/607	451/23262	0.000370563	0.015740993	0.012161941	Tlr2/Mef2c/Egf/Tle1/Mllt3/Nrxn1/Src/Nog/Tiam1/Ddit3/Tle4/Nphp4/Wls/Ptpru/Tmem198/Smarca4/Met/Kank1/Mks1/G3bp1/Btrc/Foxo3/Grk6/Nkd1/Adrb2	25
GO:1900006	positive regulation of dendrite development	9/607	85/23262	0.000373186	0.015740993	0.012161941	Foxo6/Tiam1/Numbl/Cobl/Rab21/Cdkl5/Nrg1/Met/Fmr1	9
GO:0060998	regulation of dendritic spine development	8/607	68/23262	0.000382764	0.015985148	0.012350582	Mef2c/Foxo6/Tiam1/Efna1/Nrg1/Fmr1/Arf6/Dnm3	8
GO:0051402	neuron apoptotic process	17/607	257/23262	0.000452807	0.018724882	0.014467379	Il1b/Mef2c/Tnf/Tnfrsf1a/Scn2a/Ddit3/Rock1/Trp73/Bcl2l11/Itsn1/Map3k11/Coro1a/Ccl3/Trp53/Kcnma1/Foxo3/Pik3ca	17
GO:0043523	regulation of neuron apoptotic process	16/607	234/23262	0.000459703	0.018825493	0.014545114	Il1b/Mef2c/Tnf/Tnfrsf1a/Ddit3/Rock1/Trp73/Bcl2l11/Itsn1/Map3k11/Coro1a/Ccl3/Trp53/Kcnma1/Foxo3/Pik3ca	16
GO:1901888	regulation of cell junction assembly	8/607	70/23262	0.000467086	0.018943924	0.014636618	Gja1/Tnf/Src/Rock1/Nphp4/Tsc1/Rap1a/Rapgef2	8
GO:0007265	Ras protein signal transduction	18/607	282/23262	0.000476891	0.019001842	0.014681366	Arpp19/Tiam1/Arfgef3/Rock1/Rap2a/Rap1a/Arfgef1/Prkd1/Nrg1/Itsn1/Rsu1/Kank1/Prex2/Mapkap1/Phactr4/Eps8/Arf6/Rapgef2	18
GO:0030198	extracellular matrix organization	15/607	212/23262	0.000479653	0.019001842	0.014681366	Adamtsl2/Bcl3/Nfkb2/Tnf/Reck/Spint1/Smoc2/Eng/Kazald1/Smarca4/Csgalnact1/Npnt/Dag1/Ccdc80/Olfml2a	15
GO:0035690	cellular response to drug	7/607	54/23262	0.000486464	0.019001842	0.014681366	Il1b/Mef2c/Tfrc/Rap2a/Rap1a/Ehmt2/Ccl4	7
GO:2000008	regulation of protein localization to cell surface	5/607	26/23262	0.000496782	0.019001842	0.014681366	Tnf/Egf/Gpd1l/Nrg1/Erbb4	5
GO:0003188	heart valve formation	4/607	15/23262	0.000498215	0.019001842	0.014681366	Efna1/Erg/Zfpm1/Hey2	4
GO:0002791	regulation of peptide secretion	15/607	213/23262	0.000503886	0.019001842	0.014681366	Il1b/Pax6/Gja1/Gck/Tnf/Nr1d1/Nrxn1/Gipr/Tiam1/Apln/Stxbp4/S100a9/Mpc2/Inhbb/Pfkfb2	15
GO:0043062	extracellular structure organization	15/607	213/23262	0.000503886	0.019001842	0.014681366	Adamtsl2/Bcl3/Nfkb2/Tnf/Reck/Spint1/Smoc2/Eng/Kazald1/Smarca4/Csgalnact1/Npnt/Dag1/Ccdc80/Olfml2a	15
GO:0030111	regulation of Wnt signaling pathway	16/607	236/23262	0.000504553	0.019001842	0.014681366	Tlr2/Mllt3/Src/Nog/Tiam1/Ddit3/Nphp4/Wls/Tmem198/Smarca4/Kank1/Mks1/G3bp1/Btrc/Foxo3/Nkd1	16
GO:0060043	regulation of cardiac muscle cell proliferation	6/607	40/23262	0.000555492	0.02055362	0.015880315	Gja1/Mef2c/Nog/Trp73/Erbb4/Hey2	6
GO:0090087	regulation of peptide transport	15/607	215/23262	0.000555503	0.02055362	0.015880315	Il1b/Pax6/Gja1/Gck/Tnf/Nr1d1/Nrxn1/Gipr/Tiam1/Apln/Stxbp4/S100a9/Mpc2/Inhbb/Pfkfb2	15
GO:0023061	signal release	24/607	438/23262	0.000567529	0.020815992	0.01608303	Il1b/Pax6/Gja1/Mef2c/Syt3/Gck/Tnf/Nr1d1/Nrxn1/Gipr/Tiam1/Apln/Stxbp4/Wls/Osm/Rap1a/Mpc2/Unc13c/Inhbb/Stx11/Smad2/Inhba/Fmr1/Pfkfb2	24
GO:0060485	mesenchyme development	16/607	239/23262	0.000578849	0.021048144	0.016262397	Pax6/Gja1/Trim62/Mef2c/Flna/Nog/Efna1/Erg/Sema4c/Eng/Adam15/Erbb4/Hey2/Dag1/Smad2/Phactr4	16
GO:0060317	cardiac epithelial to mesenchymal transition	5/607	27/23262	0.000596708	0.021169768	0.016356368	Efna1/Erg/Eng/Adam15/Hey2	5
GO:0048568	embryonic organ development	25/607	466/23262	0.00059725	0.021169768	0.016356368	Pdgfb/Pax6/Gja1/Mef2c/Atp2b2/Cebpa/Nog/Id3/Efna1/Dlg1/Cobl/Plcd3/Spint1/Zfpm1/Eng/Hey2/Smarca4/Bptf/Mks1/Kif3a/Pkd1/Trp53/Dll1/Smad2/Phactr4	25
GO:0051347	positive regulation of transferase activity	25/607	466/23262	0.00059725	0.021169768	0.016356368	Il1b/Pdgfb/Tnf/Egf/Atp2b4/Src/Tiam1/Epha8/Efna1/Map2k3/Dlg1/Serinc2/Trp73/Rap1a/Pnkp/Nrg1/Grm5/Map3k11/Grm1/Met/Snx9/Pkd1/Traf7/Pfkfb2/Rapgef2	25
GO:0061564	axon development	24/607	440/23262	0.00060504	0.021267149	0.016431607	Efnb3/Pax6/Rtn4r/Nog/Tiam1/Epha8/Efna1/Numbl/Plppr4/Cobl/Sema4c/Nrcam/Unc5a/Rab21/Cdkl5/Trpc5/Nrg1/Ntng1/Wdr36/Lrrc4c/Plxna2/Etv1/Dag1/Unc5c	24
GO:0030856	regulation of epithelial cell differentiation	11/607	130/23262	0.000615342	0.021450526	0.01657329	Il1b/Pax6/Il1a/Grhl1/Tnf/Tnfrsf1a/Ptch2/Rock1/Hey2/Prkx/Dll1	11
GO:0007431	salivary gland development	6/607	41/23262	0.000636535	0.022007423	0.017003564	Pdgfb/Pax6/Tnf/Twsg1/Met/Dag1	6
GO:0015813	L-glutamate transport	4/607	16/23262	0.00065064	0.022076833	0.017057192	Slc7a11/Tnf/Slc1a3/Slc1a2	4
GO:0050769	positive regulation of neurogenesis	25/607	469/23262	0.00065491	0.022076833	0.017057192	Il1b/Tlr2/Pax6/Mef2c/Foxo6/Syt3/Nog/Tiam1/Numbl/Cobl/Trp73/Spint1/Rab21/Cdkl5/Rap1a/Trpc5/Prkd1/Nrg1/Grm5/Met/Fmr1/Htr7/Tenm3/Srrt/Rapgef2	25
GO:0031333	negative regulation of protein complex assembly	10/607	111/23262	0.000660378	0.022076833	0.017057192	Svip/Rdx/Src/Eml2/Tmc8/Arfgef1/Hey2/Kank1/Tmod3/Eps8	10
GO:0030041	actin filament polymerization	12/607	152/23262	0.000660758	0.022076833	0.017057192	Icam1/Rdx/Dlg1/Cobl/Arfgef1/Whamm/Cobll1/Kank1/Tmod3/Coro1a/Eps8/Arf6	12
GO:0044089	positive regulation of cellular component biogenesis	23/607	417/23262	0.000670848	0.022076833	0.017057192	Fnip2/Icam1/Tnf/Lrrn1/Nrxn1/Src/Dlg1/Rock1/Med25/Nphp4/Cobl/Tpr/Tsc1/Bcl2l11/Whamm/Snx9/Coro1a/Trp53/Dag1/Fmr1/Arf6/Dnm3/Adgrb3	23
GO:0007389	pattern specification process	25/607	470/23262	0.000675181	0.022076833	0.017057192	Pax6/Gja1/Mef2c/Dnah5/Egf/Mllt3/Nog/Ddit3/Pgap1/Cobl/Wls/Bcor/Eng/Erbb4/Hey2/Bptf/Plxna2/Mks1/Kif3a/Prkacb/Pkd1/Trp53/Dll1/Rfng/Smad2	25
GO:0044708	single-organism behavior	25/607	470/23262	0.000675181	0.022076833	0.017057192	Il1b/Efnb3/Gja1/Mef2c/Foxo6/Nrxn1/Nog/Rin1/Atp8a1/Slc4a10/Tsc1/Osm/Slc1a3/Slc1a2/Aaas/Grm5/Ehmt2/Met/Prex2/Etv1/Kcnma1/Eps8/Htr7/Adgrb3/Adrb2	25
GO:0045926	negative regulation of growth	16/607	243/23262	0.000692332	0.022463521	0.017355958	Tlr2/Gja1/Rtn4r/Tnf/Nog/Sema4c/Trp73/Adam15/Smarca4/Trp53/Inhba/Sh3bp4/Dcbld2/Rrad/Nkd1/Adrb2	16
GO:0045667	regulation of osteoblast differentiation	11/607	132/23262	0.000699457	0.02252144	0.017400708	Gja1/Mef2c/Tnf/Fndc3b/Cebpa/Nog/Id3/Prkd1/Id4/Twsg1/Npnt	11
GO:0045860	positive regulation of protein kinase activity	21/607	367/23262	0.000710779	0.022712618	0.017548418	Il1b/Pdgfb/Tnf/Egf/Atp2b4/Src/Tiam1/Efna1/Map2k3/Dlg1/Trp73/Rap1a/Nrg1/Grm5/Map3k11/Grm1/Met/Snx9/Pkd1/Traf7/Rapgef2	21
GO:0001659	temperature homeostasis	6/607	42/23262	0.000726446	0.022866781	0.017667529	Il1b/Il1a/Tnf/Nr1d1/Apln/Adrb2	6
GO:0031529	ruffle organization	6/607	42/23262	0.000726446	0.022866781	0.017667529	Icam1/Rdx/Cobl/Arhgef26/Kank1/Arf6	6
GO:0033500	carbohydrate homeostasis	15/607	222/23262	0.000773206	0.023766603	0.018362757	Pax6/Icam1/Gck/Nr1d1/Nrxn1/Prcp/Cebpa/Tiam1/Stxbp4/Mpc2/Smarca4/Met/Plscr3/Foxo3/Pik3ca	15
GO:0042593	glucose homeostasis	15/607	222/23262	0.000773206	0.023766603	0.018362757	Pax6/Icam1/Gck/Nr1d1/Nrxn1/Prcp/Cebpa/Tiam1/Stxbp4/Mpc2/Smarca4/Met/Plscr3/Foxo3/Pik3ca	15
GO:0042886	amide transport	18/607	294/23262	0.000775469	0.023766603	0.018362757	Il1b/Tlr2/Pax6/Slc15a3/Gja1/Gck/Tnf/Nr1d1/Nrxn1/Gipr/Tiam1/Apln/Stxbp4/S100a9/Mpc2/Inhbb/Smad2/Pfkfb2	18
GO:0051272	positive regulation of cellular component movement	24/607	448/23262	0.00077757	0.023766603	0.018362757	Il1b/Pdgfb/Tlr2/Pax6/Il1a/Icam1/Rdx/Src/Tiam1/Dock1/C3ar1/Dock5/Atp8a1/Sema4c/Fgfr1op/Prkd1/Erbb4/Met/Coro1a/Kif3a/Ccl4/Trp53/Fam83h/Rapgef2	24
GO:0030335	positive regulation of cell migration	23/607	423/23262	0.000813515	0.024686379	0.019073402	Il1b/Pdgfb/Tlr2/Pax6/Il1a/Icam1/Rdx/Src/Tiam1/Dock1/C3ar1/Dock5/Atp8a1/Sema4c/Fgfr1op/Prkd1/Erbb4/Met/Coro1a/Ccl4/Trp53/Fam83h/Rapgef2	23
GO:2000810	regulation of bicellular tight junction assembly	4/607	17/23262	0.000833374	0.025108367	0.019399442	Gja1/Tnf/Rock1/Nphp4	4
GO:0032459	regulation of protein oligomerization	5/607	29/23262	0.000840827	0.025153261	0.019434128	Src/Tmc8/Bcl2l11/Snx9/Trp53	5
GO:1901342	regulation of vasculature development	16/607	249/23262	0.000897914	0.026671828	0.020607417	Il1b/Pdgfb/Il1a/Tnfrsf1a/Efna1/Adora2b/C3ar1/Rock1/Rap1a/Prkd1/Eng/Hey2/Dll1/Adgrb3/Rapgef2/Adrb2	16
GO:0007015	actin filament organization	19/607	323/23262	0.000905283	0.026702695	0.020631265	Icam1/Tmeff2/Rdx/Flna/Src/Dlg1/Rock1/Cobl/Casp4/Tsc1/Arfgef1/Whamm/Cobll1/Kank1/Tmod3/Coro1a/Acta1/Eps8/Arf6	19
GO:0045216	cell-cell junction organization	13/607	180/23262	0.000925437	0.026976421	0.020842754	Gja1/Dsp/Grhl1/Tnf/Rdx/Flna/Src/Dlg1/Numbl/Rock1/Nphp4/Tsc1/Whamm	13
GO:0051148	negative regulation of muscle cell differentiation	7/607	60/23262	0.000927354	0.026976421	0.020842754	Pdgfb/Tnf/Ddit3/Id3/Bhlhe41/Ankrd17/Dll1	7
GO:0038034	signal transduction in absence of ligand	8/607	78/23262	0.000967363	0.027425502	0.021189727	Il1b/Il1a/Tnf/Bcl2a1d/Bcl2l11/Bcl2a1a/Foxo3/Inhba	8
GO:0097192	extrinsic apoptotic signaling pathway in absence of ligand	8/607	78/23262	0.000967363	0.027425502	0.021189727	Il1b/Il1a/Tnf/Bcl2a1d/Bcl2l11/Bcl2a1a/Foxo3/Inhba	8
GO:0032970	regulation of actin filament-based process	19/607	325/23262	0.000973633	0.027425502	0.021189727	Il1a/Icam1/Mef2c/Dsp/Tmeff2/Rdx/Flna/Dlg1/Rock1/Cnn2/Tsc1/Pam/Arfgef1/Whamm/Kank1/Tmod3/Coro1a/Eps8/Arf6	19
GO:0006898	receptor-mediated endocytosis	13/607	181/23262	0.00097388	0.027425502	0.021189727	Cd14/Msr1/Tfrc/Arhgap27/Cav2/Rab21/Snx9/Kif3a/Dll1/Fmr1/Dnm3/Adrb2/Smap1	13
GO:2000177	regulation of neural precursor cell proliferation	9/607	97/23262	0.000983479	0.027425502	0.021189727	Il1b/Pax6/Egf/Nog/Spint1/Rsu1/Trp53/Trim71/Foxo3	9
GO:0097178	ruffle assembly	5/607	30/23262	0.000987556	0.027425502	0.021189727	Icam1/Rdx/Cobl/Arhgef26/Kank1	5
GO:0044057	regulation of system process	25/607	483/23262	0.000992979	0.027425502	0.021189727	Il1b/Pdgfb/Il1a/Gja1/Icam1/Sstr2/Dsp/Tnf/Atp2b4/Anxa6/Apln/Adora2b/Dock5/Gpd1l/Nrg1/Hey2/Grm1/Inhbb/Adcy6/Npnt/Kcnma1/Inhba/Fmr1/Pde9a/Adrb2	25
GO:0015758	glucose transport	10/607	117/23262	0.000994808	0.027425502	0.021189727	Il1b/Repin1/Tnf/Stxbp4/Tsc1/Rap1a/Slc1a2/Erbb4/Met/Slc2a9	10
GO:0045834	positive regulation of lipid metabolic process	11/607	138/23262	0.001011042	0.027586492	0.021314112	Il1b/Pdgfb/Il1a/Tnf/Nr1d1/Src/Epha8/Sec14l2/Adora2b/Abhd6/Adrb2	11
GO:0051258	protein polymerization	15/607	228/23262	0.001013728	0.027586492	0.021314112	Icam1/Rdx/Eml2/Dlg1/Cobl/Arfgef1/Whamm/Cobll1/Kank1/Tmod3/Coro1a/Fbxo5/Eps8/Arf6/Dnm3	15
GO:0050708	regulation of protein secretion	22/607	404/23262	0.001026727	0.027761106	0.021449024	Il1b/Cd14/Tlr2/Il1a/Gja1/Il17ra/Gck/Tnf/Egf/Nr1d1/Nrxn1/Gipr/Src/Tiam1/Stxbp4/Casp4/Wls/Pam/Mpc2/Inhbb/Ccl3/Pfkfb2	22
GO:0050774	negative regulation of dendrite morphogenesis	4/607	18/23262	0.001049509	0.028196359	0.021785313	Efna1/Trpc5/Dnm3/Rapgef2	4
GO:0015833	peptide transport	17/607	278/23262	0.00108741	0.029021269	0.022422662	Il1b/Pax6/Slc15a3/Gja1/Gck/Tnf/Nr1d1/Nrxn1/Gipr/Tiam1/Apln/Stxbp4/S100a9/Mpc2/Inhbb/Smad2/Pfkfb2	17
GO:0070838	divalent metal ion transport	22/607	406/23262	0.001093974	0.029021269	0.022422662	Pdgfb/Gja1/Icam1/Gck/Magt1/Egf/Atp2b4/Anxa6/Atp2b2/Ddit3/Ap3b1/Trpc5/Prkd1/Slc39a6/Coro1a/Ccl4/Pkd1/Nipa1/Cacnb1/Fmr1/Nalcn/Adrb2	22
GO:0070486	leukocyte aggregation	24/607	460/23262	0.001116141	0.029424271	0.022734033	Il1b/Efnb3/Bcl3/Icam1/Tfrc/Pag1/Zbtb1/Jag2/Cd86/Ccdc88b/Bcl2a1d/Dlg1/Dtx1/Ap3b1/Tsc1/S100a9/Coro1a/Ncor1/Trp53/Socs6/Zc3h12d/Stx11/Pknox1/Itk	24
GO:0008645	hexose transport	10/607	119/23262	0.00113307	0.029474809	0.02277308	Il1b/Repin1/Tnf/Stxbp4/Tsc1/Rap1a/Slc1a2/Erbb4/Met/Slc2a9	10
GO:0015749	monosaccharide transport	10/607	119/23262	0.00113307	0.029474809	0.02277308	Il1b/Repin1/Tnf/Stxbp4/Tsc1/Rap1a/Slc1a2/Erbb4/Met/Slc2a9	10
GO:0016055	Wnt signaling pathway	21/607	381/23262	0.001139022	0.029474809	0.02277308	Tlr2/Egf/Tle1/Mllt3/Src/Nog/Tiam1/Ddit3/Tle4/Nphp4/Wls/Ptpru/Tmem198/Smarca4/Kank1/Mks1/G3bp1/Btrc/Foxo3/Grk6/Nkd1	21
GO:0006182	cGMP biosynthetic process	5/607	31/23262	0.001152471	0.029640993	0.022901479	Gucy2g/Hpca/Gucy1b3/Adora2b/Gucy1a2	5
GO:0198738	cell-cell signaling by wnt	21/607	382/23262	0.001176678	0.030080156	0.023240788	Tlr2/Egf/Tle1/Mllt3/Src/Nog/Tiam1/Ddit3/Tle4/Nphp4/Wls/Ptpru/Tmem198/Smarca4/Kank1/Mks1/G3bp1/Btrc/Foxo3/Grk6/Nkd1	21
GO:0090276	regulation of peptide hormone secretion	14/607	208/23262	0.001186254	0.030142282	0.023288789	Il1b/Pax6/Gja1/Gck/Tnf/Nr1d1/Nrxn1/Gipr/Tiam1/Apln/Stxbp4/Mpc2/Inhbb/Pfkfb2	14
GO:0072511	divalent inorganic cation transport	22/607	409/23262	0.001201942	0.03014563	0.023291375	Pdgfb/Gja1/Icam1/Gck/Magt1/Egf/Atp2b4/Anxa6/Atp2b2/Ddit3/Ap3b1/Trpc5/Prkd1/Slc39a6/Coro1a/Ccl4/Pkd1/Nipa1/Cacnb1/Fmr1/Nalcn/Adrb2	22
GO:0044843	cell cycle G1/S phase transition	12/607	163/23262	0.001218308	0.03014563	0.023291375	Atp2b4/Rdx/Mepce/Stxbp4/Trp73/Ankrd17/Pidd1/Id4/Pkd1/Trp53/Trim71/Inhba	12
GO:0061351	neural precursor cell proliferation	12/607	163/23262	0.001218308	0.03014563	0.023291375	Il1b/Pax6/Egf/Nog/Numbl/Spint1/Id4/Rsu1/Kif3a/Trp53/Trim71/Foxo3	12
GO:0050727	regulation of inflammatory response	17/607	281/23262	0.00122171	0.03014563	0.023291375	Il1b/Tlr2/Il17ra/Tnf/Tnfrsf1a/Uaca/Adora2b/Casp4/Nlrx1/S100a9/Ccl4/Ccl3/Ggt1/Mcph1/Ash1l/Nr1d2/Adrb2	17
GO:0008277	regulation of G-protein coupled receptor protein signaling pathway	9/607	100/23262	0.00122212	0.03014563	0.023291375	Atp2b4/Gipr/Cav2/Rgs4/Grm5/Rgs13/Grk6/Abhd6/Adrb2	9
GO:2000147	positive regulation of cell motility	23/607	437/23262	0.001252332	0.03071126	0.023728397	Il1b/Pdgfb/Tlr2/Pax6/Il1a/Icam1/Rdx/Src/Tiam1/Dock1/C3ar1/Dock5/Atp8a1/Sema4c/Fgfr1op/Prkd1/Erbb4/Met/Coro1a/Ccl4/Trp53/Fam83h/Rapgef2	23
GO:0050900	leukocyte migration	17/607	282/23262	0.001269491	0.030767109	0.023771548	Il1b/Pdgfb/Tlr2/Il1a/Icam1/Il17ra/Tnf/Sbds/C3ar1/Rock1/Selplg/S100a9/Coro1a/Ccl4/Ccl3/Trp53/Eps8	17
GO:0010770	positive regulation of cell morphogenesis involved in differentiation	11/607	142/23262	0.001276492	0.030767109	0.023771548	Flna/Tiam1/Dock1/Numbl/Dock5/Rab21/Cdkl5/Trpc5/Nrg1/Met/Rac3	11
GO:0010977	negative regulation of neuron projection development	11/607	142/23262	0.001276492	0.030767109	0.023771548	Rtn4r/Flna/Efna1/Sema4c/Trpc5/Efemp1/Kank1/Adcy6/Arf6/Dnm3/Rapgef2	11
GO:0009743	response to carbohydrate	12/607	164/23262	0.001284122	0.030775141	0.023777754	Il1b/Icam1/Gck/Nr1d1/Nrxn1/Tiam1/Stxbp4/Mpc2/Smarca4/Smad2/Pfkfb2/Pik3ca	12
GO:0015807	L-amino acid transport	5/607	32/23262	0.001336911	0.031357818	0.024227947	Slc7a11/Tnf/Serinc2/Slc1a3/Slc1a2	5
GO:0098586	cellular response to virus	5/607	32/23262	0.001336911	0.031357818	0.024227947	Ankrd17/Nlrx1/Bcl2l11/Lsm14a/Fmr1	5
GO:2000171	negative regulation of dendrite development	5/607	32/23262	0.001336911	0.031357818	0.024227947	Efna1/Trpc5/Arf6/Dnm3/Rapgef2	5
GO:1903532	positive regulation of secretion by cell	21/607	386/23262	0.001338171	0.031357818	0.024227947	Il1b/Cd14/Tlr2/Pax6/Il1a/Gja1/Il17ra/Gck/Tnf/Gipr/Src/Apln/Adora2b/Casp4/Wls/Mpc2/Inhbb/Exoc2/Syt10/Ccl3/Pfkfb2	21
GO:0051785	positive regulation of nuclear division	7/607	64/23262	0.001364002	0.031782952	0.024556417	Il1b/Pdgfb/Il1a/Tnf/Egf/Met/Fbxo5	7
GO:0001763	morphogenesis of a branching structure	15/607	235/23262	0.001371384	0.031782952	0.024556417	Il1b/Pdgfb/Tnf/Egf/Src/Nog/Dlg1/Spint1/Eng/Met/Npnt/Mks1/Pkd1/Btrc/Dag1	15
GO:0042060	wound healing	19/607	335/23262	0.001385576	0.031877274	0.024629293	Pdgfb/Il1a/Gja1/Slc7a11/Tmeff2/Flna/Prcp/Nog/Bin3/Cnn2/Ap3b1/S100a9/Arfgef1/Dysf/Erbb4/Kank1/Dcbld2/Elk3/Adrb2	19
GO:0001819	positive regulation of cytokine production	20/607	361/23262	0.001390809	0.031877274	0.024629293	Il1b/Cd14/Tlr2/Il1a/Bcl3/Il17ra/Tnf/Tnfrsf1a/Src/Ccdc88b/Ddit3/Adora2b/C3ar1/Ankrd17/Casp4/Nlrx1/Zfpm1/Ccl4/Ccl3/Lsm14a	20
GO:0000187	activation of MAPK activity	9/607	102/23262	0.001405683	0.031877274	0.024629293	Il1b/Tnf/Egf/Efna1/Map2k3/Trp73/Map3k11/Grm1/Met	9
GO:0007051	spindle organization	9/607	102/23262	0.001405683	0.031877274	0.024629293	Flna/Haus4/Dlg1/Tpr/Kif2a/Ckap5/Ncor1/Senp6/Fbxo5	9
GO:0001558	regulation of cell growth	21/607	388/23262	0.00142579	0.032088626	0.02479259	Gja1/Csf2rb/Rtn4r/Syt3/Tmc8/Sema4c/Fgfr1op/Rab21/Cdkl5/Trpc5/Nrg1/Wdr36/Kazald1/Adam15/Smarca4/Plxna2/Trp53/Inhba/Sh3bp4/Dcbld2/Rrad	21
GO:0050714	positive regulation of protein secretion	15/607	236/23262	0.001430219	0.032088626	0.02479259	Il1b/Cd14/Tlr2/Il1a/Gja1/Il17ra/Gck/Tnf/Gipr/Src/Casp4/Wls/Mpc2/Ccl3/Pfkfb2	15
GO:0034446	substrate adhesion-dependent cell spreading	8/607	83/23262	0.001453033	0.032428004	0.025054803	Fndc3b/Flna/Src/Dock1/Efna1/Dock5/Kank1/Rac3	8
GO:0002790	peptide secretion	16/607	261/23262	0.001467364	0.032575481	0.025168747	Il1b/Pax6/Gja1/Gck/Tnf/Nr1d1/Nrxn1/Gipr/Tiam1/Apln/Stxbp4/S100a9/Mpc2/Inhbb/Smad2/Pfkfb2	16
GO:1900180	regulation of protein localization to nucleus	14/607	213/23262	0.001486144	0.032731643	0.025289403	Il1b/Tlr2/Tnf/Egf/Tnfrsf1a/Flna/Src/Trim8/Cav2/Uaca/Tpr/Erbb4/Kank1/Pkd1	14
GO:0051047	positive regulation of secretion	22/607	416/23262	0.001490035	0.032731643	0.025289403	Il1b/Cd14/Tlr2/Pax6/Il1a/Gja1/Il17ra/Gck/Tnf/Gipr/Src/Apln/Adora2b/Casp4/Wls/S100a9/Mpc2/Inhbb/Exoc2/Syt10/Ccl3/Pfkfb2	22
GO:0007163	establishment or maintenance of cell polarity	12/607	167/23262	0.001499443	0.032731643	0.025289403	Pax6/Gja1/Dlg1/Rock1/Arfgef1/Ckap5/Kank1/Kif3a/Mapkap1/Pkd1/Mcph1/Arf6	12
GO:0001843	neural tube closure	9/607	103/23262	0.001505438	0.032731643	0.025289403	Nog/Cobl/Sema4c/Spint1/Tsc1/Mks1/Prkacb/Trim71/Phactr4	9
GO:0042692	muscle cell differentiation	21/607	390/23262	0.001518263	0.032841206	0.025374054	Pdgfb/Mef2c/Tnf/Cav2/Ddit3/Id3/Bin3/Bhlhe41/Sema4c/Ankrd17/Tsc1/Nrg1/Nr2c2/Hey2/Smarca4/Met/Npnt/Tmod3/Dll1/Acta1/Adgrb3	21
GO:0032956	regulation of actin cytoskeleton organization	17/607	287/23262	0.001532827	0.032987059	0.025486745	Il1a/Icam1/Mef2c/Tmeff2/Rdx/Flna/Dlg1/Rock1/Tsc1/Pam/Arfgef1/Whamm/Kank1/Tmod3/Coro1a/Eps8/Arf6	17
GO:0045986	negative regulation of smooth muscle contraction	4/607	20/23262	0.001594362	0.034077376	0.026329155	Adora2b/Dock5/Kcnma1/Adrb2	4
GO:0060606	tube closure	9/607	104/23262	0.001610801	0.034077376	0.026329155	Nog/Cobl/Sema4c/Spint1/Tsc1/Mks1/Prkacb/Trim71/Phactr4	9
GO:1902806	regulation of cell cycle G1/S phase transition	9/607	104/23262	0.001610801	0.034077376	0.026329155	Atp2b4/Rdx/Mepce/Stxbp4/Trp73/Ankrd17/Pidd1/Pkd1/Trp53	9
GO:0007346	regulation of mitotic cell cycle	21/607	392/23262	0.001615807	0.034077376	0.026329155	Il1b/Pdgfb/Il1a/Tnf/Egf/Rdx/Mepce/Dlg1/Trp73/Ankrd17/Tpr/Parp3/Pidd1/Usp2/Brca2/Met/Tmod3/Miip/Pkd1/Trp53/Fbxo5	21
GO:0003012	muscle system process	19/607	340/23262	0.001641881	0.034455	0.026620918	Mef2c/Sstr2/Dsp/Atp2b4/Anxa6/Tiam1/Map2k3/Dlg1/Adora2b/Dock5/Gpd1l/Hey2/Met/Npnt/Tmod3/Kcnma1/Htr7/Pde9a/Adrb2	19
GO:0050796	regulation of insulin secretion	12/607	169/23262	0.001658893	0.03449922	0.026655084	Il1b/Gja1/Gck/Tnf/Nr1d1/Nrxn1/Gipr/Tiam1/Stxbp4/Mpc2/Inhbb/Pfkfb2	12
GO:0045840	positive regulation of mitotic nuclear division	6/607	49/23262	0.001660347	0.03449922	0.026655084	Il1b/Pdgfb/Il1a/Tnf/Egf/Met	6
GO:0061448	connective tissue development	15/607	241/23262	0.001757106	0.03609323	0.027886661	Pdgfb/Mef2c/Thbs3/Nog/C3ar1/Adamts7/Bmp3/Id4/Efemp1/Csgalnact1/Pkd1/Zfp516/Ggt1/Pik3ca/Maf	15
GO:0098781	ncRNA transcription	5/607	34/23262	0.00176983	0.03609323	0.027886661	Top1/Ell2/Smarca4/Trp53/Npm3	5
GO:0032870	cellular response to hormone stimulus	23/607	449/23262	0.001777461	0.03609323	0.027886661	Il1b/Repin1/Mef2c/Sstr2/Gck/Rdx/Nr1d1/Gpr22/Prcp/Src/Epha8/Cav2/Stxbp4/Tsc1/Socs7/Nr2c2/Smarca4/Inhbb/Kank1/Adcy6/Ncor1/Nr1d2/Inhba	23
GO:0040017	positive regulation of locomotion	23/607	449/23262	0.001777461	0.03609323	0.027886661	Il1b/Pdgfb/Tlr2/Pax6/Il1a/Icam1/Rdx/Src/Tiam1/Dock1/C3ar1/Dock5/Atp8a1/Sema4c/Fgfr1op/Prkd1/Erbb4/Met/Coro1a/Ccl4/Trp53/Fam83h/Rapgef2	23
GO:0008643	carbohydrate transport	11/607	148/23262	0.001779846	0.03609323	0.027886661	Il1b/Repin1/Tnf/Stxbp4/Slc50a1/Tsc1/Rap1a/Slc1a2/Erbb4/Met/Slc2a9	11
GO:0002221	pattern recognition receptor signaling pathway	9/607	106/23262	0.001839254	0.036633788	0.028304312	Cd14/Tlr2/Tnf/Nr1d1/Cd86/Ankrd17/Nlrx1/Lsm14a/Arf6	9
GO:0042752	regulation of circadian rhythm	9/607	106/23262	0.001839254	0.036633788	0.028304312	Sfpq/Nr1d1/Fbxl3/Bhlhe41/Usp2/Trp53/Btrc/Nr1d2/Htr7	9
GO:0061138	morphogenesis of a branching epithelium	14/607	218/23262	0.001846785	0.036633788	0.028304312	Pdgfb/Tnf/Egf/Src/Nog/Dlg1/Spint1/Eng/Met/Npnt/Mks1/Pkd1/Btrc/Dag1	14
GO:0031507	heterochromatin assembly	3/607	10/23262	0.001849928	0.036633788	0.028304312	Bahd1/Tpr/Baz2a	3
GO:0090557	establishment of endothelial intestinal barrier	3/607	10/23262	0.001849928	0.036633788	0.028304312	Icam1/Ptprs/Rapgef2	3
GO:0060828	regulation of canonical Wnt signaling pathway	12/607	172/23262	0.001924016	0.037609333	0.029058046	Mllt3/Src/Nog/Ddit3/Nphp4/Wls/Tmem198/Mks1/G3bp1/Btrc/Foxo3/Nkd1	12
GO:1900027	regulation of ruffle assembly	4/607	21/23262	0.00192923	0.037609333	0.029058046	Icam1/Rdx/Cobl/Kank1	4
GO:0042110	T cell activation	23/607	452/23262	0.001934857	0.037609333	0.029058046	Il1b/Efnb3/Bcl3/Icam1/Tfrc/Pag1/Zbtb1/Jag2/Cd86/Ccdc88b/Bcl2a1d/Dlg1/Dtx1/Ap3b1/Tsc1/Coro1a/Ncor1/Trp53/Socs6/Zc3h12d/Stx11/Pknox1/Itk	23
GO:0070489	T cell aggregation	23/607	452/23262	0.001934857	0.037609333	0.029058046	Il1b/Efnb3/Bcl3/Icam1/Tfrc/Pag1/Zbtb1/Jag2/Cd86/Ccdc88b/Bcl2a1d/Dlg1/Dtx1/Ap3b1/Tsc1/Coro1a/Ncor1/Trp53/Socs6/Zc3h12d/Stx11/Pknox1/Itk	23
GO:0051092	positive regulation of NF-kappaB transcription factor activity	9/607	107/23262	0.001962808	0.037701001	0.029128871	Il1b/Tlr2/Trim62/Icam1/Tnf/Trim8/Rhebl1/Rnf31/Prkd1	9
GO:0051100	negative regulation of binding	10/607	128/23262	0.001962996	0.037701001	0.029128871	Pdgfb/Nog/Mepce/Ddit3/Tmc8/Rock1/Zfpm1/Adam15/Hey2/Adrb2	10
GO:0030279	negative regulation of ossification	8/607	87/23262	0.001966387	0.037701001	0.029128871	Mef2c/Tnf/Fndc3b/Nog/Id3/Bcor/Twsg1/Adrb2	8
GO:0009749	response to glucose	11/607	150/23262	0.001979771	0.037745589	0.029163321	Icam1/Gck/Nr1d1/Nrxn1/Tiam1/Stxbp4/Mpc2/Smarca4/Smad2/Pfkfb2/Pik3ca	11
GO:0071593	lymphocyte aggregation	23/607	453/23262	0.001989895	0.037745589	0.029163321	Il1b/Efnb3/Bcl3/Icam1/Tfrc/Pag1/Zbtb1/Jag2/Cd86/Ccdc88b/Bcl2a1d/Dlg1/Dtx1/Ap3b1/Tsc1/Coro1a/Ncor1/Trp53/Socs6/Zc3h12d/Stx11/Pknox1/Itk	23
GO:0009913	epidermal cell differentiation	13/607	196/23262	0.001995559	0.037745589	0.029163321	Pax6/Il1a/Dsp/Grhl1/Atp2b2/Ptch2/Jag2/Pou3f1/Rock1/Hey2/Smarca4/Dll1/Kcnma1	13
GO:0009952	anterior/posterior pattern specification	14/607	220/23262	0.002010059	0.037850125	0.029244089	Pax6/Mllt3/Nog/Ddit3/Pgap1/Cobl/Wls/Hey2/Bptf/Plxna2/Kif3a/Trp53/Dll1/Smad2	14
GO:0003179	heart valve morphogenesis	5/607	35/23262	0.002021083	0.037888564	0.029273787	Mef2c/Efna1/Erg/Zfpm1/Hey2	5
GO:0007009	plasma membrane organization	16/607	270/23262	0.002071697	0.03853182	0.029770786	Tmeff2/Tnf/Rdx/Tnfrsf1a/Cav2/Dlg1/Rock1/Rap2a/S100a9/Whamm/Dysf/Kcnb2/Snx9/Adcy6/Arf6/Rapgef2	16
GO:0051099	positive regulation of binding	11/607	151/23262	0.002086373	0.03853182	0.029770786	Mef2c/Egf/Tiam1/Med25/Smarca4/Hipk3/Pkd1/Plcl1/Rfng/Fmr1/Rapgef2	11
GO:0014020	primary neural tube formation	9/607	108/23262	0.002092898	0.03853182	0.029770786	Nog/Cobl/Sema4c/Spint1/Tsc1/Mks1/Prkacb/Trim71/Phactr4	9
GO:0050715	positive regulation of cytokine secretion	9/607	108/23262	0.002092898	0.03853182	0.029770786	Il1b/Cd14/Tlr2/Il1a/Il17ra/Tnf/Src/Casp4/Ccl3	9
GO:0045682	regulation of epidermis development	7/607	69/23262	0.002118757	0.03853182	0.029770786	Grhl1/Tnf/Ptch2/Rock1/Hey2/Dll1/Inhba	7
GO:0043406	positive regulation of MAP kinase activity	12/607	174/23262	0.002119341	0.03853182	0.029770786	Il1b/Pdgfb/Tnf/Egf/Src/Tiam1/Efna1/Map2k3/Trp73/Map3k11/Grm1/Met	12
GO:0070374	positive regulation of ERK1 and ERK2 cascade	12/607	174/23262	0.002119341	0.03853182	0.029770786	Il1b/Pdgfb/Tlr2/Il1a/Icam1/Src/Rap1a/Erbb4/Npnt/Ccl4/Ccl3/Rapgef2	12
GO:0043405	regulation of MAP kinase activity	16/607	271/23262	0.002150113	0.038923499	0.030073408	Il1b/Pdgfb/Tnf/Egf/Src/Tiam1/Efna1/Map2k3/Trp73/Grm5/Map3k11/Grm1/Dusp9/Met/Hipk3/Traf7	16
GO:0009612	response to mechanical stimulus	10/607	130/23262	0.002201517	0.03968375	0.030660799	Tnf/Atp2b2/Nrxn1/Cnn2/Slc1a3/Inhbb/Pkd1/Etv1/Ggt1/Htr7	10
GO:0002758	innate immune response-activating signal transduction	9/607	109/23262	0.002229766	0.039831204	0.030774727	Cd14/Tlr2/Tnf/Nr1d1/Cd86/Ankrd17/Nlrx1/Lsm14a/Arf6	9
GO:0046883	regulation of hormone secretion	16/607	272/23262	0.002230989	0.039831204	0.030774727	Il1b/Pax6/Gja1/Gck/Tnf/Nr1d1/Nrxn1/Gipr/Tiam1/Apln/Stxbp4/Osm/Mpc2/Inhbb/Inhba/Pfkfb2	16
GO:0060038	cardiac muscle cell proliferation	6/607	52/23262	0.002263392	0.039831204	0.030774727	Gja1/Mef2c/Nog/Trp73/Erbb4/Hey2	6
GO:0046782	regulation of viral transcription	5/607	36/23262	0.002297403	0.039831204	0.030774727	Trim62/Trim8/Tarbp2/Smarca4/Ccl4	5
GO:0045844	positive regulation of striated muscle tissue development	7/607	70/23262	0.002302276	0.039831204	0.030774727	Gja1/Mef2c/Nrg1/Erbb4/Hey2/Dll1/Adrb2	7
GO:0048636	positive regulation of muscle organ development	7/607	70/23262	0.002302276	0.039831204	0.030774727	Gja1/Mef2c/Nrg1/Erbb4/Hey2/Dll1/Adrb2	7
GO:0009299	mRNA transcription	4/607	22/23262	0.002309772	0.039831204	0.030774727	Flna/Zbtb1/Ddit3/Hipk3	4
GO:0009649	entrainment of circadian clock	4/607	22/23262	0.002309772	0.039831204	0.030774727	Fbxl3/Bhlhe41/Usp2/Trp53	4
GO:0032878	regulation of establishment or maintenance of cell polarity	4/607	22/23262	0.002309772	0.039831204	0.030774727	Rock1/Arfgef1/Kank1/Kif3a	4
GO:2000050	regulation of non-canonical Wnt signaling pathway	4/607	22/23262	0.002309772	0.039831204	0.030774727	Mllt3/Tiam1/Mks1/Nkd1	4
GO:0009746	response to hexose	11/607	153/23262	0.002313572	0.039831204	0.030774727	Icam1/Gck/Nr1d1/Nrxn1/Tiam1/Stxbp4/Mpc2/Smarca4/Smad2/Pfkfb2/Pik3ca	11
GO:0032844	regulation of homeostatic process	23/607	460/23262	0.002413806	0.04129226	0.03190358	Il1b/Gja1/Tnf/Tfrc/Nr1d1/Nrxn1/Src/Tiam1/Apln/Stxbp4/Ddit3/Pnkp/Gpd1l/Prkd1/Zfpm1/Mpc2/Smarca4/Coro1a/Dll1/Foxo3/Nr1d2/Inhba/Smap1	23
GO:0007270	neuron-neuron synaptic transmission	11/607	154/23262	0.002434462	0.04129226	0.03190358	Mef2c/Nrxn1/Gabra1/Cdh8/Erbb4/Grm5/Grm1/Plcl1/Adrb2/Rac3/Glra2	11
GO:0034284	response to monosaccharide	11/607	154/23262	0.002434462	0.04129226	0.03190358	Icam1/Gck/Nr1d1/Nrxn1/Tiam1/Stxbp4/Mpc2/Smarca4/Smad2/Pfkfb2/Pik3ca	11
GO:2000278	regulation of DNA biosynthetic process	8/607	90/23262	0.002437594	0.04129226	0.03190358	Pdgfb/Gja1/Egf/Src/C3ar1/Pnkp/Trp53/Dach1	8
GO:0015740	C4-dicarboxylate transport	3/607	11/23262	0.002494564	0.041643278	0.032174787	Slc13a3/Slc1a3/Slc1a2	3
GO:0032486	Rap protein signal transduction	3/607	11/23262	0.002494564	0.041643278	0.032174787	Rap2a/Rap1a/Rapgef2	3
GO:0016049	cell growth	24/607	489/23262	0.002496905	0.041643278	0.032174787	Gja1/Csf2rb/Rtn4r/Syt3/Tiam1/Bin3/Tmc8/Cobl/Sema4c/Fgfr1op/Rab21/Cdkl5/Trpc5/Nrg1/Wdr36/Kazald1/Adam15/Smarca4/Plxna2/Trp53/Inhba/Sh3bp4/Dcbld2/Rrad	24
GO:1901863	positive regulation of muscle tissue development	7/607	71/23262	0.002497807	0.041643278	0.032174787	Gja1/Mef2c/Nrg1/Erbb4/Hey2/Dll1/Adrb2	7
GO:0071417	cellular response to organonitrogen compound	22/607	434/23262	0.002514639	0.04175885	0.032264082	Il1b/Tlr2/Repin1/Mef2c/Gck/Tnf/Atp2b4/Src/Cav2/Stxbp4/Casp4/Tsc1/Rap1a/Socs7/Gabra1/Ehmt2/Inhbb/Kank1/Adcy6/Sh3bp4/Rapgef2/Glra2	22
GO:0098927	vesicle-mediated transport between endosomal compartments	5/607	37/23262	0.002600206	0.043010465	0.033231115	Rdx/Flna/Src/Rab21/Coro1a	5
GO:0048511	rhythmic process	17/607	302/23262	0.00261433	0.043075168	0.033281106	Nfkb2/Sfpq/Nr1d1/Id3/Fbxl3/Top1/Bhlhe41/Usp2/Id4/Ncor1/Trp53/Btrc/Kcnma1/Foxo3/Nr1d2/Inhba/Htr7	17
GO:0050729	positive regulation of inflammatory response	9/607	112/23262	0.002683538	0.043927634	0.033939746	Il1b/Tlr2/Il17ra/Tnf/Tnfrsf1a/Adora2b/S100a9/Ccl4/Ccl3	9
GO:0030073	insulin secretion	13/607	203/23262	0.002711314	0.043927634	0.033939746	Il1b/Gja1/Gck/Tnf/Nr1d1/Nrxn1/Gipr/Tiam1/Stxbp4/Mpc2/Inhbb/Smad2/Pfkfb2	13
GO:0002029	desensitization of G-protein coupled receptor protein signaling pathway	4/607	23/23262	0.002738968	0.043927634	0.033939746	Gipr/Grm5/Grk6/Adrb2	4
GO:0010575	positive regulation of vascular endothelial growth factor production	4/607	23/23262	0.002738968	0.043927634	0.033939746	Il1b/Il1a/Adora2b/C3ar1	4
GO:0022401	negative adaptation of signaling pathway	4/607	23/23262	0.002738968	0.043927634	0.033939746	Gipr/Grm5/Grk6/Adrb2	4
GO:0030903	notochord development	4/607	23/23262	0.002738968	0.043927634	0.033939746	Nog/Id3/Efna1/Cobl	4
GO:0097150	neuronal stem cell population maintenance	4/607	23/23262	0.002738968	0.043927634	0.033939746	Dll1/Mcph1/Foxo3/Srrt	4
GO:0031098	stress-activated protein kinase signaling cascade	14/607	228/23262	0.002787432	0.044308011	0.034233636	Il1b/Il1a/Tnf/Tiam1/Dlg1/Sema4c/Trp73/Rap2a/Nr2c2/Map3k11/Met/Hipk3/Ncor1/Mapkap1	14
GO:0060996	dendritic spine development	8/607	92/23262	0.002797881	0.044308011	0.034233636	Mef2c/Foxo6/Tiam1/Efna1/Nrg1/Fmr1/Arf6/Dnm3	8
GO:0030072	peptide hormone secretion	15/607	253/23262	0.002802786	0.044308011	0.034233636	Il1b/Pax6/Gja1/Gck/Tnf/Nr1d1/Nrxn1/Gipr/Tiam1/Apln/Stxbp4/Mpc2/Inhbb/Smad2/Pfkfb2	15
GO:0021915	neural tube development	12/607	180/23262	0.002804703	0.044308011	0.034233636	Pax6/Nog/Cobl/Sema4c/Spint1/Tsc1/Plxna2/Mks1/Kif3a/Prkacb/Trim71/Phactr4	12
GO:0009611	response to wounding	21/607	411/23262	0.002840243	0.044702039	0.034538073	Pdgfb/Il1a/Gja1/Slc7a11/Tmeff2/Flna/Prcp/Nog/Bin3/Cnn2/Ap3b1/S100a9/Arfgef1/Slc1a3/Slc1a2/Dysf/Erbb4/Kank1/Dcbld2/Elk3/Adrb2	21
GO:0060113	inner ear receptor cell differentiation	7/607	73/23262	0.002926957	0.045182665	0.034909419	Atp2b2/Jag2/Hey2/Mks1/Kif3a/Dll1/Kcnma1	7
GO:0045909	positive regulation of vasodilation	5/607	38/23262	0.002930912	0.045182665	0.034909419	Gja1/Apln/Adora2b/Kcnma1/Adrb2	5
GO:0070830	bicellular tight junction assembly	5/607	38/23262	0.002930912	0.045182665	0.034909419	Gja1/Tnf/Dlg1/Rock1/Nphp4	5
GO:0008154	actin polymerization or depolymerization	12/607	181/23262	0.002934703	0.045182665	0.034909419	Icam1/Rdx/Dlg1/Cobl/Arfgef1/Whamm/Cobll1/Kank1/Tmod3/Coro1a/Eps8/Arf6	12
GO:0048754	branching morphogenesis of an epithelial tube	12/607	181/23262	0.002934703	0.045182665	0.034909419	Tnf/Egf/Src/Nog/Dlg1/Eng/Met/Npnt/Mks1/Pkd1/Btrc/Dag1	12
GO:0001933	negative regulation of protein phosphorylation	20/607	385/23262	0.002935052	0.045182665	0.034909419	Il1b/Pax6/Rtn4r/Nog/Dlg1/Trp73/Fgfr1op/Socs7/Gpd1l/Eng/Lrrc4c/Dusp9/Met/Hipk3/Ncor1/Socs6/Dag1/Ash1l/Aspn/Deptor	20
GO:1901214	regulation of neuron death	17/607	306/23262	0.002991635	0.045886242	0.035453022	Il1b/Mef2c/Tnf/Tnfrsf1a/Ddit3/Rock1/Trp73/Tsc1/Bcl2l11/Itsn1/Map3k11/Coro1a/Ccl3/Trp53/Kcnma1/Foxo3/Pik3ca	17
GO:0060070	canonical Wnt signaling pathway	14/607	230/23262	0.00301618	0.045959115	0.035509326	Egf/Mllt3/Src/Nog/Ddit3/Nphp4/Wls/Ptpru/Tmem198/Mks1/G3bp1/Btrc/Foxo3/Nkd1	14
GO:0045661	regulation of myoblast differentiation	6/607	55/23262	0.003018178	0.045959115	0.035509326	Mef2c/Tnf/Ddit3/Id3/Nr2c2/Dll1	6
GO:0032103	positive regulation of response to external stimulus	15/607	256/23262	0.003132117	0.04752255	0.03671728	Il1b/Pdgfb/Tlr2/Il17ra/Tnf/Tnfrsf1a/Tiam1/Adora2b/C3ar1/Ankrd17/S100a9/Prkd1/Met/Ccl4/Ccl3	15
GO:0044723	single-organism carbohydrate metabolic process	21/607	415/23262	0.003179016	0.047609174	0.036784208	Pdgfb/Gck/Tnf/Arpp19/Egf/Nr1d1/Gale/Src/Neu4/Chst9/Gpd2/Phkg2/Hexb/Pgm5/Idh1/Csgalnact1/Ncor1/Trp53/Gnptg/Pfkfb2/Pik3ca	21
GO:0051493	regulation of cytoskeleton organization	21/607	415/23262	0.003179016	0.047609174	0.036784208	Il1a/Icam1/Mef2c/Tmeff2/Rdx/Flna/Eml2/Dlg1/Rock1/Tpr/Tsc1/Pam/Arfgef1/Whamm/Kank1/Tmod3/Coro1a/Senp6/Mcph1/Eps8/Arf6	21
GO:0060537	muscle tissue development	21/607	415/23262	0.003179016	0.047609174	0.036784208	Gja1/Mef2c/Dsp/Hivep3/Nog/Cav2/Bin3/Dlg1/Svil/Trp73/Tsc1/Nrg1/Zfpm1/Eng/Erbb4/Hey2/Met/Dll1/Nr1d2/Acta1/Adrb2	21
GO:0009303	rRNA transcription	4/607	24/23262	0.003219736	0.047609174	0.036784208	Top1/Smarca4/Trp53/Npm3	4
GO:0007216	G-protein coupled glutamate receptor signaling pathway	3/607	12/23262	0.003261985	0.047609174	0.036784208	Homer3/Grm5/Grm1	3
GO:0031652	positive regulation of heat generation	3/607	12/23262	0.003261985	0.047609174	0.036784208	Il1b/Tnf/Apln	3
GO:0039529	RIG-I signaling pathway	3/607	12/23262	0.003261985	0.047609174	0.036784208	Ankrd17/Nlrx1/Lsm14a	3
GO:0045792	negative regulation of cell size	3/607	12/23262	0.003261985	0.047609174	0.036784208	Rdx/Tsc1/Deptor	3
GO:0051764	actin crosslink formation	3/607	12/23262	0.003261985	0.047609174	0.036784208	Flna/Cobl/Eps8	3
GO:0072537	fibroblast activation	3/607	12/23262	0.003261985	0.047609174	0.036784208	Pdgfb/Il17ra/Nr1d1	3
GO:0090193	positive regulation of glomerulus development	3/607	12/23262	0.003261985	0.047609174	0.036784208	Pdgfb/Nog/C3ar1	3
GO:0007052	mitotic spindle organization	5/607	39/23262	0.003290944	0.047701727	0.036855718	Sbds/Parp3/Kif2a/Ralbp1/Pkd1	5
GO:0019083	viral transcription	5/607	39/23262	0.003290944	0.047701727	0.036855718	Trim62/Trim8/Tarbp2/Smarca4/Ccl4	5
GO:0030330	DNA damage response, signal transduction by p53 class mediator	6/607	56/23262	0.003307269	0.047774179	0.036911696	Bcl3/Trp73/Pidd1/Brca2/Trp53/Foxo3	6
GO:0046822	regulation of nucleocytoplasmic transport	13/607	208/23262	0.003341338	0.048101576	0.037164653	Il1b/Tlr2/Tnf/Egf/Khdrbs1/Tnfrsf1a/Flna/Uaca/Tpr/Erbb4/Kank1/Pkd1/Ifi27	13
GO:0002218	activation of innate immune response	9/607	116/23262	0.003398946	0.048764474	0.037676827	Cd14/Tlr2/Tnf/Nr1d1/Cd86/Ankrd17/Nlrx1/Lsm14a/Arf6	9
