# Supplementary material for: Epigenetic impacts of stress priming of the neuroinflammatory response to sarin surrogate in mice: a model of Gulf War illness
Source: J Neuroinflammation. 2018 Mar 17;15:86. doi: 10.1186/s12974-018-1113-9 (PMC5857314; doi:10.1186/s12974-018-1113-9)
Supplement: Supplementary file 2 — Figure S2. Poisson dissimilarity matrix from frontal cortex RNA-seq. Heatmaps showing the Poisson dissimilarity matrix for our frontal cortex (B) RNA-seq samples. Darker blue indicates more similar samples. (CSV 2 kb) [file 12974_2018_1113_MOESM11_ESM.csv]

ID	Description	Cortex GeneRatio	Hippocampus GeneRatio	Cortex BgRatio	Hippocampus BgRatio	Cortex pvalue	Hippocampus pvalue	Cortex p.adjust	Hippocampus p.adjust	Cortex qvalue	Hippocampus qvalue	Cortex geneID	Hippocampus geneID	Cortex Count	Hippocampus Count
GO:0010575	positive regulation of vascular endothelial growth factor production	4/194	4/607	23/23262	23/23262	3.67E-05	0.002738968	0.047852092	0.043927634	0.040341074	0.033939746	C3/Il1a/Il1b/Sulf1	Il1b/Il1a/Adora2b/C3ar1	4	4
GO:0010893	positive regulation of steroid biosynthetic process	4/194	6/607	25/23262	25/23262	5.17E-05	3.57E-05	0.047852092	0.003863144	0.040341074	0.002984776	Il1a/Il1b/Tnf/Sec14l2	Il1b/Il1a/Tnf/Nr1d1/Sec14l2/Adora2b	4	6
GO:0030335	positive regulation of cell migration	12/194	23/607	423/23262	423/23262	0.000239903	0.000813515	0.048428268	0.024686379	0.040826812	0.019073402	Csf1/Rack1/Il1a/Il1b/Prox1/Cx3cl1/Stx4a/Vegfb/Tlr2/Rreb1/Hdac9/Sema6d	Il1b/Pdgfb/Tlr2/Pax6/Il1a/Icam1/Rdx/Src/Tiam1/Dock1/C3ar1/Dock5/Atp8a1/Sema4c/Fgfr1op/Prkd1/Erbb4/Met/Coro1a/Ccl4/Trp53/Fam83h/Rapgef2	12	23
GO:0040017	positive regulation of locomotion	12/194	23/607	449/23262	449/23262	0.000410712	0.001777461	0.048428268	0.03609323	0.040826812	0.027886661	Csf1/Rack1/Il1a/Il1b/Prox1/Cx3cl1/Stx4a/Vegfb/Tlr2/Rreb1/Hdac9/Sema6d	Il1b/Pdgfb/Tlr2/Pax6/Il1a/Icam1/Rdx/Src/Tiam1/Dock1/C3ar1/Dock5/Atp8a1/Sema4c/Fgfr1op/Prkd1/Erbb4/Met/Coro1a/Ccl4/Trp53/Fam83h/Rapgef2	12	23
GO:0042886	amide transport	10/194	18/607	294/23262	294/23262	0.000190351	0.000775469	0.048428268	0.023766603	0.040826812	0.018362757	Acvr2b/Ptprv/Gpr27/Il1b/Slc19a1/Stx4a/Tnf/Tlr2/Trpm2/Slc15a3	Il1b/Tlr2/Pax6/Slc15a3/Gja1/Gck/Tnf/Nr1d1/Nrxn1/Gipr/Tiam1/Apln/Stxbp4/S100a9/Mpc2/Inhbb/Smad2/Pfkfb2	10	18
GO:0045940	positive regulation of steroid metabolic process	4/194	6/607	33/23262	33/23262	0.000158801	0.000187083	0.047852092	0.011114339	0.040341074	0.008587256	Il1a/Il1b/Tnf/Sec14l2	Il1b/Il1a/Tnf/Nr1d1/Sec14l2/Adora2b	4	6
GO:0051272	positive regulation of cellular component movement	12/194	24/607	448/23262	448/23262	0.000402625	0.00077757	0.048428268	0.023766603	0.040826812	0.018362757	Csf1/Rack1/Il1a/Il1b/Prox1/Cx3cl1/Stx4a/Vegfb/Tlr2/Rreb1/Hdac9/Sema6d	Il1b/Pdgfb/Tlr2/Pax6/Il1a/Icam1/Rdx/Src/Tiam1/Dock1/C3ar1/Dock5/Atp8a1/Sema4c/Fgfr1op/Prkd1/Erbb4/Met/Coro1a/Kif3a/Ccl4/Trp53/Fam83h/Rapgef2	12	24
GO:1901342	regulation of vasculature development	9/194	16/607	249/23262	249/23262	0.000254981	0.000897914	0.048428268	0.026671828	0.040826812	0.020607417	C3/Efna1/Il1a/Il1b/Cx3cl1/Vegfb/Hdac9/Egln1/Sulf1	Il1b/Pdgfb/Il1a/Tnfrsf1a/Efna1/Adora2b/C3ar1/Rock1/Rap1a/Prkd1/Eng/Hey2/Dll1/Adgrb3/Rapgef2/Adrb2	9	16
GO:2000147	positive regulation of cell motility	12/194	23/607	437/23262	437/23262	0.000322195	0.001252332	0.048428268	0.03071126	0.040826812	0.023728397	Csf1/Rack1/Il1a/Il1b/Prox1/Cx3cl1/Stx4a/Vegfb/Tlr2/Rreb1/Hdac9/Sema6d	Il1b/Pdgfb/Tlr2/Pax6/Il1a/Icam1/Rdx/Src/Tiam1/Dock1/C3ar1/Dock5/Atp8a1/Sema4c/Fgfr1op/Prkd1/Erbb4/Met/Coro1a/Ccl4/Trp53/Fam83h/Rapgef2	12	23
