# Supplementary material for: Epigenetic impacts of stress priming of the neuroinflammatory response to sarin surrogate in mice: a model of Gulf War illness
Source: J Neuroinflammation. 2018 Mar 17;15:86. doi: 10.1186/s12974-018-1113-9 (PMC5857314; doi:10.1186/s12974-018-1113-9)
Supplement: Supplementary file 4 — Figure S3. Frontal cortex RNA-seq significantly enriched KEGG pathway annotations. KEGG pathways significantly enriched in genes that were differentially expressed in the frontal cortex of CORT + DFP exposed mice. (CSV 6 kb) [file 12974_2018_1113_MOESM13_ESM.csv]

Gene	cortex baseMean	hippocampus baseMean	cortex log2FoldChange between saline and CORT+DFP	hippocampus log2FoldChange	cortex absolute log2foldchange between saline and CORT+DFP	hippocampus absolute log2foldchange	cortex lfcSE	hippocampus lfcSE	cortex stat	hippocampus stat	cortex pvalue	hippocampus pvalue	cortex padj	hippocampus padj	symbol	entrez	transcript
ENSMUSG00000003585	1496.381307	1946.185617	-0.24203184	-0.2277355	0.24203184	0.2277355	0.055209339	0.042180379	-4.383893109	-5.399086095	1.17E-05	6.70E-08	0.000124453	7.66E-07	Sec14l2	67815	ENSMUST00000003681
ENSMUSG00000008305	935.9708896	1826.803175	0.308666503	0.315013511	0.308666503	0.315013511	0.057299511	0.050796181	5.386895916	6.201519516	7.17E-08	5.59E-10	1.51E-06	9.35E-09	Tle1	21885	ENSMUST00000072695
ENSMUSG00000008435	721.6828177	605.0655537	-0.283987024	-0.186345319	0.283987024	0.186345319	0.057924379	0.054013927	-4.902720202	-3.449949447	9.45E-07	0.000560692	1.46E-05	0.002620813	Rdh13	108841	ENSMUST00000119485
ENSMUSG00000018589	203.7454592	253.9794714	0.339021866	0.208732873	0.339021866	0.208732873	0.123650512	0.087333375	2.741774866	2.390069927	0.006110821	0.016845165	0.022922491	0.049508042	Glra2	237213	ENSMUST00000058787
ENSMUSG00000020422	1529.412343	1655.098306	0.305633309	0.212978713	0.305633309	0.212978713	0.065669192	0.064174208	4.654135371	3.318758736	3.25E-06	0.000904185	4.26E-05	0.003980114	Tns3	319939	ENSMUST00000020695
ENSMUSG00000022419	1054.316819	441.9145677	-0.264593903	0.224807812	0.264593903	0.224807812	0.091722377	0.083986769	-2.884725755	2.676705078	0.003917548	0.007435005	0.016049957	0.024599173	Deptor	97998	ENSMUST00000096433
ENSMUSG00000024401	7.528177463	6.925375572	-1.074985613	-1.001104495	1.074985613	1.001104495	0.18507472	0.155791087	-5.808387092	-6.425942032	6.31E-09	1.31E-10	1.76E-07	2.44E-09	Tnf	21926	ENSMUST00000025263
ENSMUSG00000024737	73.11589882	47.75703465	-1.152526446	-1.462947377	1.152526446	1.462947377	0.174893825	0.169884061	-6.589863554	-8.611445757	4.40E-11	7.21E-18	2.04E-09	3.58E-16	Slc15a3	65221	ENSMUST00000138380
ENSMUSG00000024968	383.2676359	471.9985452	-0.281712094	-0.630048034	0.281712094	0.630048034	0.112716353	0.069459969	-2.499301009	-9.070663899	0.012443856	1.18E-19	0.040775922	7.21E-18	Rcor2	104383	ENSMUST00000140442
ENSMUSG00000025044	16.03032419	9.963653765	-1.205187176	-1.193676881	1.205187176	1.193676881	0.198874425	0.180866601	-6.060041047	-6.599763998	1.36E-09	4.12E-11	4.46E-08	8.31E-10	Msr1	20288	ENSMUST00000026021
ENSMUSG00000025366	460.864589	250.2564184	-0.517750013	-0.35797527	0.517750013	0.35797527	0.108979161	0.091053623	-4.750908435	-3.931477474	2.03E-06	8.44E-05	2.83E-05	0.00048808	Esyt1	23943	ENSMUST00000026427
ENSMUSG00000027398	20.07142774	28.48157054	-1.657325034	-2.572903613	1.657325034	2.572903613	0.199528734	0.18381884	-8.306197299	-13.99695273	9.88E-17	1.63E-44	1.24E-14	9.07E-42	Il1b	16176	ENSMUST00000028881
ENSMUSG00000027399	29.96136382	22.16794208	-1.076072777	-1.598648939	1.076072777	1.598648939	0.200110945	0.181874534	-5.377380916	-8.789844861	7.56E-08	1.50E-18	1.59E-06	8.08E-17	Il1a	16175	ENSMUST00000028882
ENSMUSG00000027953	1027.509127	1000.626564	-0.343083571	-0.329207878	0.343083571	0.329207878	0.066729002	0.066515303	-5.141446141	-4.949355446	2.73E-07	7.45E-07	4.91E-06	6.87E-06	Slc50a1	19729	ENSMUST00000185119
ENSMUSG00000027954	114.95498	173.0158972	-0.6490158	-0.5458013	0.6490158	0.5458013	0.141129851	0.10330336	-4.598713855	-5.283480609	4.25E-06	1.27E-07	5.32E-05	1.38E-06	Efna1	13636	ENSMUST00000029566
ENSMUSG00000027995	46.36267413	42.57939046	-1.105078126	-1.773635401	1.105078126	1.773635401	0.190428072	0.176503107	-5.803126166	-10.0487489	6.51E-09	9.30E-24	1.80E-07	8.82E-22	Tlr2	24088	ENSMUST00000029623
ENSMUSG00000028820	2618.287454	4957.385965	0.416187475	0.472593215	0.416187475	0.472593215	0.090768102	0.070058988	4.585173285	6.745647215	4.54E-06	1.52E-11	5.61E-05	3.29E-10	Sfpq	71514	ENSMUST00000030623
ENSMUSG00000028970	205.3765977	221.1940074	-0.619776269	-0.564700226	0.619776269	0.564700226	0.112505062	0.088735594	-5.508874538	-6.363852411	3.61E-08	1.97E-10	8.22E-07	3.54E-09	Abcb1b	18669	ENSMUST00000199955
ENSMUSG00000030256	692.5863099	1183.423303	-0.736137133	-0.332212133	0.736137133	0.332212133	0.103530444	0.069494626	-7.110344579	-4.780400305	1.16E-12	1.75E-06	7.36E-11	1.50E-05	Bhlhe41	79362	ENSMUST00000032386
ENSMUSG00000032702	423.446737	372.8697863	0.407097766	0.336523713	0.407097766	0.336523713	0.093702491	0.091587945	4.344577853	3.674323224	1.40E-05	0.000238481	0.000144881	0.001227685	Kank1	107351	ENSMUST00000049400
ENSMUSG00000033377	408.5494844	634.3117573	0.513538476	0.435084879	0.513538476	0.435084879	0.09910662	0.068378121	5.181676819	6.362925367	2.20E-07	1.98E-10	4.06E-06	3.55E-09	Palmd	114301	ENSMUST00000040097
ENSMUSG00000033998	2345.516656	2342.379405	0.217392808	0.133869717	0.217392808	0.133869717	0.070532398	0.045891764	3.082169518	2.917074964	0.002054978	0.003533308	0.009494746	0.012963029	Kcnk1	16525	ENSMUST00000046765
ENSMUSG00000035944	352.4711327	355.37533	-0.386558377	-0.41762551	0.386558377	0.41762551	0.099292591	0.085306521	-3.893124082	-4.895587157	9.90E-05	9.80E-07	0.000760434	8.82E-06	Ttc38	239570	ENSMUST00000146088
ENSMUSG00000036206	458.1130395	670.8089526	0.185619447	0.215822433	0.185619447	0.215822433	0.072419483	0.075683772	2.563114764	2.851634225	0.010373775	0.004349512	0.035178784	0.015538805	Sh3bp4	98402	ENSMUST00000066279
ENSMUSG00000038354	565.5166174	370.5221609	-0.607559253	-0.329315007	0.607559253	0.329315007	0.08707347	0.072181334	-6.977547235	-4.562329195	3.00E-12	5.06E-06	1.75E-10	3.87E-05	Ankrd35	213121	ENSMUST00000048427
ENSMUSG00000040363	864.5744103	438.4006701	-0.399408428	-0.315888909	0.399408428	0.315888909	0.105623394	0.077025155	-3.781439047	-4.101113553	0.000155924	4.11E-05	0.001111006	0.000257866	Bcor	71458	ENSMUST00000115513
ENSMUSG00000040820	433.8849058	265.2246255	-0.364715929	-0.241757398	0.364715929	0.241757398	0.082389948	0.081618485	-4.426704218	-2.9620422	9.57E-06	0.003056059	0.000105384	0.011421447	Hlcs	110948	ENSMUST00000163193
ENSMUSG00000044005	1088.161979	579.8589683	-0.35204258	-0.204125504	0.35204258	0.204125504	0.078587233	0.0700787	-4.479640875	-2.912803829	7.48E-06	0.003581995	8.59E-05	0.013119044	Gls2	216456	ENSMUST00000044776
ENSMUSG00000044033	462.4398418	376.1992088	0.526721497	0.539120584	0.526721497	0.539120584	0.104583483	0.110584108	5.03637364	4.875208521	4.74E-07	1.09E-06	8.01E-06	9.72E-06	Ccdc141	545428	ENSMUST00000049544
ENSMUSG00000044320	210.3265631	137.7398981	-0.73858124	-0.352014728	0.73858124	0.352014728	0.13368371	0.125836527	-5.524840977	-2.797397051	3.30E-08	0.005151618	7.56E-07	0.017977101	1700001O22Rik	73598	ENSMUST00000139968
ENSMUSG00000051111	1029.278175	700.2317073	-0.661214467	0.37563931	0.661214467	0.37563931	0.113722602	0.070270422	-5.814274858	5.345624829	6.09E-09	9.01E-08	1.71E-07	1.01E-06	Sv2c	75209	ENSMUST00000161263
ENSMUSG00000097993	60.04453522	9.405532246	-0.706916823	-0.556145653	0.706916823	0.556145653	0.195790966	0.182889124	-3.610569159	-3.040889697	0.000305526	0.002358802	0.001935577	0.009157565	NA	13924	NA
