# Supplementary material for: Epigenetic impacts of stress priming of the neuroinflammatory response to sarin surrogate in mice: a model of Gulf War illness
Source: J Neuroinflammation. 2018 Mar 17;15:86. doi: 10.1186/s12974-018-1113-9 (PMC5857314; doi:10.1186/s12974-018-1113-9)
Supplement: Supplementary file 5 — Table S2. KEGG pathways enriched in the genes identified as uniquely differentially expressed in the frontal cortex after CORT + DFP exposure, compared to all other groups. (CSV 4 kb) [file 12974_2018_1113_MOESM14_ESM.csv]

	ID	Description	GeneRatio	BgRatio	pvalue	p.adjust	qvalue	geneID	Count
mmu05321	mmu05321	Inflammatory bowel disease (IBD)	4/13	59/8096	1.73216170236697e-06	0.000112958152163401	5.64028560060168e-05	21926/16176/16175/24088	4
mmu05140	mmu05140	Leishmaniasis	4/13	67/8096	2.89636287598465e-06	0.000112958152163401	5.64028560060168e-05	21926/16176/16175/24088	4
mmu05323	mmu05323	Rheumatoid arthritis	4/13	83/8096	6.8453192344676e-06	0.000177978300096158	8.88690567281758e-05	21926/16176/16175/24088	4
mmu05144	mmu05144	Malaria	3/13	49/8096	5.71101185984128e-05	0.00111364731266905	0.000556072207405599	21926/16176/24088	3
mmu05134	mmu05134	Legionellosis	3/13	58/8096	9.4850195421971e-05	0.00147966304858275	0.000738833101181669	21926/16176/24088	3
mmu05332	mmu05332	Graft-versus-host disease	3/13	65/8096	0.000133400261135828	0.00154112429256288	0.000769522251347188	21926/16176/16175	3
mmu05152	mmu05152	Tuberculosis	4/13	178/8096	0.000138306026255643	0.00154112429256288	0.000769522251347188	21926/16176/16175/24088	4
mmu04940	mmu04940	Type I diabetes mellitus	3/13	70/8096	0.000166402893802505	0.00162242821457442	0.000810119351406931	21926/16176/16175	3
mmu05133	mmu05133	Pertussis	3/13	75/8096	0.000204315986504296	0.0017707385497039	0.000884174444521515	21926/16176/16175	3
mmu04640	mmu04640	Hematopoietic cell lineage	3/13	95/8096	0.000411096772635275	0.00295320317811612	0.00147460887436298	21926/16176/16175	3
mmu04620	mmu04620	Toll-like receptor signaling pathway	3/13	99/8096	0.000464116084199059	0.00295320317811612	0.00147460887436298	21926/16176/24088	3
mmu04933	mmu04933	AGE-RAGE signaling pathway in diabetic complications	3/13	100/8096	0.000478025251741598	0.00295320317811612	0.00147460887436298	21926/16176/16175	3
mmu05142	mmu05142	Chagas disease (American trypanosomiasis)	3/13	101/8096	0.000492200529686021	0.00295320317811612	0.00147460887436298	21926/16176/24088	3
mmu05146	mmu05146	Amoebiasis	3/13	106/8096	0.000567144208457757	0.00315980344712179	0.00157776960247647	21926/16176/24088	3
mmu04380	mmu04380	Osteoclast differentiation	3/13	128/8096	0.000983229434095933	0.00492132272157421	0.00245734063020575	21926/16176/16175	3
mmu01523	mmu01523	Antifolate resistance	2/13	30/8096	0.00100950209673317	0.00492132272157421	0.00245734063020575	21926/16176	2
mmu05162	mmu05162	Measles	3/13	136/8096	0.00117222815472938	0.00537845859228773	0.00268560010681034	16176/16175/24088	3
mmu05020	mmu05020	Prion diseases	2/13	34/8096	0.00129720076118372	0.00545234870609631	0.00272249530533824	16176/16175	2
mmu05418	mmu05418	Fluid shear stress and atherosclerosis	3/13	142/8096	0.00132813622327987	0.00545234870609631	0.00272249530533824	21926/16176/16175	3
mmu05143	mmu05143	African trypanosomiasis	2/13	36/8096	0.0014541128704391	0.0056710401947125	0.0028316934845393	21926/16176	2
mmu04932	mmu04932	Non-alcoholic fatty liver disease (NAFLD)	3/13	151/8096	0.00158569396766727	0.00588972045133556	0.00294088605532275	21926/16176/16175	3
mmu05164	mmu05164	Influenza A	3/13	168/8096	0.0021538527322633	0.00763638695984262	0.00381304072218862	21926/16176/16175	3
mmu04217	mmu04217	Necroptosis	3/13	177/8096	0.0025001196300718	0.00847866657154783	0.00423361218822227	21926/16176/16175	3
mmu05168	mmu05168	Herpes simplex infection	3/13	215/8096	0.00433775937612951	0.0140977179724209	0.00703934635599964	21926/16176/24088	3
mmu05132	mmu05132	Salmonella infection	2/13	78/8096	0.00667266441319794	0.0202839992316334	0.0101283127067535	16176/16175	2
mmu04010	mmu04010	MAPK signaling pathway	3/13	252/8096	0.00676133307721113	0.0202839992316334	0.0101283127067535	21926/16176/16175	3
mmu04060	mmu04060	Cytokine-cytokine receptor interaction	3/13	271/8096	0.00826772632066433	0.0238845427041414	0.0119261549264944	21926/16176/16175	3
mmu04657	mmu04657	IL-17 signaling pathway	2/13	91/8096	0.00899269593524135	0.0250510815338866	0.0125086372031553	21926/16176	2
mmu04064	mmu04064	NF-kappa B signaling pathway	2/13	104/8096	0.0116243938722066	0.0312656111045558	0.0156117086486986	21926/16176	2
mmu04668	mmu04668	TNF signaling pathway	2/13	108/8096	0.0124950062839266	0.0314390480692346	0.015698310102047	21926/16176	2
mmu05145	mmu05145	Toxoplasmosis	2/13	108/8096	0.0124950062839266	0.0314390480692346	0.015698310102047	21926/24088	2
