# Supplementary material for: Epigenetic impacts of stress priming of the neuroinflammatory response to sarin surrogate in mice: a model of Gulf War illness
Source: J Neuroinflammation. 2018 Mar 17;15:86. doi: 10.1186/s12974-018-1113-9 (PMC5857314; doi:10.1186/s12974-018-1113-9)
Supplement: Supplementary file 6 — Table S3. Gene Ontology (GO) Biological Process (BP) annotations enriched in the genes identified as uniquely differentially expressed in the frontal cortex after CORT + DFP exposure, compared to all other groups. (CSV 38 kb) [file 12974_2018_1113_MOESM15_ESM.csv]

ID	Description	GeneRatio	BgRatio	pvalue	p.adjust	qvalue	geneID	Count
GO:0010893	positive regulation of steroid biosynthetic process	4/32	25/23454	3.54E-08	4.46E-05	2.28E-05	Sec14l2/Tnf/Il1b/Il1a	4
GO:0045940	positive regulation of steroid metabolic process	4/32	33/23454	1.14E-07	7.16E-05	3.66E-05	Sec14l2/Tnf/Il1b/Il1a	4
GO:0001660	fever generation	3/32	13/23454	6.54E-07	0.000274987	0.000140372	Tnf/Il1b/Il1a	3
GO:0032722	positive regulation of chemokine production	4/32	55/23454	9.27E-07	0.00029237	0.000149246	Tnf/Il1b/Il1a/Tlr2	4
GO:0042108	positive regulation of cytokine biosynthetic process	4/32	63/23454	1.61E-06	0.000378232	0.000193076	Tnf/Il1b/Il1a/Tlr2	4
GO:0050810	regulation of steroid biosynthetic process	4/32	68/23454	2.19E-06	0.000378232	0.000193076	Sec14l2/Tnf/Il1b/Il1a	4
GO:0031649	heat generation	3/32	21/23454	3.02E-06	0.000378232	0.000193076	Tnf/Il1b/Il1a	3
GO:0042346	positive regulation of NF-kappaB import into nucleus	3/32	21/23454	3.02E-06	0.000378232	0.000193076	Tnf/Il1b/Tlr2	3
GO:0032755	positive regulation of interleukin-6 production	4/32	75/23454	3.24E-06	0.000378232	0.000193076	Tnf/Il1b/Il1a/Tlr2	4
GO:0032642	regulation of chemokine production	4/32	76/23454	3.42E-06	0.000378232	0.000193076	Tnf/Il1b/Il1a/Tlr2	4
GO:0071417	cellular response to organonitrogen compound	7/32	492/23454	3.66E-06	0.000378232	0.000193076	Glra2/Tnf/Il1b/Tlr2/Kank1/Sh3bp4/Ptprv	7
GO:0046889	positive regulation of lipid biosynthetic process	4/32	79/23454	3.99E-06	0.000378232	0.000193076	Sec14l2/Tnf/Il1b/Il1a	4
GO:1902932	positive regulation of alcohol biosynthetic process	3/32	23/23454	4.01E-06	0.000378232	0.000193076	Sec14l2/Tnf/Il1b	3
GO:0032602	chemokine production	4/32	80/23454	4.20E-06	0.000378232	0.000193076	Tnf/Il1b/Il1a/Tlr2	4
GO:0043122	regulation of I-kappaB kinase/NF-kappaB signaling	5/32	199/23454	6.99E-06	0.000588034	0.000300172	Tle1/Tnf/Il1b/Il1a/Tlr2	5
GO:0019218	regulation of steroid metabolic process	4/32	93/23454	7.65E-06	0.000603428	0.000308031	Sec14l2/Tnf/Il1b/Il1a	4
GO:0042035	regulation of cytokine biosynthetic process	4/32	98/23454	9.42E-06	0.000681495	0.000347881	Tnf/Il1b/Il1a/Tlr2	4
GO:0090068	positive regulation of cell cycle process	5/32	213/23454	9.72E-06	0.000681495	0.000347881	Tnf/Il1b/Il1a/Sfpq/Ptprv	5
GO:0042307	positive regulation of protein import into nucleus	4/32	102/23454	1.10E-05	0.000733264	0.000374308	Tnf/Il1b/Tlr2/Kank1	4
GO:1904591	positive regulation of protein import	4/32	105/23454	1.24E-05	0.000777893	0.000397089	Tnf/Il1b/Tlr2/Kank1	4
GO:0007249	I-kappaB kinase/NF-kappaB signaling	5/32	226/23454	1.29E-05	0.000777893	0.000397089	Tle1/Tnf/Il1b/Il1a/Tlr2	5
GO:0042089	cytokine biosynthetic process	4/32	110/23454	1.49E-05	0.000853773	0.000435824	Tnf/Il1b/Il1a/Tlr2	4
GO:0042107	cytokine metabolic process	4/32	114/23454	1.71E-05	0.000907894	0.000463451	Tnf/Il1b/Il1a/Tlr2	4
GO:0050715	positive regulation of cytokine secretion	4/32	115/23454	1.77E-05	0.000907894	0.000463451	Tnf/Il1b/Il1a/Tlr2	4
GO:0046824	positive regulation of nucleocytoplasmic transport	4/32	119/23454	2.03E-05	0.000907894	0.000463451	Tnf/Il1b/Tlr2/Kank1	4
GO:0042345	regulation of NF-kappaB import into nucleus	3/32	39/23454	2.04E-05	0.000907894	0.000463451	Tnf/Il1b/Tlr2	3
GO:0042348	NF-kappaB import into nucleus	3/32	39/23454	2.04E-05	0.000907894	0.000463451	Tnf/Il1b/Tlr2	3
GO:1902930	regulation of alcohol biosynthetic process	3/32	39/23454	2.04E-05	0.000907894	0.000463451	Sec14l2/Tnf/Il1b	3
GO:0032675	regulation of interleukin-6 production	4/32	121/23454	2.17E-05	0.000907894	0.000463451	Tnf/Il1b/Il1a/Tlr2	4
GO:0090316	positive regulation of intracellular protein transport	5/32	252/23454	2.19E-05	0.000907894	0.000463451	Tnf/Il1b/Tlr2/Kank1/Gls2	5
GO:0006953	acute-phase response	3/32	41/23454	2.37E-05	0.000907894	0.000463451	Tnf/Il1b/Il1a	3
GO:0032757	positive regulation of interleukin-8 production	3/32	41/23454	2.37E-05	0.000907894	0.000463451	Tnf/Il1b/Tlr2	3
GO:0061028	establishment of endothelial barrier	3/32	41/23454	2.37E-05	0.000907894	0.000463451	Tnf/Il1b/Abcb1b	3
GO:0032635	interleukin-6 production	4/32	126/23454	2.54E-05	0.000943257	0.000481502	Tnf/Il1b/Il1a/Tlr2	4
GO:0001659	temperature homeostasis	3/32	43/23454	2.74E-05	0.000989166	0.000504937	Tnf/Il1b/Il1a	3
GO:0045429	positive regulation of nitric oxide biosynthetic process	3/32	45/23454	3.15E-05	0.001073896	0.00054819	Tnf/Il1b/Tlr2	3
GO:1904407	positive regulation of nitric oxide metabolic process	3/32	45/23454	3.15E-05	0.001073896	0.00054819	Tnf/Il1b/Tlr2	3
GO:1900182	positive regulation of protein localization to nucleus	4/32	136/23454	3.43E-05	0.001138674	0.000581256	Tnf/Il1b/Tlr2/Kank1	4
GO:0042993	positive regulation of transcription factor import into nucleus	3/32	47/23454	3.59E-05	0.001162061	0.000593195	Tnf/Il1b/Tlr2	3
GO:0043123	positive regulation of I-kappaB kinase/NF-kappaB signaling	4/32	142/23454	4.06E-05	0.001280724	0.000653769	Tnf/Il1b/Il1a/Tlr2	4
GO:0045834	positive regulation of lipid metabolic process	4/32	143/23454	4.17E-05	0.001284216	0.000655551	Sec14l2/Tnf/Il1b/Il1a	4
GO:0006694	steroid biosynthetic process	4/32	145/23454	4.40E-05	0.001314036	0.000670773	Sec14l2/Tnf/Il1b/Il1a	4
GO:0051222	positive regulation of protein transport	6/32	490/23454	4.61E-05	0.001314036	0.000670773	Tnf/Il1b/Il1a/Tlr2/Kank1/Gls2	6
GO:1903533	regulation of protein targeting	5/32	295/23454	4.64E-05	0.001314036	0.000670773	Tnf/Il1b/Tlr2/Kank1/Gls2	5
GO:0046890	regulation of lipid biosynthetic process	4/32	148/23454	4.77E-05	0.001314036	0.000670773	Sec14l2/Tnf/Il1b/Il1a	4
GO:0032388	positive regulation of intracellular transport	5/32	297/23454	4.79E-05	0.001314036	0.000670773	Tnf/Il1b/Tlr2/Kank1/Gls2	5
GO:0045840	positive regulation of mitotic nuclear division	3/32	54/23454	5.46E-05	0.001434961	0.000732501	Tnf/Il1b/Il1a	3
GO:1903428	positive regulation of reactive oxygen species biosynthetic process	3/32	54/23454	5.46E-05	0.001434961	0.000732501	Tnf/Il1b/Tlr2	3
GO:0032677	regulation of interleukin-8 production	3/32	56/23454	6.09E-05	0.001568021	0.000800424	Tnf/Il1b/Tlr2	3
GO:0045787	positive regulation of cell cycle	5/32	320/23454	6.82E-05	0.001721123	0.000878578	Tnf/Il1b/Il1a/Sfpq/Ptprv	5
GO:0050707	regulation of cytokine secretion	4/32	165/23454	7.28E-05	0.001802133	0.000919931	Tnf/Il1b/Il1a/Tlr2	4
GO:0010876	lipid localization	5/32	327/23454	7.55E-05	0.001805353	0.000921575	Tnf/Msr1/Esyt1/Il1b/Il1a	5
GO:0001885	endothelial cell development	3/32	61/23454	7.87E-05	0.001805353	0.000921575	Tnf/Il1b/Abcb1b	3
GO:0032637	interleukin-8 production	3/32	61/23454	7.87E-05	0.001805353	0.000921575	Tnf/Il1b/Tlr2	3
GO:0045428	regulation of nitric oxide biosynthetic process	3/32	61/23454	7.87E-05	0.001805353	0.000921575	Tnf/Il1b/Tlr2	3
GO:0031620	regulation of fever generation	2/32	10/23454	8.06E-05	0.001816422	0.000927225	Tnf/Il1b	2
GO:0042306	regulation of protein import into nucleus	4/32	175/23454	9.15E-05	0.002025195	0.001033797	Tnf/Il1b/Tlr2/Kank1	4
GO:0001101	response to acid chemical	5/32	345/23454	9.72E-05	0.00202687	0.001034652	Glra2/Tnf/Tlr2/Sh3bp4/Hlcs	5
GO:1904589	regulation of protein import	4/32	178/23454	9.77E-05	0.00202687	0.001034652	Tnf/Il1b/Tlr2/Kank1	4
GO:0034116	positive regulation of heterotypic cell-cell adhesion	2/32	11/23454	9.84E-05	0.00202687	0.001034652	Tnf/Il1b	2
GO:0045086	positive regulation of interleukin-2 biosynthetic process	2/32	11/23454	9.84E-05	0.00202687	0.001034652	Il1b/Il1a	2
GO:0019915	lipid storage	3/32	66/23454	9.96E-05	0.00202687	0.001034652	Tnf/Msr1/Il1b	3
GO:0032890	regulation of organic acid transport	3/32	68/23454	0.000108854	0.002042798	0.001042783	Tnf/Il1b/Il1a	3
GO:0006809	nitric oxide biosynthetic process	3/32	69/23454	0.000113696	0.002042798	0.001042783	Tnf/Il1b/Tlr2	3
GO:0051785	positive regulation of nuclear division	3/32	69/23454	0.000113696	0.002042798	0.001042783	Tnf/Il1b/Il1a	3
GO:0031652	positive regulation of heat generation	2/32	12/23454	0.000118015	0.002042798	0.001042783	Tnf/Il1b	2
GO:0032308	positive regulation of prostaglandin secretion	2/32	12/23454	0.000118015	0.002042798	0.001042783	Il1b/Il1a	2
GO:0042033	chemokine biosynthetic process	2/32	12/23454	0.000118015	0.002042798	0.001042783	Tnf/Il1b	2
GO:0042362	fat-soluble vitamin biosynthetic process	2/32	12/23454	0.000118015	0.002042798	0.001042783	Tnf/Il1b	2
GO:0045073	regulation of chemokine biosynthetic process	2/32	12/23454	0.000118015	0.002042798	0.001042783	Tnf/Il1b	2
GO:1901550	regulation of endothelial cell development	2/32	12/23454	0.000118015	0.002042798	0.001042783	Tnf/Il1b	2
GO:1903140	regulation of establishment of endothelial barrier	2/32	12/23454	0.000118015	0.002042798	0.001042783	Tnf/Il1b	2
GO:0050663	cytokine secretion	4/32	187/23454	0.000118165	0.002042798	0.001042783	Tnf/Il1b/Il1a/Tlr2	4
GO:1903829	positive regulation of cellular protein localization	5/32	364/23454	0.000124952	0.002130936	0.001087774	Tnf/Il1b/Tlr2/Kank1/Gls2	5
GO:0046209	nitric oxide metabolic process	3/32	73/23454	0.000134468	0.002208817	0.00112753	Tnf/Il1b/Tlr2	3
GO:0033157	regulation of intracellular protein transport	5/32	371/23454	0.000136586	0.002208817	0.00112753	Tnf/Il1b/Tlr2/Kank1/Gls2	5
GO:0030656	regulation of vitamin metabolic process	2/32	13/23454	0.000139353	0.002208817	0.00112753	Tnf/Il1b	2
GO:0032306	regulation of prostaglandin secretion	2/32	13/23454	0.000139353	0.002208817	0.00112753	Il1b/Il1a	2
GO:0038034	signal transduction in absence of ligand	3/32	74/23454	0.00014002	0.002208817	0.00112753	Tnf/Il1b/Il1a	3
GO:0097192	extrinsic apoptotic signaling pathway in absence of ligand	3/32	74/23454	0.00014002	0.002208817	0.00112753	Tnf/Il1b/Il1a	3
GO:0031650	regulation of heat generation	2/32	14/23454	0.00016244	0.002489286	0.001270701	Tnf/Il1b	2
GO:0050755	chemokine metabolic process	2/32	14/23454	0.00016244	0.002489286	0.001270701	Tnf/Il1b	2
GO:2001057	reactive nitrogen species metabolic process	3/32	78/23454	0.000163717	0.002489286	0.001270701	Tnf/Il1b/Tlr2	3
GO:1903426	regulation of reactive oxygen species biosynthetic process	3/32	81/23454	0.000183101	0.002655463	0.001355529	Tnf/Il1b/Tlr2	3
GO:0030730	sequestering of triglyceride	2/32	15/23454	0.000187271	0.002655463	0.001355529	Tnf/Il1b	2
GO:0042359	vitamin D metabolic process	2/32	15/23454	0.000187271	0.002655463	0.001355529	Tnf/Il1b	2
GO:0051044	positive regulation of membrane protein ectodomain proteolysis	2/32	15/23454	0.000187271	0.002655463	0.001355529	Tnf/Il1b	2
GO:0071605	monocyte chemotactic protein-1 production	2/32	15/23454	0.000187271	0.002655463	0.001355529	Il1b/Il1a	2
GO:0071637	regulation of monocyte chemotactic protein-1 production	2/32	15/23454	0.000187271	0.002655463	0.001355529	Il1b/Il1a	2
GO:1905954	NA	3/32	83/23454	0.000196816	0.002750303	0.001403941	Msr1/Il1b/Il1a	3
GO:0046822	regulation of nucleocytoplasmic transport	4/32	214/23454	0.000198318	0.002750303	0.001403941	Tnf/Il1b/Tlr2/Kank1	4
GO:0032305	positive regulation of icosanoid secretion	2/32	16/23454	0.000213842	0.002901811	0.001481282	Il1b/Il1a	2
GO:0032310	prostaglandin secretion	2/32	16/23454	0.000213842	0.002901811	0.001481282	Il1b/Il1a	2
GO:0042990	regulation of transcription factor import into nucleus	3/32	86/23454	0.000218612	0.002934987	0.001498217	Tnf/Il1b/Tlr2	3
GO:0042991	transcription factor import into nucleus	3/32	87/23454	0.00022621	0.003005027	0.00153397	Tnf/Il1b/Tlr2	3
GO:0097191	extrinsic apoptotic signaling pathway	4/32	224/23454	0.000236104	0.003055903	0.001559941	Deptor/Tnf/Il1b/Il1a	4
GO:0050708	regulation of protein secretion	5/32	418/23454	0.000237734	0.003055903	0.001559941	Tnf/Il1b/Il1a/Tlr2/Ptprv	5
GO:1900180	regulation of protein localization to nucleus	4/32	225/23454	0.000240148	0.003055903	0.001559941	Tnf/Il1b/Tlr2/Kank1	4
GO:0051956	negative regulation of amino acid transport	2/32	17/23454	0.000242148	0.003055903	0.001559941	Tnf/Il1b	2
GO:1900409	positive regulation of cellular response to oxidative stress	2/32	17/23454	0.000242148	0.003055903	0.001559941	Tnf/Sfpq	2
GO:0002064	epithelial cell development	4/32	231/23454	0.000265469	0.00331705	0.001693248	Tnf/Il1b/Il1a/Abcb1b	4
GO:0002374	cytokine secretion involved in immune response	2/32	18/23454	0.000272184	0.003334915	0.001702367	Tnf/Tlr2	2
GO:0045076	regulation of interleukin-2 biosynthetic process	2/32	18/23454	0.000272184	0.003334915	0.001702367	Il1b/Il1a	2
GO:2000379	positive regulation of reactive oxygen species metabolic process	3/32	95/23454	0.000293221	0.003551672	0.001813015	Tnf/Il1b/Tlr2	3
GO:0046165	alcohol biosynthetic process	3/32	96/23454	0.000302399	0.003551672	0.001813015	Sec14l2/Tnf/Il1b	3
GO:1903409	reactive oxygen species biosynthetic process	3/32	96/23454	0.000302399	0.003551672	0.001813015	Tnf/Il1b/Tlr2	3
GO:0010623	developmental programmed cell death	2/32	19/23454	0.000303947	0.003551672	0.001813015	Il1b/Il1a	2
GO:2000193	positive regulation of fatty acid transport	2/32	19/23454	0.000303947	0.003551672	0.001813015	Il1b/Il1a	2
GO:0072593	reactive oxygen species metabolic process	4/32	244/23454	0.000326847	0.003639638	0.001857919	Tnf/Il1b/Tlr2/Gls2	4
GO:0045446	endothelial cell differentiation	3/32	99/23454	0.000331044	0.003639638	0.001857919	Tnf/Il1b/Abcb1b	3
GO:0009110	vitamin biosynthetic process	2/32	20/23454	0.000337431	0.003639638	0.001857919	Tnf/Il1b	2
GO:0015732	prostaglandin transport	2/32	20/23454	0.000337431	0.003639638	0.001857919	Il1b/Il1a	2
GO:0032303	regulation of icosanoid secretion	2/32	20/23454	0.000337431	0.003639638	0.001857919	Il1b/Il1a	2
GO:0042094	interleukin-2 biosynthetic process	2/32	20/23454	0.000337431	0.003639638	0.001857919	Il1b/Il1a	2
GO:0044130	negative regulation of growth of symbiont in host	2/32	20/23454	0.000337431	0.003639638	0.001857919	Tnf/Tlr2	2
GO:0044146	negative regulation of growth of symbiont involved in interaction with host	2/32	20/23454	0.000337431	0.003639638	0.001857919	Tnf/Tlr2	2
GO:1902884	positive regulation of response to oxidative stress	2/32	20/23454	0.000337431	0.003639638	0.001857919	Tnf/Sfpq	2
GO:0044070	regulation of anion transport	3/32	100/23454	0.000340967	0.003646611	0.001861478	Tnf/Il1b/Il1a	3
GO:0002791	regulation of peptide secretion	5/32	454/23454	0.000347746	0.003681293	0.001879182	Tnf/Il1b/Il1a/Tlr2/Ptprv	5
GO:0043410	positive regulation of MAPK cascade	5/32	455/23454	0.000351272	0.003681293	0.001879182	Tnf/Il1b/Il1a/Efna1/Tlr2	5
GO:0050714	positive regulation of protein secretion	4/32	249/23454	0.000352961	0.003681293	0.001879182	Tnf/Il1b/Il1a/Tlr2	4
GO:0050729	positive regulation of inflammatory response	3/32	103/23454	0.000371881	0.003762095	0.001920429	Tnf/Il1b/Tlr2	3
GO:0034114	regulation of heterotypic cell-cell adhesion	2/32	21/23454	0.000372632	0.003762095	0.001920429	Tnf/Il1b	2
GO:0044126	regulation of growth of symbiont in host	2/32	21/23454	0.000372632	0.003762095	0.001920429	Tnf/Tlr2	2
GO:0044144	modulation of growth of symbiont involved in interaction with host	2/32	21/23454	0.000372632	0.003762095	0.001920429	Tnf/Tlr2	2
GO:0032770	positive regulation of monooxygenase activity	2/32	22/23454	0.000409546	0.004037871	0.002061204	Tnf/Il1b	2
GO:0050995	negative regulation of lipid catabolic process	2/32	22/23454	0.000409546	0.004037871	0.002061204	Tnf/Il1b	2
GO:0051043	regulation of membrane protein ectodomain proteolysis	2/32	22/23454	0.000409546	0.004037871	0.002061204	Tnf/Il1b	2
GO:0000187	activation of MAPK activity	3/32	109/23454	0.000439004	0.004294753	0.002192334	Tnf/Il1b/Efna1	3
GO:0010829	negative regulation of glucose transport	2/32	23/23454	0.000448169	0.004310833	0.002200542	Tnf/Il1b	2
GO:0003158	endothelium development	3/32	110/23454	0.000450895	0.004310833	0.002200542	Tnf/Il1b/Abcb1b	3
GO:0051092	positive regulation of NF-kappaB transcription factor activity	3/32	110/23454	0.000450895	0.004310833	0.002200542	Tnf/Il1b/Tlr2	3
GO:1902532	negative regulation of intracellular signal transduction	5/32	486/23454	0.000474693	0.00450423	0.002299265	Tle1/Deptor/Il1b/Kank1/Sh3bp4	5
GO:0008202	steroid metabolic process	4/32	270/23454	0.000479185	0.004512917	0.002303699	Sec14l2/Tnf/Il1b/Il1a	4
GO:0031503	protein complex localization	3/32	113/23454	0.000487806	0.004532948	0.002313924	Tnf/Il1b/Tlr2	3
GO:0010575	positive regulation of vascular endothelial growth factor production	2/32	24/23454	0.000488495	0.004532948	0.002313924	Il1b/Il1a	2
GO:0002526	acute inflammatory response	3/32	114/23454	0.000500527	0.004610691	0.00235361	Tnf/Il1b/Il1a	3
GO:0002793	positive regulation of peptide secretion	4/32	275/23454	0.000513433	0.004649426	0.002373383	Tnf/Il1b/Il1a/Tlr2	4
GO:0006606	protein import into nucleus	4/32	276/23454	0.000520486	0.004649426	0.002373383	Tnf/Il1b/Tlr2/Kank1	4
GO:0044744	protein targeting to nucleus	4/32	276/23454	0.000520486	0.004649426	0.002373383	Tnf/Il1b/Tlr2/Kank1	4
GO:0032891	negative regulation of organic acid transport	2/32	25/23454	0.000530521	0.004649426	0.002373383	Tnf/Il1b	2
GO:0044110	growth involved in symbiotic interaction	2/32	25/23454	0.000530521	0.004649426	0.002373383	Tnf/Tlr2	2
GO:0044116	growth of symbiont involved in interaction with host	2/32	25/23454	0.000530521	0.004649426	0.002373383	Tnf/Tlr2	2
GO:0044117	growth of symbiont in host	2/32	25/23454	0.000530521	0.004649426	0.002373383	Tnf/Tlr2	2
GO:0010564	regulation of cell cycle process	5/32	500/23454	0.000540103	0.004653624	0.002375526	Tnf/Il1b/Il1a/Sfpq/Ptprv	5
GO:0032386	regulation of intracellular transport	5/32	500/23454	0.000540103	0.004653624	0.002375526	Tnf/Il1b/Tlr2/Kank1/Gls2	5
GO:1902593	single-organism nuclear import	4/32	279/23454	0.000542062	0.004653624	0.002375526	Tnf/Il1b/Tlr2/Kank1	4
GO:0051170	nuclear import	4/32	280/23454	0.000549394	0.004684697	0.002391388	Tnf/Il1b/Tlr2/Kank1	4
GO:0031331	positive regulation of cellular catabolic process	4/32	284/23454	0.000579429	0.004907643	0.002505195	Tnf/Il1b/Tlr2/Sh3bp4	4
GO:0046330	positive regulation of JNK cascade	3/32	122/23454	0.000610013	0.005132245	0.002619846	Tnf/Il1b/Il1a	3
GO:0006869	lipid transport	4/32	289/23454	0.000618595	0.005169979	0.002639108	Msr1/Esyt1/Il1b/Il1a	4
GO:2000191	regulation of fatty acid transport	2/32	28/23454	0.000666751	0.005510234	0.002812798	Il1b/Il1a	2
GO:0050900	leukocyte migration	4/32	295/23454	0.000668039	0.005510234	0.002812798	Tnf/Il1b/Il1a/Tlr2	4
GO:0002687	positive regulation of leukocyte migration	3/32	128/23454	0.000701435	0.005711042	0.002915304	Il1b/Il1a/Tlr2	3
GO:0050709	negative regulation of protein secretion	3/32	128/23454	0.000701435	0.005711042	0.002915304	Tnf/Il1b/Ptprv	3
GO:0019216	regulation of lipid metabolic process	4/32	301/23454	0.000720231	0.005826483	0.002974233	Sec14l2/Tnf/Il1b/Il1a	4
GO:0010574	regulation of vascular endothelial growth factor production	2/32	30/23454	0.000765987	0.006118199	0.003123145	Il1b/Il1a	2
GO:0015893	drug transport	2/32	30/23454	0.000765987	0.006118199	0.003123145	Tlr2/Abcb1b	2
GO:0051961	negative regulation of nervous system development	4/32	311/23454	0.000813552	0.006416775	0.003275558	Tnf/Il1b/Efna1/Kank1	4
GO:0032743	positive regulation of interleukin-2 production	2/32	31/23454	0.000818117	0.006416775	0.003275558	Il1b/Il1a	2
GO:0030856	regulation of epithelial cell differentiation	3/32	135/23454	0.000818622	0.006416775	0.003275558	Tnf/Il1b/Il1a	3
GO:1905952	NA	3/32	136/23454	0.000836314	0.006514986	0.003325692	Msr1/Il1b/Il1a	3
GO:0002792	negative regulation of peptide secretion	3/32	137/23454	0.000854247	0.006613864	0.003376165	Tnf/Il1b/Ptprv	3
GO:0010573	vascular endothelial growth factor production	2/32	32/23454	0.000871915	0.006628658	0.003383717	Il1b/Il1a	2
GO:0051953	negative regulation of amine transport	2/32	32/23454	0.000871915	0.006628658	0.003383717	Tnf/Il1b	2
GO:1903792	negative regulation of anion transport	2/32	32/23454	0.000871915	0.006628658	0.003383717	Tnf/Il1b	2
GO:0006775	fat-soluble vitamin metabolic process	2/32	33/23454	0.000927378	0.006851883	0.003497666	Tnf/Il1b	2
GO:1901099	negative regulation of signal transduction in absence of ligand	2/32	33/23454	0.000927378	0.006851883	0.003497666	Tnf/Il1b	2
GO:1902624	positive regulation of neutrophil migration	2/32	33/23454	0.000927378	0.006851883	0.003497666	Il1b/Il1a	2
GO:2001240	negative regulation of extrinsic apoptotic signaling pathway in absence of ligand	2/32	33/23454	0.000927378	0.006851883	0.003497666	Tnf/Il1b	2
GO:0045931	positive regulation of mitotic cell cycle	3/32	141/23454	0.000928425	0.006851883	0.003497666	Tnf/Il1b/Il1a	3
GO:0017038	protein import	4/32	325/23454	0.000958168	0.007030281	0.003588733	Tnf/Il1b/Tlr2/Kank1	4
GO:0002675	positive regulation of acute inflammatory response	2/32	34/23454	0.000984501	0.007115229	0.003632096	Tnf/Il1b	2
GO:0045601	regulation of endothelial cell differentiation	2/32	34/23454	0.000984501	0.007115229	0.003632096	Tnf/Il1b	2
GO:0032874	positive regulation of stress-activated MAPK cascade	3/32	144/23454	0.00098666	0.007115229	0.003632096	Tnf/Il1b/Il1a	3
GO:0070304	positive regulation of stress-activated protein kinase signaling cascade	3/32	145/23454	0.001006574	0.007217597	0.003684352	Tnf/Il1b/Il1a	3
GO:0010721	negative regulation of cell development	4/32	330/23454	0.001013948	0.007229389	0.003690371	Il1b/Il1a/Efna1/Kank1	4
GO:0007088	regulation of mitotic nuclear division	3/32	146/23454	0.001026742	0.007279487	0.003715945	Tnf/Il1b/Il1a	3
GO:0046627	negative regulation of insulin receptor signaling pathway	2/32	36/23454	0.001103709	0.007781457	0.003972184	Il1b/Kank1	2
GO:0009896	positive regulation of catabolic process	4/32	344/23454	0.001182277	0.008289073	0.004231306	Tnf/Il1b/Tlr2/Sh3bp4	4
GO:0008643	carbohydrate transport	3/32	155/23454	0.001219862	0.008505337	0.004341702	Tnf/Il1b/Slc50a1	3
GO:1900077	negative regulation of cellular response to insulin stimulus	2/32	39/23454	0.001294862	0.008978661	0.004583318	Il1b/Kank1	2
GO:0006509	membrane protein ectodomain proteolysis	2/32	40/23454	0.001361854	0.009340541	0.004768047	Tnf/Il1b	2
GO:0032768	regulation of monooxygenase activity	2/32	40/23454	0.001361854	0.009340541	0.004768047	Tnf/Il1b	2
GO:2001236	regulation of extrinsic apoptotic signaling pathway	3/32	163/23454	0.001409569	0.009615546	0.004908428	Deptor/Tnf/Il1b	3
GO:1902622	regulation of neutrophil migration	2/32	41/23454	0.001430475	0.009705696	0.004954447	Il1b/Il1a	2
GO:0032892	positive regulation of organic acid transport	2/32	42/23454	0.001500722	0.009931623	0.005069775	Il1b/Il1a	2
GO:0051353	positive regulation of oxidoreductase activity	2/32	42/23454	0.001500722	0.009931623	0.005069775	Tnf/Il1b	2
GO:0051955	regulation of amino acid transport	2/32	42/23454	0.001500722	0.009931623	0.005069775	Tnf/Il1b	2
GO:1901224	positive regulation of NIK/NF-kappaB signaling	2/32	42/23454	0.001500722	0.009931623	0.005069775	Tnf/Tlr2	2
GO:0032869	cellular response to insulin stimulus	3/32	167/23454	0.001510992	0.009931623	0.005069775	Il1b/Kank1/Ptprv	3
GO:0046328	regulation of JNK cascade	3/32	167/23454	0.001510992	0.009931623	0.005069775	Tnf/Il1b/Il1a	3
GO:0071230	cellular response to amino acid stimulus	3/32	169/23454	0.001563378	0.01022271	0.005218366	Glra2/Tnf/Sh3bp4	3
GO:0002685	regulation of leukocyte migration	3/32	170/23454	0.001589994	0.010302208	0.005258947	Il1b/Il1a/Tlr2	3
GO:0034504	protein localization to nucleus	4/32	373/23454	0.001591862	0.010302208	0.005258947	Tnf/Il1b/Tlr2/Kank1	4
GO:0050796	regulation of insulin secretion	3/32	171/23454	0.001616893	0.010346631	0.005281623	Tnf/Il1b/Ptprv	3
GO:2000377	regulation of reactive oxygen species metabolic process	3/32	171/23454	0.001616893	0.010346631	0.005281623	Tnf/Il1b/Tlr2	3
GO:0001819	positive regulation of cytokine production	4/32	375/23454	0.001623322	0.010346631	0.005281623	Tnf/Il1b/Il1a/Tlr2	4
GO:0051783	regulation of nuclear division	3/32	174/23454	0.001699302	0.010776475	0.005501045	Tnf/Il1b/Il1a	3
GO:0045687	positive regulation of glial cell differentiation	2/32	45/23454	0.001721171	0.01086059	0.005543983	Il1b/Tlr2	2
GO:2001233	regulation of apoptotic signaling pathway	4/32	384/23454	0.001770283	0.011114909	0.005673805	Deptor/Tnf/Il1b/Sfpq	4
GO:0031663	lipopolysaccharide-mediated signaling pathway	2/32	46/23454	0.001797877	0.011176947	0.005705473	Tnf/Il1b	2
GO:0032309	icosanoid secretion	2/32	46/23454	0.001797877	0.011176947	0.005705473	Il1b/Il1a	2
GO:0034113	heterotypic cell-cell adhesion	2/32	47/23454	0.001876186	0.011606603	0.005924798	Tnf/Il1b	2
GO:0043200	response to amino acid	3/32	181/23454	0.001901711	0.011650286	0.005947097	Glra2/Tnf/Sh3bp4	3
GO:0043406	positive regulation of MAP kinase activity	3/32	181/23454	0.001901711	0.011650286	0.005947097	Tnf/Il1b/Efna1	3
GO:2001239	regulation of extrinsic apoptotic signaling pathway in absence of ligand	2/32	48/23454	0.001956096	0.011925568	0.00608762	Tnf/Il1b	2
GO:0007254	JNK cascade	3/32	184/23454	0.001992866	0.012091332	0.006172237	Tnf/Il1b/Il1a	3
GO:0033619	membrane protein proteolysis	2/32	49/23454	0.002037601	0.012245009	0.006250684	Tnf/Il1b	2
GO:0045123	cellular extravasation	2/32	49/23454	0.002037601	0.012245009	0.006250684	Tnf/Il1a	2
GO:1903532	positive regulation of secretion by cell	4/32	400/23454	0.002054035	0.012285269	0.006271236	Tnf/Il1b/Il1a/Tlr2	4
GO:0006913	nucleocytoplasmic transport	4/32	402/23454	0.002091591	0.012450888	0.006355779	Tnf/Il1b/Tlr2/Kank1	4
GO:0070374	positive regulation of ERK1 and ERK2 cascade	3/32	188/23454	0.002118591	0.0125524	0.006407598	Il1b/Il1a/Tlr2	3
GO:0051169	nuclear transport	4/32	406/23454	0.002168131	0.012785892	0.006526788	Tnf/Il1b/Tlr2/Kank1	4
GO:0071715	icosanoid transport	2/32	51/23454	0.00220538	0.012885139	0.00657745	Il1b/Il1a	2
GO:1901571	fatty acid derivative transport	2/32	51/23454	0.00220538	0.012885139	0.00657745	Il1b/Il1a	2
GO:1901617	organic hydroxy compound biosynthetic process	3/32	191/23454	0.002216058	0.012887859	0.006578839	Sec14l2/Tnf/Il1b	3
GO:0032663	regulation of interleukin-2 production	2/32	53/23454	0.002379492	0.013774858	0.007031623	Il1b/Il1a	2
GO:0032868	response to insulin	3/32	198/23454	0.002454229	0.014142634	0.007219361	Il1b/Kank1/Ptprv	3
GO:1901222	regulation of NIK/NF-kappaB signaling	2/32	56/23454	0.002652458	0.015093707	0.007704853	Tnf/Tlr2	2
GO:1903793	positive regulation of anion transport	2/32	56/23454	0.002652458	0.015093707	0.007704853	Il1b/Il1a	2
GO:0032872	regulation of stress-activated MAPK cascade	3/32	204/23454	0.002670555	0.015093707	0.007704853	Tnf/Il1b/Il1a	3
GO:1903531	negative regulation of secretion by cell	3/32	204/23454	0.002670555	0.015093707	0.007704853	Tnf/Il1b/Ptprv	3
GO:0007346	regulation of mitotic cell cycle	4/32	431/23454	0.002691033	0.015093707	0.007704853	Tnf/Il1b/Il1a/Ptprv	4
GO:0051047	positive regulation of secretion	4/32	431/23454	0.002691033	0.015093707	0.007704853	Tnf/Il1b/Il1a/Tlr2	4
GO:0070302	regulation of stress-activated protein kinase signaling cascade	3/32	205/23454	0.002707718	0.015120091	0.007718321	Tnf/Il1b/Il1a	3
GO:0030073	insulin secretion	3/32	206/23454	0.002745201	0.015202542	0.00776041	Tnf/Il1b/Ptprv	3
GO:0046626	regulation of insulin receptor signaling pathway	2/32	57/23454	0.002746577	0.015202542	0.00776041	Il1b/Kank1	2
GO:0032007	negative regulation of TOR signaling	2/32	58/23454	0.002842253	0.015527805	0.007926446	Deptor/Sh3bp4	2
GO:0032623	interleukin-2 production	2/32	58/23454	0.002842253	0.015527805	0.007926446	Il1b/Il1a	2
GO:0050994	regulation of lipid catabolic process	2/32	58/23454	0.002842253	0.015527805	0.007926446	Tnf/Il1b	2
GO:0032147	activation of protein kinase activity	3/32	210/23454	0.002898343	0.015631233	0.007979243	Tnf/Il1b/Efna1	3
GO:0071375	cellular response to peptide hormone stimulus	3/32	210/23454	0.002898343	0.015631233	0.007979243	Il1b/Kank1/Ptprv	3
GO:0090276	regulation of peptide hormone secretion	3/32	210/23454	0.002898343	0.015631233	0.007979243	Tnf/Il1b/Ptprv	3
GO:0044283	small molecule biosynthetic process	4/32	444/23454	0.002994616	0.016081725	0.008209205	Sec14l2/Tnf/Il1b/Gls2	4
GO:0002673	regulation of acute inflammatory response	2/32	60/23454	0.003038262	0.016246977	0.008293561	Tnf/Il1b	2
GO:0051091	positive regulation of sequence-specific DNA binding transcription factor activity	3/32	214/23454	0.003056668	0.016276433	0.008308597	Tnf/Il1b/Tlr2	3
GO:0071219	cellular response to molecule of bacterial origin	3/32	216/23454	0.003137792	0.016503735	0.008424628	Tnf/Il1b/Tlr2	3
GO:0002718	regulation of cytokine production involved in immune response	2/32	61/23454	0.003138587	0.016503735	0.008424628	Tnf/Tlr2	2
GO:0050766	positive regulation of phagocytosis	2/32	61/23454	0.003138587	0.016503735	0.008424628	Tnf/Il1b	2
GO:0051224	negative regulation of protein transport	3/32	217/23454	0.003178848	0.016646081	0.008497291	Tnf/Il1b/Ptprv	3
GO:0038061	NIK/NF-kappaB signaling	2/32	62/23454	0.003240453	0.01689856	0.008626173	Tnf/Tlr2	2
GO:0006766	vitamin metabolic process	2/32	63/23454	0.003343856	0.017294862	0.008828472	Tnf/Il1b	2
GO:0032370	positive regulation of lipid transport	2/32	63/23454	0.003343856	0.017294862	0.008828472	Il1b/Il1a	2
GO:1901653	cellular response to peptide	3/32	222/23454	0.003389096	0.017457303	0.008911393	Il1b/Kank1/Ptprv	3
GO:0060688	regulation of morphogenesis of a branching structure	2/32	64/23454	0.003448792	0.017692585	0.009031497	Tnf/Il1b	2
GO:0045665	negative regulation of neuron differentiation	3/32	225/23454	0.003519252	0.017980958	0.009178702	Il1b/Efna1/Kank1	3
GO:0042493	response to drug	3/32	229/23454	0.003697517	0.018740025	0.009566182	Il1b/Tlr2/Abcb1b	3
GO:1904950	negative regulation of establishment of protein localization	3/32	229/23454	0.003697517	0.018740025	0.009566182	Tnf/Il1b/Ptprv	3
GO:0051403	stress-activated MAPK cascade	3/32	230/23454	0.003742932	0.018894319	0.009644944	Tnf/Il1b/Il1a	3
GO:0014015	positive regulation of gliogenesis	2/32	67/23454	0.003772758	0.018969008	0.00968307	Il1b/Tlr2	2
GO:0051048	negative regulation of secretion	3/32	231/23454	0.003788688	0.018973508	0.009685367	Tnf/Il1b/Ptprv	3
GO:0045765	regulation of angiogenesis	3/32	233/23454	0.003881227	0.019220932	0.009811669	Il1b/Il1a/Efna1	3
GO:0006835	dicarboxylic acid transport	2/32	68/23454	0.003883786	0.019220932	0.009811669	Tnf/Il1b	2
GO:0043507	positive regulation of JUN kinase activity	2/32	68/23454	0.003883786	0.019220932	0.009811669	Tnf/Il1b	2
GO:0071216	cellular response to biotic stimulus	3/32	236/23454	0.004022614	0.01983023	0.010122696	Tnf/Il1b/Tlr2	3
GO:0006820	anion transport	4/32	484/23454	0.00407505	0.020010558	0.010214748	Glra2/Tnf/Il1b/Il1a	4
GO:0051148	negative regulation of muscle cell differentiation	2/32	70/23454	0.004110374	0.020068239	0.010244192	Tnf/Bhlhe41	2
GO:0031098	stress-activated protein kinase signaling cascade	3/32	238/23454	0.004118601	0.020068239	0.010244192	Tnf/Il1b/Il1a	3
GO:0045926	negative regulation of growth	3/32	240/23454	0.004215977	0.020463705	0.010446065	Tnf/Tlr2/Sh3bp4	3
GO:0006066	alcohol metabolic process	3/32	242/23454	0.00431475	0.020862891	0.010649837	Sec14l2/Tnf/Il1b	3
GO:0032729	positive regulation of interferon-gamma production	2/32	73/23454	0.00446153	0.021327466	0.010886987	Tnf/Il1b	2
GO:0043525	positive regulation of neuron apoptotic process	2/32	73/23454	0.00446153	0.021327466	0.010886987	Tnf/Il1b	2
GO:0051341	regulation of oxidoreductase activity	2/32	73/23454	0.00446153	0.021327466	0.010886987	Tnf/Il1b	2
GO:0008610	lipid biosynthetic process	4/32	499/23454	0.004540605	0.02162356	0.011038134	Sec14l2/Tnf/Il1b/Il1a	4
GO:0050830	defense response to Gram-positive bacterium	2/32	74/23454	0.004581572	0.02165522	0.011054295	Tnf/Tlr2	2
GO:1900076	regulation of cellular response to insulin stimulus	2/32	74/23454	0.004581572	0.02165522	0.011054295	Il1b/Kank1	2
GO:0002367	cytokine production involved in immune response	2/32	76/23454	0.004826117	0.022641484	0.011557751	Tnf/Tlr2	2
GO:0051781	positive regulation of cell division	2/32	76/23454	0.004826117	0.022641484	0.011557751	Il1b/Il1a	2
GO:0045685	regulation of glial cell differentiation	2/32	77/23454	0.004950611	0.023054138	0.011768398	Il1b/Tlr2	2
GO:1900407	regulation of cellular response to oxidative stress	2/32	77/23454	0.004950611	0.023054138	0.011768398	Tnf/Sfpq	2
GO:0030072	peptide hormone secretion	3/32	255/23454	0.00499122	0.023157792	0.01182131	Tnf/Il1b/Ptprv	3
GO:0046942	carboxylic acid transport	3/32	257/23454	0.005100653	0.023578843	0.012036243	Tnf/Il1b/Il1a	3
GO:0015849	organic acid transport	3/32	258/23454	0.005155911	0.023660947	0.012078154	Tnf/Il1b/Il1a	3
GO:1901342	regulation of vasculature development	3/32	258/23454	0.005155911	0.023660947	0.012078154	Il1b/Il1a/Efna1	3
GO:0010771	negative regulation of cell morphogenesis involved in differentiation	2/32	79/23454	0.005204025	0.023795217	0.012146695	Efna1/Kank1	2
GO:0032103	positive regulation of response to external stimulus	3/32	260/23454	0.005267515	0.023912245	0.012206434	Tnf/Il1b/Tlr2	3
GO:0071902	positive regulation of protein serine/threonine kinase activity	3/32	260/23454	0.005267515	0.023912245	0.012206434	Tnf/Il1b/Efna1	3
GO:0015908	fatty acid transport	2/32	80/23454	0.005332937	0.024122459	0.012313742	Il1b/Il1a	2
GO:0010827	regulation of glucose transport	2/32	81/23454	0.005463312	0.024623929	0.012569726	Tnf/Il1b	2
GO:0070372	regulation of ERK1 and ERK2 cascade	3/32	265/23454	0.005552896	0.024850196	0.012685228	Il1b/Il1a/Tlr2	3
GO:0071229	cellular response to acid chemical	3/32	265/23454	0.005552896	0.024850196	0.012685228	Glra2/Tnf/Sh3bp4	3
GO:0016042	lipid catabolic process	3/32	267/23454	0.005669612	0.025282862	0.01290609	Tnf/Il1b/Ptprv	3
GO:0045833	negative regulation of lipid metabolic process	2/32	83/23454	0.00572844	0.025455252	0.01299409	Tnf/Il1b	2
GO:0034446	substrate adhesion-dependent cell spreading	2/32	84/23454	0.005863185	0.025871815	0.013206732	Efna1/Kank1	2
GO:1902882	regulation of response to oxidative stress	2/32	84/23454	0.005863185	0.025871815	0.013206732	Tnf/Sfpq	2
GO:0050764	regulation of phagocytosis	2/32	85/23454	0.005999378	0.026380539	0.013466419	Tnf/Il1b	2
GO:0046883	regulation of hormone secretion	3/32	274/23454	0.006089742	0.026684909	0.01362179	Tnf/Il1b/Ptprv	3
GO:0043506	regulation of JUN kinase activity	2/32	86/23454	0.006137015	0.026768521	0.013664472	Tnf/Il1b	2
GO:0043434	response to peptide hormone	3/32	275/23454	0.006151245	0.026768521	0.013664472	Il1b/Kank1/Ptprv	3
GO:0031349	positive regulation of defense response	3/32	277/23454	0.006275372	0.02712164	0.013844728	Tnf/Il1b/Tlr2	3
GO:0050727	regulation of inflammatory response	3/32	277/23454	0.006275372	0.02712164	0.013844728	Tnf/Il1b/Tlr2	3
GO:0043405	regulation of MAP kinase activity	3/32	279/23454	0.006400995	0.027543394	0.01406002	Tnf/Il1b/Efna1	3
GO:0031644	regulation of neurological system process	2/32	88/23454	0.006416607	0.027543394	0.01406002	Tnf/Il1a	2
GO:0051235	maintenance of location	3/32	281/23454	0.006528121	0.02792708	0.014255879	Tnf/Msr1/Il1b	3
GO:0046888	negative regulation of hormone secretion	2/32	89/23454	0.006558554	0.027962483	0.014273951	Il1b/Ptprv	2
GO:0070371	ERK1 and ERK2 cascade	3/32	282/23454	0.006592248	0.028011506	0.014298976	Il1b/Il1a/Tlr2	3
GO:0002224	toll-like receptor signaling pathway	2/32	90/23454	0.00670193	0.028381997	0.014488099	Tnf/Tlr2	2
GO:0030279	negative regulation of ossification	2/32	92/23454	0.006992951	0.0295154	0.015066665	Tnf/Bcor	2
GO:0050768	negative regulation of neurogenesis	3/32	289/23454	0.007051735	0.029664297	0.015142672	Il1b/Efna1/Kank1	3
GO:0051952	regulation of amine transport	2/32	96/23454	0.007591968	0.031830775	0.01624859	Tnf/Il1b	2
GO:1990266	neutrophil migration	2/32	97/23454	0.007745235	0.03236585	0.016521729	Il1b/Il1a	2
GO:2001237	negative regulation of extrinsic apoptotic signaling pathway	2/32	98/23454	0.0078999	0.032903215	0.016796036	Tnf/Il1b	2
GO:1901216	positive regulation of neuron death	2/32	99/23454	0.008055959	0.03344283	0.017071492	Tnf/Il1b	2
GO:0010508	positive regulation of autophagy	2/32	100/23454	0.008213408	0.033873598	0.017291385	Tlr2/Sh3bp4	2
GO:0015837	amine transport	2/32	100/23454	0.008213408	0.033873598	0.017291385	Tnf/Il1b	2
GO:0008286	insulin receptor signaling pathway	2/32	102/23454	0.00853246	0.034960924	0.017846431	Il1b/Kank1	2
GO:0032649	regulation of interferon-gamma production	2/32	102/23454	0.00853246	0.034960924	0.017846431	Tnf/Il1b	2
GO:1901652	response to peptide	3/32	312/23454	0.00869395	0.035507328	0.018125352	Il1b/Kank1/Ptprv	3
GO:0032006	regulation of TOR signaling	2/32	104/23454	0.008857026	0.036056667	0.018405772	Deptor/Sh3bp4	2
GO:0019221	cytokine-mediated signaling pathway	3/32	318/23454	0.009156289	0.0371551	0.018966487	Tnf/Il1b/Il1a	3
GO:0030177	positive regulation of Wnt signaling pathway	2/32	107/23454	0.009354146	0.037595327	0.019191209	Tlr2/Kank1	2
GO:0032368	regulation of lipid transport	2/32	107/23454	0.009354146	0.037595327	0.019191209	Il1b/Il1a	2
GO:0042752	regulation of circadian rhythm	2/32	107/23454	0.009354146	0.037595327	0.019191209	Sfpq/Bhlhe41	2
GO:0002237	response to molecule of bacterial origin	3/32	330/23454	0.010123771	0.040559362	0.020704254	Tnf/Il1b/Tlr2	3
GO:0032609	interferon-gamma production	2/32	112/23454	0.010209819	0.040646031	0.020748495	Tnf/Il1b	2
GO:0046717	acid secretion	2/32	112/23454	0.010209819	0.040646031	0.020748495	Il1b/Il1a	2
GO:0046879	hormone secretion	3/32	332/23454	0.010290606	0.040838821	0.020846908	Tnf/Il1b/Ptprv	3
GO:0048871	multicellular organismal homeostasis	3/32	337/23454	0.010714722	0.042353273	0.021619988	Tnf/Il1b/Il1a	3
GO:0002221	pattern recognition receptor signaling pathway	2/32	115/23454	0.01073934	0.042353273	0.021619988	Tnf/Tlr2	2
GO:0009914	hormone transport	3/32	339/23454	0.010887188	0.042802591	0.02184935	Tnf/Il1b/Ptprv	3
GO:0002700	regulation of production of molecular mediator of immune response	2/32	117/23454	0.011099008	0.043365163	0.022136525	Tnf/Tlr2	2
GO:0031929	TOR signaling	2/32	117/23454	0.011099008	0.043365163	0.022136525	Deptor/Sh3bp4	2
GO:0002758	innate immune response-activating signal transduction	2/32	118/23454	0.011280826	0.043939514	0.022429713	Tnf/Tlr2	2
GO:0051090	regulation of sequence-specific DNA binding transcription factor activity	3/32	346/23454	0.01150356	0.044669209	0.022802199	Tnf/Il1b/Tlr2	3
GO:0097530	granulocyte migration	2/32	120/23454	0.011648414	0.045092941	0.0230185	Il1b/Il1a	2
GO:0014013	regulation of gliogenesis	2/32	123/23454	0.012209619	0.047120913	0.024053715	Il1b/Tlr2	2
GO:0015711	organic anion transport	3/32	355/23454	0.012325308	0.047417896	0.024205315	Tnf/Il1b/Il1a	3
GO:0015718	monocarboxylic acid transport	2/32	124/23454	0.012399291	0.047417896	0.024205315	Il1b/Il1a	2
GO:0015758	glucose transport	2/32	124/23454	0.012399291	0.047417896	0.024205315	Tnf/Il1b	2
GO:0002218	activation of innate immune response	2/32	125/23454	0.01259026	0.048002745	0.024503862	Tnf/Tlr2	2
GO:0008645	hexose transport	2/32	126/23454	0.012782522	0.048588983	0.024803118	Tnf/Il1b	2
GO:0015749	monosaccharide transport	2/32	128/23454	0.013170907	0.049914971	0.025479992	Tnf/Il1b	2
