# Supplementary material for: Epigenetic impacts of stress priming of the neuroinflammatory response to sarin surrogate in mice: a model of Gulf War illness
Source: J Neuroinflammation. 2018 Mar 17;15:86. doi: 10.1186/s12974-018-1113-9 (PMC5857314; doi:10.1186/s12974-018-1113-9)
Supplement: Supplementary file 7 — Table S4. Genes identified as uniquely differentially expressed in the hippocampus after CORT + DFP exposure, compared to all other groups. (CSV 1 kb) [file 12974_2018_1113_MOESM16_ESM.csv]

ENSEMBL	ENTREZ	GeneSymbol
ENSMUSG00000004085	65964	Zak
ENSMUSG00000004945	70544	Tmem242
ENSMUSG00000006344	23887	Ggt5
ENSMUSG00000007892	56040	Rplp1
ENSMUSG00000013275	98396	Slc41a1
ENSMUSG00000019920	110829	Lims1
ENSMUSG00000023079	57080	Gtf2ird1
ENSMUSG00000023243	16529	Kcnk5
ENSMUSG00000024219	224650	Anks1
ENSMUSG00000024513	17191	Mbd2
ENSMUSG00000024517	225642	Grp
ENSMUSG00000024837	50796	Dmrt1
ENSMUSG00000025373	67588	Rnf41
ENSMUSG00000025716	667663	Myo3a
ENSMUSG00000027466	24105	Rbck1
ENSMUSG00000028121	29815	Bcar3
ENSMUSG00000028860	269589	Sytl1
ENSMUSG00000028976	56485	Slc2a5
ENSMUSG00000029478	20602	Ncor2
ENSMUSG00000030199	14011	Etv6
ENSMUSG00000030976	73808	Tex36
ENSMUSG00000033323	67655	Ctdp1
ENSMUSG00000033768	18190	Nrxn2
ENSMUSG00000033998	16525	Kcnk1
ENSMUSG00000035104	232146	Eva1a
ENSMUSG00000035105	112407	Egln3
ENSMUSG00000035569	77087	Ankrd11
ENSMUSG00000037370	18605	Enpp1
ENSMUSG00000037896	217864	Rcor1
ENSMUSG00000038332	140742	Sesn1
ENSMUSG00000039155	381409	Cdh26
ENSMUSG00000039621	277360	Prex1
ENSMUSG00000039765	231214	Cc2d2a
ENSMUSG00000039828	545085	Wdr70
ENSMUSG00000044338	23796	Aplnr
ENSMUSG00000045053	225030	Kcng3
ENSMUSG00000046079	231549	Lrrc8d
ENSMUSG00000046192	214704	Iqub
ENSMUSG00000046717	50540	Igbp1b
ENSMUSG00000052544	20447	St6galnac3
ENSMUSG00000056553	19276	Ptprn2
ENSMUSG00000059412	11936	Fxyd2
ENSMUSG00000061577	382045	Adgrg5
ENSMUSG00000061689	228836	Dlgap4
ENSMUSG00000062960	16542	Kdr
ENSMUSG00000064246	12654	Chil1
ENSMUSG00000074063	71839	Osgin1
ENSMUSG00000075958		Gm23423
ENSMUSG00000084733		Gm25808
ENSMUSG00000086141	100043820	9030622O22Rik
ENSMUSG00000088324		Gm25669
ENSMUSG00000095134	107988026	Mid1-ps1
ENSMUSG00000097106	666797	Rpl31-ps23
ENSMUSG00000097124	319839	A530020G20Rik
ENSMUSG00000097183	100216343	Gm17501
ENSMUSG00000100190	621495	Krtap28-10
ENSMUSG00000103541		Gm37667
ENSMUSG00000104451		Gm37831
ENSMUSG00000104869		Gm42544
ENSMUSG00000107528		Gm44442
