# Supplementary material for: Epigenetic impacts of stress priming of the neuroinflammatory response to sarin surrogate in mice: a model of Gulf War illness
Source: J Neuroinflammation. 2018 Mar 17;15:86. doi: 10.1186/s12974-018-1113-9 (PMC5857314; doi:10.1186/s12974-018-1113-9)
Supplement: Supplementary file 8 — Figure S4. Hippocampus RNA-seq significantly enriched KEGG pathway annotations. KEGG pathways significantly enriched in genes that were differentially expressed in hippocampus of CORT + DFP exposed mice. (CSV 3 kb) [file 12974_2018_1113_MOESM17_ESM.csv]

ENSEMBL	ENTREZ	GeneSymbol
ENSMUSG00000000214	21823	Th
ENSMUSG00000004098	53867	Col5a3
ENSMUSG00000004945	70544	Tmem242
ENSMUSG00000005089	20511	Slc1a2
ENSMUSG00000005533	16001	Igf1r
ENSMUSG00000005615	13026	Pcyt1a
ENSMUSG00000014592	100072	Camta1
ENSMUSG00000015143	109711	Actn1
ENSMUSG00000017615	21927	Tnfaip1
ENSMUSG00000017767	75642	Spata25
ENSMUSG00000019173	19345	Rab5c
ENSMUSG00000019478	19341	Rab4a
ENSMUSG00000019943	67972	Atp2b1
ENSMUSG00000020955	11782	Ap4s1
ENSMUSG00000021176	78767	Efcab11
ENSMUSG00000021221	70127	Dpf3
ENSMUSG00000022064	52023	Pibf1
ENSMUSG00000022587	17069	Ly6e
ENSMUSG00000023328	11423	Ache
ENSMUSG00000024400	74320	Wdr33
ENSMUSG00000025321	320910	Itgb8
ENSMUSG00000027238	228564	Frmd5
ENSMUSG00000027777	30953	Schip1
ENSMUSG00000028121	29815	Bcar3
ENSMUSG00000028266	16911	Lmo4
ENSMUSG00000028538	20441	St3gal3
ENSMUSG00000028753	75718	Vwa5b1
ENSMUSG00000029359	57816	Tesc
ENSMUSG00000029401	80291	Rilpl2
ENSMUSG00000029528	19303	Pxn
ENSMUSG00000029658	381693	Wdr95
ENSMUSG00000030172	111173	Erc1
ENSMUSG00000031543	11733	Ank1
ENSMUSG00000031562	320685	Dctd
ENSMUSG00000031626	234214	Sorbs2
ENSMUSG00000031642	59009	Sh3rf1
ENSMUSG00000031822	382034	Gse1
ENSMUSG00000032076	54725	Cadm1
ENSMUSG00000032220	71602	Myo1e
ENSMUSG00000032666	69399	1700025G04Rik
ENSMUSG00000032671	68243	A930018P22Rik
ENSMUSG00000032849	239273	Abcc4
ENSMUSG00000033278	19274	Ptprm
ENSMUSG00000033326	230674	Kdm4a
ENSMUSG00000033502	229776	Cdc14a
ENSMUSG00000034266	53314	Batf
ENSMUSG00000034310	243274	Tmem132d
ENSMUSG00000034471	140721	Caskin2
ENSMUSG00000035226	241770	Rims4
ENSMUSG00000036304	332175	Zdhhc23
ENSMUSG00000037703	241638	Lzts3
ENSMUSG00000039410	70673	Prdm16
ENSMUSG00000039943	18798	Plcb4
ENSMUSG00000040972	230868	Igsf21
ENSMUSG00000041540	20678	Sox5
ENSMUSG00000041654	69806	Slc39a11
ENSMUSG00000042292	223701	Mkl1
ENSMUSG00000042992	67774	Borcs5
ENSMUSG00000043336	78749	Filip1l
ENSMUSG00000045259	68874	Klhdc9
ENSMUSG00000045629	225608	Sh3tc2
ENSMUSG00000045991	225631	Onecut2
ENSMUSG00000046169	108154	Adamts6
ENSMUSG00000047109	56173	Cldn14
ENSMUSG00000050063	19144	Klk6
ENSMUSG00000050212	230752	Eva1b
ENSMUSG00000051351	22704	Zfp46
ENSMUSG00000051586	194401	Mical3
ENSMUSG00000052302	74694	Tbc1d30
ENSMUSG00000052920	19091	Prkg1
ENSMUSG00000053617	14218	Sh3pxd2a
ENSMUSG00000054966	74071	Lmntd1
ENSMUSG00000056158	72605	Car10
ENSMUSG00000056917	20469	Sipa1
ENSMUSG00000057101	210135	Zfp180
ENSMUSG00000057897	12323	Camk2b
ENSMUSG00000059325	74318	Hopx
ENSMUSG00000061143	433586	Maml3
ENSMUSG00000062296	320429	Trank1
ENSMUSG00000063972	14536	Nr6a1
ENSMUSG00000068428	239789	Gmnc
ENSMUSG00000069769	76626	Msi2
ENSMUSG00000070469	269959	Adamtsl3
ENSMUSG00000074513	99889	Arfip1
ENSMUSG00000074575	241794	Kcng1
ENSMUSG00000075225	75973	Ccdc162
ENSMUSG00000089715	494448	Cbx6
ENSMUSG00000089809	319818	A930011G23Rik
ENSMUSG00000093278	100628627	Mir5110
ENSMUSG00000097466	319405	D430036J16Rik
ENSMUSG00000064043	224829	Trerf1
ENSMUSG00000084246		Gm15162
ENSMUSG00000084816	102631976	Platr29
ENSMUSG00000084853		Gm11791
ENSMUSG00000085547	668629	Gm13767
ENSMUSG00000089710		Gm15810
ENSMUSG00000095795	50873	Park2
ENSMUSG00000097235	228025	Gm17250
