# Supplementary material for: Epigenetic impacts of stress priming of the neuroinflammatory response to sarin surrogate in mice: a model of Gulf War illness
Source: J Neuroinflammation. 2018 Mar 17;15:86. doi: 10.1186/s12974-018-1113-9 (PMC5857314; doi:10.1186/s12974-018-1113-9)
Supplement: Supplementary file 9 — Table S5. KEGG pathways enriched in the genes identified as uniquely differentially expressed in the hippocampus after CORT + DFP exposure, compared to all other groups. (CSV 103 kb) [file 12974_2018_1113_MOESM18_ESM.csv]

ENSEMBL	ENTREZID	SYMBOL
ENSMUSG00000020804	11298	Aanat
ENSMUSG00000058835	11308	Abi1
ENSMUSG00000026596	11352	Abl2
ENSMUSG00000020704	11418	Asic2
ENSMUSG00000028649	11426	Macf1
ENSMUSG00000000532	11479	Acvr1b
ENSMUSG00000052155	11480	Acvr2a
ENSMUSG00000061393	11481	Acvr2b
ENSMUSG00000000530	11482	Acvrl1
ENSMUSG00000020774	11484	Aspa
ENSMUSG00000054555	11489	Adam12
ENSMUSG00000040537	11496	Adam22
ENSMUSG00000022994	11512	Adcy6
ENSMUSG00000022376	11514	Adcy8
ENSMUSG00000029778	11517	Adcyap1r1
ENSMUSG00000030000	11519	Add2
ENSMUSG00000028138	11532	Adh5
ENSMUSG00000039197	11534	Adk
ENSMUSG00000026496	11545	Parp1
ENSMUSG00000045318	11553	Adra2c
ENSMUSG00000028527	11639	Ak4
ENSMUSG00000038729	11641	Akap2
ENSMUSG00000053279	11668	Aldh1a1
ENSMUSG00000030695	11674	Aldoa
ENSMUSG00000055471	11682	Alk
ENSMUSG00000035262	11705	Amh
ENSMUSG00000069601	11735	Ank3
ENSMUSG00000020790	11736	Ankfy1
ENSMUSG00000021866	11744	Anxa11
ENSMUSG00000029994	11746	Anxa4
ENSMUSG00000040701	11766	Ap1g2
ENSMUSG00000003309	11768	Ap1m2
ENSMUSG00000004849	11769	Ap1s1
ENSMUSG00000060279	11771	Ap2a1
ENSMUSG00000019979	11783	Apaf1
ENSMUSG00000030519	11784	Apba2
ENSMUSG00000029207	11787	Apbb2
ENSMUSG00000005871	11789	Apc
ENSMUSG00000026207	11790	Speg
ENSMUSG00000006651	11803	Aplp1
ENSMUSG00000040613	11810	Apobec1
ENSMUSG00000001127	11836	Araf
ENSMUSG00000051853	11842	Arf3
ENSMUSG00000055116	11865	Arntl
ENSMUSG00000029622	11867	Arpc1b
ENSMUSG00000000325	11877	Arvcf
ENSMUSG00000026587	11899	Astn1
ENSMUSG00000038872	11906	Zfhx3
ENSMUSG00000042406	11911	Atf4
ENSMUSG00000034218	11920	Atm
ENSMUSG00000027967	11924	Neurog2
ENSMUSG00000030730	11937	Atp2a1
ENSMUSG00000030302	11941	Atp2b2
ENSMUSG00000025393	11947	Atp5b
ENSMUSG00000015575	11974	Atp6v0e
ENSMUSG00000019302	11975	Atp6v0a1
ENSMUSG00000027546	11981	Atp9a
ENSMUSG00000024121	11984	Atp6v0c
ENSMUSG00000052613	11994	Pcdh15
ENSMUSG00000024182	12005	Axin1
ENSMUSG00000007659	12048	Bcl2l1
ENSMUSG00000089682	12050	Bcl2l2
ENSMUSG00000022508	12053	Bcl6
ENSMUSG00000029681	12054	Bcl7b
ENSMUSG00000058831	12057	Opn1sw
ENSMUSG00000004446	12122	Bid
ENSMUSG00000046607	12123	Hrk
ENSMUSG00000052430	12167	Bmpr1b
ENSMUSG00000032589	12217	Bsn
ENSMUSG00000020423	12227	Btg2
ENSMUSG00000036905	12260	C1qb
ENSMUSG00000036707	12283	Cab39
ENSMUSG00000034656	12286	Cacna1a
ENSMUSG00000004113	12287	Cacna1b
ENSMUSG00000051331	12288	Cacna1c
ENSMUSG00000004110	12290	Cacna1e
ENSMUSG00000026407	12292	Cacna1s
ENSMUSG00000040118	12293	Cacna2d1
ENSMUSG00000021991	12294	Cacna2d3
ENSMUSG00000020882	12295	Cacnb1
ENSMUSG00000057914	12296	Cacnb2
ENSMUSG00000017412	12298	Cacnb4
ENSMUSG00000025823	12304	Pdia4
ENSMUSG00000001175	12313	Calm1
ENSMUSG00000036438	12314	Calm2
ENSMUSG00000057897	12323	Camk2b
ENSMUSG00000038128	12326	Camk4
ENSMUSG00000021501	12328	Caml
ENSMUSG00000026509	12334	Capn2
ENSMUSG00000079110	12335	Capn3
ENSMUSG00000031012	12361	Cask
ENSMUSG00000063063	12386	Ctnna2
ENSMUSG00000039153	12393	Runx2
ENSMUSG00000038533	12396	Cbfa2t2
ENSMUSG00000034342	12402	Cbl
ENSMUSG00000009575	12419	Cbx5
ENSMUSG00000023087	12457	Noct
ENSMUSG00000030007	12468	Cct7
ENSMUSG00000025510	12476	Cd151
ENSMUSG00000048120	12495	Entpd1
ENSMUSG00000024669	12507	Cd5
ENSMUSG00000025163	12516	Cd7
ENSMUSG00000019471	12539	Cdc37
ENSMUSG00000022799	12549	Arhgap31
ENSMUSG00000031841	12554	Cdh13
ENSMUSG00000031962	12555	Cdh15
ENSMUSG00000024304	12558	Cdh2
ENSMUSG00000000305	12561	Cdh4
ENSMUSG00000039385	12563	Cdh6
ENSMUSG00000036510	12564	Cdh8
ENSMUSG00000048895	12569	Cdk5r1
ENSMUSG00000003031	12576	Cdkn1b
ENSMUSG00000024081	12607	Cebpz
ENSMUSG00000068267	12616	Cenpb
ENSMUSG00000021537	12626	Cetn3
ENSMUSG00000064246	12654	Chil1
ENSMUSG00000030077	12661	Chl1
ENSMUSG00000045193	12696	Cirbp
ENSMUSG00000029516	12704	Cit
ENSMUSG00000068917	12748	Clk2
ENSMUSG00000028478	12757	Clta
ENSMUSG00000022037	12759	Clu
ENSMUSG00000030057	12785	Cnbp
ENSMUSG00000024873	12794	Cnih2
ENSMUSG00000028444	12804	Cntfr
ENSMUSG00000055022	12805	Cntn1
ENSMUSG00000027615	12807	Hps3
ENSMUSG00000020173	12808	Cobl
ENSMUSG00000026141	12823	Col19a1
ENSMUSG00000031502	12826	Col4a1
ENSMUSG00000001119	12833	Col6a1
ENSMUSG00000035885	12868	Cox8a
ENSMUSG00000037852	12876	Cpe
ENSMUSG00000062563	12879	Cys1
ENSMUSG00000033615	12889	Cplx1
ENSMUSG00000025867	12890	Cplx2
ENSMUSG00000022521	12914	Crebbp
ENSMUSG00000015461	12915	Atf6b
ENSMUSG00000006134	12929	Crkl
ENSMUSG00000029352	12962	Crybb3
ENSMUSG00000033501	12970	Crygs
ENSMUSG00000038067	12985	Csf3
ENSMUSG00000046707	13000	Csnk2a2
ENSMUSG00000002341	13004	Ncan
ENSMUSG00000024974	13006	Smc3
ENSMUSG00000020186	13008	Csrp2
ENSMUSG00000027447	13010	Cst3
ENSMUSG00000005615	13026	Pcyt1a
ENSMUSG00000021939	13030	Ctsb
ENSMUSG00000005506	13046	Celf1
ENSMUSG00000042589	13048	Cux2
ENSMUSG00000001467	13121	Cyp51
ENSMUSG00000039519	13123	Cyp7b1
ENSMUSG00000028519	13131	Dab1
ENSMUSG00000026399	13136	Cd55
ENSMUSG00000025357	13139	Dgka
ENSMUSG00000059824	13170	Dbp
ENSMUSG00000027797	13175	Dclk1
ENSMUSG00000022898	13185	Dscr3
ENSMUSG00000031865	13191	Dctn1
ENSMUSG00000022377	13196	Asap1
ENSMUSG00000038633	13244	Degs1
ENSMUSG00000024456	13367	Diaph1
ENSMUSG00000022770	13383	Dlg1
ENSMUSG00000020886	13385	Dlg4
ENSMUSG00000026740	13418	Dnajc1
ENSMUSG00000003812	13423	Dnase2a
ENSMUSG00000018707	13424	Dync1h1
ENSMUSG00000026825	13429	Dnm1
ENSMUSG00000020661	13435	Dnmt3a
ENSMUSG00000029394	13445	Cdk2ap1
ENSMUSG00000035000	13482	Dpp4
ENSMUSG00000061576	13483	Dpp6
ENSMUSG00000020457	13494	Drg1
ENSMUSG00000019564	13496	Arid3a
ENSMUSG00000000223	13497	Drp2
ENSMUSG00000050272	13508	Dscam
ENSMUSG00000044393	13511	Dsg2
ENSMUSG00000034320	13521	Slc26a2
ENSMUSG00000024302	13527	Dtna
ENSMUSG00000071454	13528	Dtnb
ENSMUSG00000022897	13548	Dyrk1a
ENSMUSG00000010476	13593	Ebf3
ENSMUSG00000029309	13602	Sparcl1
ENSMUSG00000045092	13609	S1pr1
ENSMUSG00000067586	13610	S1pr3
ENSMUSG00000034488	13612	Edil3
ENSMUSG00000028635	13615	Edn2
ENSMUSG00000034994	13629	Eef2
ENSMUSG00000001300	13642	Efnb2
ENSMUSG00000020122	13649	Egfr
ENSMUSG00000024991	13669	Eif3a
ENSMUSG00000022884	13682	Eif4a2
ENSMUSG00000036461	13709	Elf1
ENSMUSG00000026436	13714	Elk4
ENSMUSG00000022505	13731	Emp2
ENSMUSG00000022995	13800	Enah
ENSMUSG00000041773	13803	Enc1
ENSMUSG00000027624	13821	Epb41l1
ENSMUSG00000022099	13829	Dmtn
ENSMUSG00000024240	13831	Epc1
ENSMUSG00000035203	13854	Epn1
ENSMUSG00000029711	13856	Epo
ENSMUSG00000015766	13860	Eps8
ENSMUSG00000002393	13864	Nr2f6
ENSMUSG00000003549	13870	Ercc1
ENSMUSG00000022332	13992	Khdrbs3
ENSMUSG00000002107	14007	Celf2
ENSMUSG00000004151	14009	Etv1
ENSMUSG00000030199	14011	Etv6
ENSMUSG00000027684	14013	Mecom
ENSMUSG00000000861	14025	Bcl11a
ENSMUSG00000061731	14042	Ext1
ENSMUSG00000021675	14064	F2rl2
ENSMUSG00000031077	14082	Fadd
ENSMUSG00000022607	14083	Ptk2
ENSMUSG00000010517	14084	Faf1
ENSMUSG00000000392	14089	Fap
ENSMUSG00000028676	14105	Srsf10
ENSMUSG00000064080	14115	Fbln2
ENSMUSG00000021273	14137	Fdft1
ENSMUSG00000043683	14154	Fem1a
ENSMUSG00000000127	14158	Fer
ENSMUSG00000028001	14161	Fga
ENSMUSG00000022523	14167	Fgf12
ENSMUSG00000025551	14169	Fgf14
ENSMUSG00000030849	14183	Fgfr2
ENSMUSG00000053617	14218	Sh3pxd2a
ENSMUSG00000024222	14229	Fkbp5
ENSMUSG00000028088	14263	Fmo5
ENSMUSG00000041559	14264	Fmod
ENSMUSG00000075415	14269	Fnbp1
ENSMUSG00000026425	14270	Srgap2
ENSMUSG00000024912	14283	Fosl1
ENSMUSG00000029135	14284	Fosl2
ENSMUSG00000062661	14299	Ncs1
ENSMUSG00000031590	14300	Frg1
ENSMUSG00000024335	14312	Brd2
ENSMUSG00000024661	14319	Fth1
ENSMUSG00000031667	14339	Aktip
ENSMUSG00000036587	14347	Fut7
ENSMUSG00000055373	14348	Fut9
ENSMUSG00000029603	14357	Dtx1
ENSMUSG00000022471	14375	Xrcc6
ENSMUSG00000025579	14387	Gaa
ENSMUSG00000031714	14388	Gab1
ENSMUSG00000004508	14389	Gab2
ENSMUSG00000029212	14400	Gabrb1
ENSMUSG00000007653	14401	Gabrb2
ENSMUSG00000033676	14402	Gabrb3
ENSMUSG00000000420	14423	Galnt1
ENSMUSG00000047261	14432	Gap43
ENSMUSG00000033066	14457	Gas7
ENSMUSG00000017165	14459	Gast
ENSMUSG00000040264	14468	Gbp2b
ENSMUSG00000003380	14470	Rabac1
ENSMUSG00000020124	14479	Usp15
ENSMUSG00000038843	14537	Gcnt1
ENSMUSG00000058624	14544	Gda
ENSMUSG00000025777	14545	Gdap1
ENSMUSG00000026827	14571	Gpd2
ENSMUSG00000027643	14601	Ghrh
ENSMUSG00000024158	14651	Hagh
ENSMUSG00000028020	14658	Glrb
ENSMUSG00000026103	14660	Gls
ENSMUSG00000034781	14672	Gna11
ENSMUSG00000000149	14673	Gna12
ENSMUSG00000057614	14677	Gnai1
ENSMUSG00000000001	14679	Gnai3
ENSMUSG00000031748	14681	Gnao1
ENSMUSG00000024639	14682	Gnaq
ENSMUSG00000009108	14686	Gnat2
ENSMUSG00000040009	14687	Gnaz
ENSMUSG00000029064	14688	Gnb1
ENSMUSG00000043004	14702	Gng2
ENSMUSG00000068523	14707	Gng5
ENSMUSG00000048240	14708	Gng7
ENSMUSG00000025190	14718	Got1
ENSMUSG00000028583	14726	Pdpn
ENSMUSG00000024978	14732	Gpam
ENSMUSG00000043895	14739	S1pr2
ENSMUSG00000036427	14751	Gpi1
ENSMUSG00000072875	14761	Gpr27
ENSMUSG00000063856	14775	Gpx1
ENSMUSG00000022580	14787	Rhpn1
ENSMUSG00000023191	14789	P3h3
ENSMUSG00000038451	14794	Spsb2
ENSMUSG00000054452	14797	Aes
ENSMUSG00000020524	14799	Gria1
ENSMUSG00000033981	14800	Gria2
ENSMUSG00000041078	14803	Grid1
ENSMUSG00000059003	14811	Grin2a
ENSMUSG00000030209	14812	Grin2b
ENSMUSG00000024431	14815	Nr3c1
ENSMUSG00000019828	14816	Grm1
ENSMUSG00000030206	14840	Gsg1
ENSMUSG00000058135	14862	Gstm1
ENSMUSG00000040562	14863	Gstm2
ENSMUSG00000001663	14871	Gstt1
ENSMUSG00000001524	14885	Gtf2h4
ENSMUSG00000031796	14894	Cfap20
ENSMUSG00000003865	14936	Gys1
ENSMUSG00000019188	14950	H13
ENSMUSG00000041538	15002	H2-Ob
ENSMUSG00000016559	15081	H3f3b
ENSMUSG00000020331	15166	Hcn2
ENSMUSG00000042770	15199	Hebp1
ENSMUSG00000025232	15211	Hexa
ENSMUSG00000021665	15212	Hexb
ENSMUSG00000043099	15248	Hic1
ENSMUSG00000027177	15259	Hipk3
ENSMUSG00000032126	15288	Hmbs
ENSMUSG00000021670	15357	Hmgcr
ENSMUSG00000046711	15361	Hmga1
ENSMUSG00000023034	15370	Nr4a1
ENSMUSG00000020737	15374	Hn1
ENSMUSG00000060373	15381	Hnrnpc
ENSMUSG00000015165	15388	Hnrnpl
ENSMUSG00000028759	15441	Hp1bp3
ENSMUSG00000032207	15450	Lipc
ENSMUSG00000025630	15452	Hprt
ENSMUSG00000053004	15465	Hrh1
ENSMUSG00000015656	15481	Hspa8
ENSMUSG00000024359	15526	Hspa9
ENSMUSG00000028763	15530	Hspg2
ENSMUSG00000028546	15572	Elavl4
ENSMUSG00000062995	15893	Ica1
ENSMUSG00000021379	15904	Id4
ENSMUSG00000056999	15925	Ide
ENSMUSG00000005533	16001	Igf1r
ENSMUSG00000020427	16009	Igfbp3
ENSMUSG00000024610	16149	Cd74
ENSMUSG00000031712	16168	Il15
ENSMUSG00000031392	16179	Irak1
ENSMUSG00000022514	16180	Il1rap
ENSMUSG00000037035	16324	Inhbb
ENSMUSG00000028894	16330	Inpp5b
ENSMUSG00000005534	16337	Insr
ENSMUSG00000028696	16351	Ipp
ENSMUSG00000022817	16419	Itgb5
ENSMUSG00000074797	16434	Itpa
ENSMUSG00000030102	16438	Itpr1
ENSMUSG00000030287	16439	Itpr2
ENSMUSG00000028530	16451	Jak1
ENSMUSG00000038518	16468	Jarid2
ENSMUSG00000052837	16477	Junb
ENSMUSG00000027827	16497	Kcnab1
ENSMUSG00000050556	16500	Kcnb1
ENSMUSG00000062785	16504	Kcnc3
ENSMUSG00000060882	16508	Kcnd2
ENSMUSG00000044708	16513	Kcnj10
ENSMUSG00000026824	16519	Kcnj3
ENSMUSG00000044216	16520	Kcnj4
ENSMUSG00000043301	16522	Kcnj6
ENSMUSG00000063142	16531	Kcnma1
ENSMUSG00000016346	16536	Kcnq2
ENSMUSG00000060012	16554	Kif13b
ENSMUSG00000038844	16558	Kif16b
ENSMUSG00000028758	16559	Kif17
ENSMUSG00000014602	16560	Kif1a
ENSMUSG00000063077	16561	Kif1b
ENSMUSG00000041642	16565	Kif21b
ENSMUSG00000074657	16572	Kif5a
ENSMUSG00000026764	16574	Kif5c
ENSMUSG00000032489	16578	Kif9
ENSMUSG00000026585	16579	Kifap3
ENSMUSG00000021288	16593	Klc1
ENSMUSG00000028634	16656	Hivep3
ENSMUSG00000018334	16706	Ksr1
ENSMUSG00000037138	16764	Aff3
ENSMUSG00000004383	16795	Large1
ENSMUSG00000039706	16826	Ldb2
ENSMUSG00000032193	16835	Ldlr
ENSMUSG00000020697	16882	Lig3
ENSMUSG00000044533	16898	Rps2
ENSMUSG00000028063	16905	Lmna
ENSMUSG00000032698	16909	Lmo2
ENSMUSG00000028266	16911	Lmo4
ENSMUSG00000028654	16918	Mycl
ENSMUSG00000030201	16974	Lrp6
ENSMUSG00000030125	16977	Lrrc23
ENSMUSG00000026305	16978	Lrrfip1
ENSMUSG00000032180	17083	Tmed1
ENSMUSG00000021423	17084	Ly86
ENSMUSG00000042228	17096	Lyn
ENSMUSG00000019726	17101	Lyst
ENSMUSG00000029554	17120	Mad1l1
ENSMUSG00000021485	17121	Mxd3
ENSMUSG00000024563	17126	Smad2
ENSMUSG00000032402	17127	Smad3
ENSMUSG00000028609	17149	Magoh
ENSMUSG00000016528	17164	Mapkapk2
ENSMUSG00000029454	17165	Mapkapk5
ENSMUSG00000007411	17169	Mark3
ENSMUSG00000022324	17181	Matn2
ENSMUSG00000018893	17189	Mb
ENSMUSG00000035478	17192	Mbd3
ENSMUSG00000041607	17196	Mbp
ENSMUSG00000022673	17217	Mcm4
ENSMUSG00000030557	17258	Mef2a
ENSMUSG00000005583	17260	Mef2c
ENSMUSG00000021268	17263	Meg3
ENSMUSG00000025241	17281	Fyco1
ENSMUSG00000019966	17311	Kitl
ENSMUSG00000035299	17318	Mid1
ENSMUSG00000035158	17342	Mitf
ENSMUSG00000029313	17355	Aff1
ENSMUSG00000000901	17385	Mmp11
ENSMUSG00000027612	17391	Mmp24
ENSMUSG00000000282	17428	Mnt
ENSMUSG00000032517	17433	Mobp
ENSMUSG00000076439	17441	Mog
ENSMUSG00000019179	17448	Mdh2
ENSMUSG00000022661	17470	Cd200
ENSMUSG00000028402	17475	Mpdz
ENSMUSG00000020695	17534	Mrc2
ENSMUSG00000041420	17537	Meis3
ENSMUSG00000014850	17686	Msh3
ENSMUSG00000029198	17713	Grpel1
ENSMUSG00000032479	17758	Map4
ENSMUSG00000029267	17765	Mtf2
ENSMUSG00000056342	17847	Usp34
ENSMUSG00000022346	17869	Myc
ENSMUSG00000022443	17886	Myh9
ENSMUSG00000022272	17909	Myo10
ENSMUSG00000034593	17918	Myo5a
ENSMUSG00000004677	17925	Myo9b
ENSMUSG00000024049	17929	Myom1
ENSMUSG00000061911	17933	Myt1l
ENSMUSG00000027438	17957	Napb
ENSMUSG00000041120	17965	Nbl1
ENSMUSG00000017119	17966	Nbr1
ENSMUSG00000039542	17967	Ncam1
ENSMUSG00000071715	17972	Ncf4
ENSMUSG00000066877	17974	Nck2
ENSMUSG00000020647	17977	Ncoa1
ENSMUSG00000027678	17979	Ncoa3
ENSMUSG00000021764	17993	Ndufs4
ENSMUSG00000037916	17995	Ndufv1
ENSMUSG00000032216	17999	Nedd4
ENSMUSG00000009073	18016	Nf2
ENSMUSG00000027544	18019	Nfatc2
ENSMUSG00000038615	18023	Nfe2l1
ENSMUSG00000028565	18027	Nfia
ENSMUSG00000008575	18028	Nfib
ENSMUSG00000001911	18032	Nfix
ENSMUSG00000028163	18033	Nfkb1
ENSMUSG00000020248	18045	Nfyb
ENSMUSG00000032897	18046	Nfyc
ENSMUSG00000048540	18072	Nhlh2
ENSMUSG00000005397	18073	Nid1
ENSMUSG00000022061	18095	Nkx3-1
ENSMUSG00000017376	18099	Nlk
ENSMUSG00000020857	18103	Nme2
ENSMUSG00000028341	18124	Nr4a3
ENSMUSG00000029361	18125	Nos1
ENSMUSG00000027878	18129	Notch2
ENSMUSG00000037362	18133	Nov
ENSMUSG00000026077	18143	Npas2
ENSMUSG00000024413	18145	Npc1
ENSMUSG00000022240	18163	Ctnnd2
ENSMUSG00000026177	18173	Slc11a1
ENSMUSG00000041014	18183	Nrg3
ENSMUSG00000025810	18186	Nrp1
ENSMUSG00000025969	18187	Nrp2
ENSMUSG00000024109	18189	Nrxn1
ENSMUSG00000033768	18190	Nrxn2
ENSMUSG00000066392	18191	Nrxn3
ENSMUSG00000021488	18193	Nsd1
ENSMUSG00000034187	18195	Nsf
ENSMUSG00000029126	18196	Nsg1
ENSMUSG00000020297	18197	Nsg2
ENSMUSG00000055254	18212	Ntrk2
ENSMUSG00000059146	18213	Ntrk3
ENSMUSG00000021224	18222	Numb
ENSMUSG00000040328	18356	Olfr56
ENSMUSG00000029468	18439	P2rx7
ENSMUSG00000026335	18484	Pam
ENSMUSG00000030075	18488	Cntn3
ENSMUSG00000052534	18514	Pbx1
ENSMUSG00000034673	18515	Pbx2
ENSMUSG00000031592	18536	Pcm1
ENSMUSG00000021587	18548	Pcsk1
ENSMUSG00000030530	18550	Furin
ENSMUSG00000024713	18552	Pcsk5
ENSMUSG00000030513	18553	Pcsk6
ENSMUSG00000028525	18578	Pde4b
ENSMUSG00000000489	18591	Pdgfb
ENSMUSG00000024620	18596	Pdgfrb
ENSMUSG00000024122	18607	Pdpk1
ENSMUSG00000013698	18611	Pea15a
ENSMUSG00000020717	18613	Pecam1
ENSMUSG00000000301	18618	Pemt
ENSMUSG00000028926	18647	Cdk14
ENSMUSG00000028970	18669	Abcb1b
ENSMUSG00000058388	18685	Phtf1
ENSMUSG00000031381	18700	Piga
ENSMUSG00000027665	18706	Pik3ca
ENSMUSG00000039936	18707	Pik3cd
ENSMUSG00000041417	18708	Pik3r1
ENSMUSG00000026737	18718	Pip4k2a
ENSMUSG00000017781	18738	Pitpna
ENSMUSG00000050965	18750	Prkca
ENSMUSG00000052889	18751	Prkcb
ENSMUSG00000078816	18752	Prkcg
ENSMUSG00000045038	18754	Prkce
ENSMUSG00000002688	18760	Prkd1
ENSMUSG00000027499	18767	Pkia
ENSMUSG00000035268	18769	Pkig
ENSMUSG00000041202	18782	Pla2g2d
ENSMUSG00000056220	18783	Pla2g4a
ENSMUSG00000041193	18784	Pla2g5
ENSMUSG00000037411	18787	Serpine1
ENSMUSG00000021111	18789	Papola
ENSMUSG00000031538	18791	Plat
ENSMUSG00000051177	18795	Plcb1
ENSMUSG00000040061	18796	Plcb2
ENSMUSG00000039943	18798	Plcb4
ENSMUSG00000016933	18803	Plcg1
ENSMUSG00000027695	18805	Pld1
ENSMUSG00000026640	18845	Plxna2
ENSMUSG00000018217	18858	Pmp22
ENSMUSG00000056612	18938	Ppp1r14b
ENSMUSG00000020994	18949	Pnn
ENSMUSG00000024833	18969	Pola2
ENSMUSG00000039176	18975	Polg
ENSMUSG00000005514	18984	Por
ENSMUSG00000045515	18993	Pou3f3
ENSMUSG00000022468	19011	Endou
ENSMUSG00000036528	19024	Ppfibp2
ENSMUSG00000004455	19047	Ppp1cc
ENSMUSG00000028161	19055	Ppp3ca
ENSMUSG00000040667	19069	Nup88
ENSMUSG00000025979	19070	Mob4
ENSMUSG00000026134	19076	Prim2
ENSMUSG00000020612	19084	Prkar1a
ENSMUSG00000025855	19085	Prkar1b
ENSMUSG00000003402	19089	Prkcsh
ENSMUSG00000052920	19091	Prkg1
ENSMUSG00000024386	19123	Proc
ENSMUSG00000003526	19125	Prodh
ENSMUSG00000057729	19152	Prtn3
ENSMUSG00000017132	19157	Cyth1
ENSMUSG00000003269	19158	Cyth2
ENSMUSG00000019969	19164	Psen1
ENSMUSG00000005779	19172	Psmb4
ENSMUSG00000026750	19177	Psmb7
ENSMUSG00000002102	19182	Psmc3
ENSMUSG00000032322	19200	Pstpip1
ENSMUSG00000013663	19211	Pten
ENSMUSG00000059456	19229	Ptk2b
ENSMUSG00000026238	19231	Ptma
ENSMUSG00000026064	19243	Ptp4a1
ENSMUSG00000027540	19246	Ptpn1
ENSMUSG00000043733	19247	Ptpn11
ENSMUSG00000028771	19248	Ptpn12
ENSMUSG00000024539	19255	Ptpn2
ENSMUSG00000030854	19259	Ptpn5
ENSMUSG00000037902	19261	Sirpa
ENSMUSG00000028399	19266	Ptprd
ENSMUSG00000025314	19271	Ptprj
ENSMUSG00000019889	19272	Ptprk
ENSMUSG00000033278	19274	Ptprm
ENSMUSG00000026204	19275	Ptprn
ENSMUSG00000056553	19276	Ptprn2
ENSMUSG00000020151	19279	Ptprr
ENSMUSG00000013236	19280	Ptprs
ENSMUSG00000053141	19281	Ptprt
ENSMUSG00000032394	19289	Igdcc3
ENSMUSG00000097039	19296	Pvt1
ENSMUSG00000005069	19305	Pex5
ENSMUSG00000031840	19339	Rab3a
ENSMUSG00000019478	19341	Rab4a
ENSMUSG00000000711	19344	Rab5b
ENSMUSG00000079477	19349	Rab7
ENSMUSG00000038975	19352	Rabggtb
ENSMUSG00000021635	19356	Rad17
ENSMUSG00000003813	19358	Rad23a
ENSMUSG00000059060	19363	Rad51b
ENSMUSG00000062115	19377	Rai1
ENSMUSG00000022391	19387	Rangap1
ENSMUSG00000037992	19401	Rara
ENSMUSG00000031453	19414	Rasa3
ENSMUSG00000029602	19415	Rasal1
ENSMUSG00000049892	19416	Rasd1
ENSMUSG00000027641	19650	Rbl1
ENSMUSG00000094936	19653	Rbm4
ENSMUSG00000037070	19656	Rbmxl1
ENSMUSG00000024889	19671	Rce1
ENSMUSG00000029406	19679	Pitpnm2
ENSMUSG00000002983	19698	Relb
ENSMUSG00000031706	19724	Rfx1
ENSMUSG00000040929	19726	Rfx3
ENSMUSG00000026482	19731	Rgl1
ENSMUSG00000057455	19762	Rit2
ENSMUSG00000026469	19775	Xpr1
ENSMUSG00000026484	19821	Rnf2
ENSMUSG00000029110	19822	Rnf4
ENSMUSG00000064945	19874	Rny3
ENSMUSG00000020580	19878	Rock2
ENSMUSG00000028884	19891	Rpa2
ENSMUSG00000041453	19933	Rpl21
ENSMUSG00000058600	19946	Rpl30
ENSMUSG00000046330	19981	Rpl37a
ENSMUSG00000043716	19989	Rpl7
ENSMUSG00000027642	20014	Rpn2
ENSMUSG00000027395	20017	Polr1b
ENSMUSG00000049553	20019	Polr1a
ENSMUSG00000022205	20024	Sub1
ENSMUSG00000024608	20044	Rps14
ENSMUSG00000061787	20068	Rps17
ENSMUSG00000028495	20104	Rps6
ENSMUSG00000023809	20112	Rps6ka2
ENSMUSG00000061477	20115	Rps7
ENSMUSG00000047675	20116	Rps8
ENSMUSG00000034930	20166	Rtkn
ENSMUSG00000030401	20167	Rtn2
ENSMUSG00000032547	20187	Ryk
ENSMUSG00000021313	20191	Ryr2
ENSMUSG00000040026	20210	Saa3
ENSMUSG00000056055	20215	Sag
ENSMUSG00000020211	20222	Sf3a2
ENSMUSG00000046876	20238	Atxn1
ENSMUSG00000042605	20239	Atxn2
ENSMUSG00000019194	20266	Scn1b
ENSMUSG00000030340	20276	Scnn1a
ENSMUSG00000034161	20289	Scx
ENSMUSG00000035352	20293	Ccl12
ENSMUSG00000073888	20301	Ccl27a
ENSMUSG00000029763	20336	Exoc4
ENSMUSG00000030539	20352	Sema4b
ENSMUSG00000021451	20354	Sema4d
ENSMUSG00000000627	20355	Sema4f
ENSMUSG00000019647	20358	Sema6a
ENSMUSG00000003200	20405	Sh3gl1
ENSMUSG00000025006	20411	Sorbs1
ENSMUSG00000021448	20418	Shc3
ENSMUSG00000030447	20430	Cyfip1
ENSMUSG00000052544	20447	St6galnac3
ENSMUSG00000042557	20466	Sin3a
ENSMUSG00000004642	20492	Slbp
ENSMUSG00000024597	20496	Slc12a2
ENSMUSG00000031766	20497	Slc12a3
ENSMUSG00000020102	20503	Slc16a7
ENSMUSG00000005089	20511	Slc1a2
ENSMUSG00000005360	20512	Slc1a3
ENSMUSG00000005357	20513	Slc1a6
ENSMUSG00000003153	20527	Slc2a3
ENSMUSG00000006576	20536	Slc4a3
ENSMUSG00000028854	20544	Slc9a1
ENSMUSG00000025020	20562	Slit1
ENSMUSG00000056427	20564	Slit3
ENSMUSG00000021645	20595	Smn1
ENSMUSG00000029478	20602	Ncor2
ENSMUSG00000033419	20616	Snap91
ENSMUSG00000021701	20620	Plk2
ENSMUSG00000063511	20637	Snrnp70
ENSMUSG00000027488	20648	Snta1
ENSMUSG00000006818	20656	Sod2
ENSMUSG00000068747	20661	Sort1
ENSMUSG00000051817	20667	Sox12
ENSMUSG00000051910	20679	Sox6
ENSMUSG00000057738	20740	Sptan1
ENSMUSG00000021061	20741	Sptb
ENSMUSG00000020315	20742	Sptbn1
ENSMUSG00000026915	20744	Strbp
ENSMUSG00000056222	20745	Spock1
ENSMUSG00000021036	20773	Sptlc2
ENSMUSG00000037936	20778	Scarb1
ENSMUSG00000027646	20779	Src
ENSMUSG00000022463	20788	Srebf2
ENSMUSG00000009549	20813	Srp14
ENSMUSG00000030987	20866	Stim1
ENSMUSG00000020272	20868	Stk10
ENSMUSG00000003068	20869	Stk11
ENSMUSG00000025060	20874	Slk
ENSMUSG00000020546	20913	Stxbp4
ENSMUSG00000022110	20916	Sucla2
ENSMUSG00000003435	20924	Supt5
ENSMUSG00000002052	20926	Supt6
ENSMUSG00000031015	20947	Swap70
ENSMUSG00000009394	20965	Syn2
ENSMUSG00000025743	20970	Sdc3
ENSMUSG00000023805	20975	Synj2
ENSMUSG00000035864	20979	Syt1
ENSMUSG00000024261	20983	Syt4
ENSMUSG00000037313	21335	Tacc3
ENSMUSG00000025246	21372	Tbl1x
ENSMUSG00000036309	21402	Skp1a
ENSMUSG00000053477	21413	Tcf4
ENSMUSG00000024238	21417	Zeb1
ENSMUSG00000023990	21425	Tfeb
ENSMUSG00000008958	21427	Vps72
ENSMUSG00000062859	21463	Tcp11
ENSMUSG00000055320	21676	Tead1
ENSMUSG00000022389	21685	Tef
ENSMUSG00000028458	21754	Tesk1
ENSMUSG00000040813	21767	Tex264
ENSMUSG00000044477	21769	Zfand3
ENSMUSG00000022010	21807	Tsc22d1
ENSMUSG00000029287	21814	Tgfbr3
ENSMUSG00000053469	21819	Tg
ENSMUSG00000028047	21827	Thbs3
ENSMUSG00000022847	21832	Thpo
ENSMUSG00000058756	21833	Thra
ENSMUSG00000021779	21834	Thrb
ENSMUSG00000032011	21838	Thy1
ENSMUSG00000002489	21844	Tiam1
ENSMUSG00000005566	21849	Trim28
ENSMUSG00000017466	21858	Timp2
ENSMUSG00000020044	21859	Timp3
ENSMUSG00000030516	21872	Tjp1
ENSMUSG00000032280	21887	Tle3
ENSMUSG00000028965	21942	Tnfrsf9
ENSMUSG00000015829	21960	Tnr
ENSMUSG00000055322	21961	Tns1
ENSMUSG00000029344	22022	Tpst2
ENSMUSG00000026875	22029	Traf1
ENSMUSG00000021277	22031	Traf3
ENSMUSG00000059552	22059	Trp53
ENSMUSG00000032839	22063	Trpc1
ENSMUSG00000026374	22099	Tsn
ENSMUSG00000059891	22116	Tsks
ENSMUSG00000040785	22129	Ttc3
ENSMUSG00000067702	22144	Tuba3a
ENSMUSG00000054892	22165	Txk
ENSMUSG00000027298	22174	Tyro3
ENSMUSG00000030435	22185	U2af2
ENSMUSG00000090137	22186	Uba52
ENSMUSG00000008348	22190	Ubc
ENSMUSG00000038965	22195	Ube2l3
ENSMUSG00000015120	22196	Ube2i
ENSMUSG00000009293	22213	Ube2g2
ENSMUSG00000029640	22217	Usp12
ENSMUSG00000026021	22218	Sumo1
ENSMUSG00000032854	22239	Ugt8a
ENSMUSG00000024501	22240	Dpysl3
ENSMUSG00000028456	22249	Unc13b
ENSMUSG00000029591	22256	Ung
ENSMUSG00000002108	22259	Nr1h3
ENSMUSG00000028186	22262	Uox
ENSMUSG00000041523	22269	Upk2
ENSMUSG00000030979	22276	Uros
ENSMUSG00000026641	22278	Usf1
ENSMUSG00000030337	22317	Vamp1
ENSMUSG00000021115	22367	Vrk1
ENSMUSG00000034341	22378	Wbp2
ENSMUSG00000002748	22385	Baz1b
ENSMUSG00000030170	22419	Wnt5b
ENSMUSG00000028329	22590	Xpa
ENSMUSG00000028639	22608	Ybx1
ENSMUSG00000014932	22612	Yes1
ENSMUSG00000001942	22619	Siae
ENSMUSG00000051590	22625	Map3k19
ENSMUSG00000019817	22634	Plagl1
ENSMUSG00000079173	22635	Zan
ENSMUSG00000006215	22642	Zbtb17
ENSMUSG00000051034	22648	Zfp11
ENSMUSG00000018537	22658	Pcgf2
ENSMUSG00000022811	22661	Zfp148
ENSMUSG00000032078	22687	Zpr1
ENSMUSG00000063281	22694	Zfp35
ENSMUSG00000050605	22719	Zfp61
ENSMUSG00000027551	22722	Zfp64
ENSMUSG00000022201	22763	Zfr
ENSMUSG00000022361	22770	Zhx1
ENSMUSG00000018654	22778	Ikzf1
ENSMUSG00000004530	23790	Coro1c
ENSMUSG00000019699	23797	Akt3
ENSMUSG00000020892	23801	Aloxe3
ENSMUSG00000031751	23802	Amfr
ENSMUSG00000020135	23805	Apc2
ENSMUSG00000026270	23830	Capn10
ENSMUSG00000050840	23836	Cdh20
ENSMUSG00000042508	23857	Dmtf1
ENSMUSG00000052572	23859	Dlg2
ENSMUSG00000022895	23872	Ets2
ENSMUSG00000026245	23874	Farsb
ENSMUSG00000038508	23886	Gdf15
ENSMUSG00000058571	23888	Gpc6
ENSMUSG00000021639	23894	Gtf2h2
ENSMUSG00000027944	23897	Hax1
ENSMUSG00000040151	23908	Hs2st1
ENSMUSG00000062867	23918	Impdh2
ENSMUSG00000027937	23922	Jtb
ENSMUSG00000022577	23934	Ly6h
ENSMUSG00000057777	23937	Mab21l2
ENSMUSG00000033174	23945	Mgll
ENSMUSG00000079434	23956	Neu2
ENSMUSG00000049336	23964	Tenm2
ENSMUSG00000031561	23965	Tenm3
ENSMUSG00000048078	23966	Tenm4
ENSMUSG00000040276	23969	Pacsin1
ENSMUSG00000024899	23972	Papss2
ENSMUSG00000023868	23984	Pde10a
ENSMUSG00000000346	23994	Dazap2
ENSMUSG00000023800	24001	Tiam2
ENSMUSG00000024474	24010	Ik
ENSMUSG00000026527	24012	Rgs7
ENSMUSG00000022456	24050	42981
ENSMUSG00000025231	24069	Sufu
ENSMUSG00000018931	24083	Natd1
ENSMUSG00000021798	24131	Ldb3
ENSMUSG00000026872	24136	Zeb2
ENSMUSG00000045969	26356	Ing1
ENSMUSG00000029802	26357	Abcg2
ENSMUSG00000074272	26365	Ceacam1
ENSMUSG00000003662	26371	Ciao1
ENSMUSG00000055932	26383	Fto
ENSMUSG00000004936	26395	Map2k1
ENSMUSG00000002948	26400	Map2k7
ENSMUSG00000023050	26404	Map3k12
ENSMUSG00000071369	26408	Map3k5
ENSMUSG00000063358	26413	Mapk1
ENSMUSG00000046709	26414	Mapk10
ENSMUSG00000053436	26416	Mapk14
ENSMUSG00000027799	26422	Nbea
ENSMUSG00000028837	26445	Psmb2
ENSMUSG00000069744	26446	Psmb3
ENSMUSG00000075704	26462	Txnrd2
ENSMUSG00000025478	26757	Dpysl4
ENSMUSG00000055782	26874	Abcd2
ENSMUSG00000034780	26877	B3galt1
ENSMUSG00000030127	26894	Cops7a
ENSMUSG00000035150	26905	Eif2s3x
ENSMUSG00000069227	26913	Gprin1
ENSMUSG00000030880	26939	Polr3e
ENSMUSG00000054459	26950	Vsnl1
ENSMUSG00000003970	26961	Rpl8
ENSMUSG00000028749	26971	Pla2g2f
ENSMUSG00000031660	26992	Brd7
ENSMUSG00000018583	27041	G3bp1
ENSMUSG00000003382	27049	Etv3
ENSMUSG00000029781	27055	Fkbp9
ENSMUSG00000005102	27103	Eif2ak4
ENSMUSG00000059602	27204	Syn3
ENSMUSG00000025608	27205	Podxl
ENSMUSG00000015316	27218	Slamf1
ENSMUSG00000043909	27223	Trp53bp1
ENSMUSG00000010755	27267	Cars
ENSMUSG00000020335	27274	Zfp354b
ENSMUSG00000041801	27280	Phlda3
ENSMUSG00000019528	27357	Gyg
ENSMUSG00000028071	27371	Sh2d2a
ENSMUSG00000022433	27373	Csnk1e
ENSMUSG00000021010	27386	Npas3
ENSMUSG00000002767	27398	Mrpl2
ENSMUSG00000032594	27399	Ip6k1
ENSMUSG00000020620	27404	Abca8b
ENSMUSG00000030839	27414	Sergef
ENSMUSG00000022822	27416	Abcc5
ENSMUSG00000033029	27660	1700088E04Rik
ENSMUSG00000060166	27801	Zdhhc8
ENSMUSG00000033949	28105	Trim36
ENSMUSG00000021595	28114	Nsun2
ENSMUSG00000032534	28135	Cep63
ENSMUSG00000001211	28169	Agpat3
ENSMUSG00000022214	28199	Dcaf11
ENSMUSG00000009292	28240	Trpm2
ENSMUSG00000029735	29807	Tpk1
ENSMUSG00000026721	29809	Rabgap1l
ENSMUSG00000028121	29815	Bcar3
ENSMUSG00000025920	29819	Stau2
ENSMUSG00000041377	29862	Ninj2
ENSMUSG00000030536	29875	Iqgap1
ENSMUSG00000037242	29876	Clic4
ENSMUSG00000021079	30056	Timm9
ENSMUSG00000039016	30057	Timm8b
ENSMUSG00000027076	30059	Timm10
ENSMUSG00000000416	30785	Cttnbp2
ENSMUSG00000020388	30794	Pdlim4
ENSMUSG00000020949	30795	Fkbp3
ENSMUSG00000029475	30841	Kdm2b
ENSMUSG00000037946	30938	Fgd3
ENSMUSG00000022867	30940	Usp25
ENSMUSG00000053483	30941	Usp21
ENSMUSG00000022280	30945	Rnf19a
ENSMUSG00000024381	30948	Bin1
ENSMUSG00000025578	30951	Cbx8
ENSMUSG00000027777	30953	Schip1
ENSMUSG00000032101	30959	Ddx25
ENSMUSG00000024091	30960	Vapa
ENSMUSG00000022545	50505	Ercc4
ENSMUSG00000027596	50518	a
ENSMUSG00000046756	50529	Mrps7
ENSMUSG00000038206	50753	Fbxo8
ENSMUSG00000028086	50754	Fbxw7
ENSMUSG00000055401	50762	Fbxo6
ENSMUSG00000024074	50766	Crim1
ENSMUSG00000021983	50769	Atp8a2
ENSMUSG00000031441	50770	Atp11a
ENSMUSG00000024566	50771	Atp9b
ENSMUSG00000042688	50772	Mapk6
ENSMUSG00000020736	50773	Nt5c
ENSMUSG00000021219	50779	Rgs6
ENSMUSG00000045216	50785	Hs6st1
ENSMUSG00000040003	50791	Magi2
ENSMUSG00000052040	50794	Klf13
ENSMUSG00000041740	50849	Rnf10
ENSMUSG00000023826	50873	Park2
ENSMUSG00000020827	50932	Mink1
ENSMUSG00000022180	50934	Slc7a8
ENSMUSG00000041781	51786	Cpsf2
ENSMUSG00000007564	51792	Ppp2r1a
ENSMUSG00000028809	51796	Srrm1
ENSMUSG00000053898	51798	Ech1
ENSMUSG00000006575	51799	Rundc3a
ENSMUSG00000027244	51897	Atg13
ENSMUSG00000023068	52014	Nus1
ENSMUSG00000054134	52020	Umodl1
ENSMUSG00000039220	52040	Ppp1r10
ENSMUSG00000041733	52064	Coq5
ENSMUSG00000046410	52150	Kcnk6
ENSMUSG00000030272	52163	Camk1
ENSMUSG00000026199	52231	Ankzf1
ENSMUSG00000052852	52250	Reep1
ENSMUSG00000031600	52348	Vps37a
ENSMUSG00000025475	52389	Adgra1
ENSMUSG00000058013	52398	42989
ENSMUSG00000030706	52443	Mrpl48
ENSMUSG00000078429	52468	Ctdsp2
ENSMUSG00000044763	52575	Trmt10c
ENSMUSG00000037824	52588	Tspan14
ENSMUSG00000021171	52635	Esyt2
ENSMUSG00000024544	52662	Ldlrad4
ENSMUSG00000019923	52696	Zwint
ENSMUSG00000029291	52822	Rufy3
ENSMUSG00000034723	52837	Tmx4
ENSMUSG00000075467	52838	Dnlz
ENSMUSG00000030682	52858	Cdipt
ENSMUSG00000021719	52882	Rgs7bp
ENSMUSG00000042451	53311	Mybph
ENSMUSG00000010097	53319	Nxf1
ENSMUSG00000029203	53323	Ube2k
ENSMUSG00000024583	53382	Txnl1
ENSMUSG00000036816	53404	Atoh7
ENSMUSG00000027030	53416	Stk39
ENSMUSG00000004328	53417	Hif3a
ENSMUSG00000019818	53599	Cd164
ENSMUSG00000071379	53602	Hpcal1
ENSMUSG00000021124	53612	Vti1b
ENSMUSG00000067787	53619	Blcap
ENSMUSG00000019432	53817	Ddx39b
ENSMUSG00000059248	53860	42987
ENSMUSG00000028180	53861	Zranb2
ENSMUSG00000027184	53872	Caprin1
ENSMUSG00000025817	53893	Nudt5
ENSMUSG00000039601	53901	Rcan2
ENSMUSG00000025993	53945	Slc40a1
ENSMUSG00000005774	53970	Rfx5
ENSMUSG00000026259	53972	Ngef
ENSMUSG00000022454	54003	Nell2
ENSMUSG00000058886	54006	Deaf1
ENSMUSG00000031511	54126	Arhgef7
ENSMUSG00000016541	54138	Atxn10
ENSMUSG00000053929	54151	Cyhr1
ENSMUSG00000004952	54153	Rasa4
ENSMUSG00000025607	54160	Copg2
ENSMUSG00000021767	54169	Kat6b
ENSMUSG00000020817	54189	Rabep1
ENSMUSG00000002625	54194	Akap8l
ENSMUSG00000019804	54198	Snx3
ENSMUSG00000046658	54201	Zfp316
ENSMUSG00000029108	54216	Pcdh7
ENSMUSG00000027340	54338	Slc23a2
ENSMUSG00000028434	54357	Epb41l4b
ENSMUSG00000024800	54364	Rpp30
ENSMUSG00000066189	54376	Cacng3
ENSMUSG00000078815	54378	Cacng6
ENSMUSG00000018326	54401	Ywhab
ENSMUSG00000028354	54418	Fmn2
ENSMUSG00000025139	54473	Tollip
ENSMUSG00000024743	54525	Syt7
ENSMUSG00000003134	54610	Tbc1d8
ENSMUSG00000022747	54613	St3gal6
ENSMUSG00000023007	54614	Prpf40b
ENSMUSG00000028019	54635	Pdgfc
ENSMUSG00000006527	54650	Sfmbt1
ENSMUSG00000060671	54667	Atp8b2
ENSMUSG00000032021	54698	Crtam
ENSMUSG00000074785	54712	Plxnc1
ENSMUSG00000022951	54720	Rcan1
ENSMUSG00000032076	54725	Cadm1
ENSMUSG00000016554	55944	Eif3d
ENSMUSG00000025967	55949	Eef1b2
ENSMUSG00000023861	55951	Mpc1
ENSMUSG00000027531	55980	Impa1
ENSMUSG00000079469	55981	Pigb
ENSMUSG00000002221	55982	Paxip1
ENSMUSG00000040170	55990	Fmo2
ENSMUSG00000026116	56030	Tmem131
ENSMUSG00000007892	56040	Rplp1
ENSMUSG00000008859	56044	Rala
ENSMUSG00000005882	56046	Uqcc1
ENSMUSG00000028373	56079	Astn2
ENSMUSG00000005312	56085	Ubqln1
ENSMUSG00000054766	56086	Set
ENSMUSG00000022913	56088	Psmg1
ENSMUSG00000022940	56176	Pigp
ENSMUSG00000026833	56177	Olfm1
ENSMUSG00000020120	56193	Plek
ENSMUSG00000038619	56205	Ensa
ENSMUSG00000018189	56207	Uchl5
ENSMUSG00000033917	56209	Gde1
ENSMUSG00000026082	56210	Rev1
ENSMUSG00000028838	56219	Extl1
ENSMUSG00000028152	56224	Tspan5
ENSMUSG00000022475	56233	Hdac7
ENSMUSG00000028975	56273	Pex14
ENSMUSG00000036186	56279	Fam69b
ENSMUSG00000030045	56284	Mrpl19
ENSMUSG00000033739	56299	Fkbpl
ENSMUSG00000023170	56310	Gps2
ENSMUSG00000055371	56324	Stam2
ENSMUSG00000024944	56327	Arl2
ENSMUSG00000022160	56335	Mettl3
ENSMUSG00000072872	56353	Rybp
ENSMUSG00000029507	56361	Pus1
ENSMUSG00000037190	56368	Cyb561d2
ENSMUSG00000029465	56378	Arpc3
ENSMUSG00000040761	56381	Spen
ENSMUSG00000056124	56386	B4galt6
ENSMUSG00000010110	56389	Stx5a
ENSMUSG00000032386	56404	Trip4
ENSMUSG00000039615	56424	Stub1
ENSMUSG00000026574	56429	Dpt
ENSMUSG00000049550	56430	Clip1
ENSMUSG00000019877	56442	Serinc1
ENSMUSG00000021076	56444	Actr10
ENSMUSG00000024012	56462	Mtch1
ENSMUSG00000001424	56463	Snd1
ENSMUSG00000032405	56469	Pias1
ENSMUSG00000048756	56484	Foxo3
ENSMUSG00000018567	56486	Gabarap
ENSMUSG00000022708	56490	Zbtb20
ENSMUSG00000030079	56505	Ruvbl1
ENSMUSG00000049044	56508	Rapgef4
ENSMUSG00000025724	56529	Sec11a
ENSMUSG00000019775	56533	Rgs17
ENSMUSG00000009828	56542	Ick
ENSMUSG00000040896	56543	Kcnd3
ENSMUSG00000091896	56550	Ube2d2a
ENSMUSG00000022812	56637	Gsk3b
ENSMUSG00000047804	56697	Akap10
ENSMUSG00000008301	56698	Phax
ENSMUSG00000028454	56703	Pigo
ENSMUSG00000020109	56709	Dnajb12
ENSMUSG00000028351	56710	Brinp1
ENSMUSG00000028991	56717	Mtor
ENSMUSG00000022500	56722	Litaf
ENSMUSG00000058153	56747	Sez6l
ENSMUSG00000092558	56771	Med20
ENSMUSG00000053192	56772	Mllt11
ENSMUSG00000026970	56878	Rbms1
ENSMUSG00000008590	57014	Htr3b
ENSMUSG00000023079	57080	Gtf2ird1
ENSMUSG00000017740	57138	Slc12a5
ENSMUSG00000026856	57170	Dolpp1
ENSMUSG00000020755	57230	Sap30bp
ENSMUSG00000012705	57264	Retn
ENSMUSG00000032988	57274	Slc16a8
ENSMUSG00000090733	57294	Rps27
ENSMUSG00000025318	57340	Jph3
ENSMUSG00000030770	57342	Parva
ENSMUSG00000024409	57390	Psors1c2
ENSMUSG00000000739	57429	Sult5a1
ENSMUSG00000024065	57440	Ehd3
ENSMUSG00000015981	57740	Stk32c
ENSMUSG00000052675	57745	Zfp112
ENSMUSG00000021690	57748	Jmy
ENSMUSG00000030852	57752	Tacc2
ENSMUSG00000030428	57776	Ttyh1
ENSMUSG00000022089	57784	Bin3
ENSMUSG00000038119	57810	Cdon
ENSMUSG00000029359	57816	Tesc
ENSMUSG00000033467	57914	Crlf2
ENSMUSG00000043531	58178	Sorcs1
ENSMUSG00000050240	58180	Hic2
ENSMUSG00000024112	58226	Cacna1h
ENSMUSG00000018209	58231	Stk4
ENSMUSG00000027674	58869	Pex5l
ENSMUSG00000030101	58911	Sumf1
ENSMUSG00000021492	58992	F12
ENSMUSG00000049807	58996	Arhgap23
ENSMUSG00000022656	58998	Nectin3
ENSMUSG00000029472	59008	Anapc5
ENSMUSG00000005803	59010	Sqrdl
ENSMUSG00000026914	59029	Psmd14
ENSMUSG00000036599	59031	Chst12
ENSMUSG00000032185	59035	Carm1
ENSMUSG00000020376	59044	Rnf130
ENSMUSG00000002963	59047	Pnkp
ENSMUSG00000022554	59053	Hgh1
ENSMUSG00000051469	59057	Zfp24
ENSMUSG00000026393	59125	Nek7
ENSMUSG00000054690	59308	Emcn
ENSMUSG00000001285	60315	Myg1
ENSMUSG00000030216	60321	Wbp11
ENSMUSG00000024180	60455	Tmem8
ENSMUSG00000054808	60595	Actn4
ENSMUSG00000022619	60597	Mapk8ip2
ENSMUSG00000028631	60613	Kcnq4
ENSMUSG00000031845	63857	Bco1
ENSMUSG00000096054	64009	Syne1
ENSMUSG00000020171	64050	Yeats4
ENSMUSG00000038486	64051	Sv2a
ENSMUSG00000023886	64074	Smoc2
ENSMUSG00000021136	64075	Smoc1
ENSMUSG00000022803	64082	Popdc2
ENSMUSG00000053025	64176	Sv2b
ENSMUSG00000031770	64209	Herpud1
ENSMUSG00000029534	64213	St7
ENSMUSG00000007950	64296	Abhd8
ENSMUSG00000025739	64337	Gng13
ENSMUSG00000068696	64378	Gpr88
ENSMUSG00000049764	64453	Zfp280b
ENSMUSG00000025511	64540	Tspan4
ENSMUSG00000021910	64652	Nisch
ENSMUSG00000022304	64705	Dpys
ENSMUSG00000024052	64898	Lpin2
ENSMUSG00000026812	64930	Tsc1
ENSMUSG00000030629	65098	Zfand6
ENSMUSG00000032251	65099	Irak1bp1
ENSMUSG00000026960	65103	Arl6ip6
ENSMUSG00000029404	65105	Arl6ip4
ENSMUSG00000031872	65115	Bean1
ENSMUSG00000022100	65246	Xpo7
ENSMUSG00000026311	65247	Asb1
ENSMUSG00000026726	65969	Cubn
ENSMUSG00000028207	65973	Asph
ENSMUSG00000003072	66043	Atp5d
ENSMUSG00000007777	66050	0610009B22Rik
ENSMUSG00000058076	66052	Sdhc
ENSMUSG00000046727	66060	Cystm1
ENSMUSG00000025277	66082	Abhd6
ENSMUSG00000019763	66084	Rmnd1
ENSMUSG00000001054	66089	Rmnd5b
ENSMUSG00000050552	66096	Lamtor4
ENSMUSG00000000399	66108	Ndufa9
ENSMUSG00000036315	66136	Znrd1
ENSMUSG00000001707	66143	Eef1e1
ENSMUSG00000004285	66144	Atp6v1f
ENSMUSG00000028923	66147	Necap2
ENSMUSG00000062963	66155	Ufc1
ENSMUSG00000037938	66170	Chchd5
ENSMUSG00000031807	66171	Pgls
ENSMUSG00000084786	66177	Ubl5
ENSMUSG00000040720	66185	1110037F02Rik
ENSMUSG00000020527	66196	Myo19
ENSMUSG00000020397	66213	Med7
ENSMUSG00000040269	66230	Mrps28
ENSMUSG00000031604	66234	Msmo1
ENSMUSG00000020116	66249	Pno1
ENSMUSG00000019806	66253	Aig1
ENSMUSG00000026283	66262	Ing5
ENSMUSG00000030087	66277	Klf15
ENSMUSG00000034300	66306	Fam53c
ENSMUSG00000067365	66309	Tmem128
ENSMUSG00000024067	66310	Dpy30
ENSMUSG00000061559	66317	Wdr61
ENSMUSG00000014856	66320	Tmem208
ENSMUSG00000027606	66326	Dnajc5b
ENSMUSG00000026500	66359	Cox20
ENSMUSG00000000339	66368	Rtca
ENSMUSG00000025825	66383	Iscu
ENSMUSG00000021519	66410	Mterf3
ENSMUSG00000014301	66449	Pam16
ENSMUSG00000012405	66480	Rpl15
ENSMUSG00000049751	66483	Rpl36al
ENSMUSG00000030842	66508	Lamtor1
ENSMUSG00000001017	66511	Chtop
ENSMUSG00000022414	66513	Tab1
ENSMUSG00000014633	66531	Cmc2
ENSMUSG00000026655	66540	Fam107b
ENSMUSG00000024914	66556	Drap1
ENSMUSG00000068101	66570	Cenpm
ENSMUSG00000034509	66591	Mad2l1bp
ENSMUSG00000020163	66594	Uqcr11
ENSMUSG00000032567	66595	Aste1
ENSMUSG00000035235	66597	Trim13
ENSMUSG00000038150	66612	Ormdl3
ENSMUSG00000002365	66616	Snx9
ENSMUSG00000026857	66617	Ntmt1
ENSMUSG00000028248	66625	Pnisr
ENSMUSG00000004071	66626	Cdip1
ENSMUSG00000032065	66654	Tex12
ENSMUSG00000032212	66660	Sltm
ENSMUSG00000039693	66665	Msantd3
ENSMUSG00000063434	66673	Sorcs3
ENSMUSG00000020948	66689	Klhl28
ENSMUSG00000070283	66706	Ndufaf3
ENSMUSG00000059395	66707	Nkapl
ENSMUSG00000045662	66715	Henmt1
ENSMUSG00000028677	66743	Rnf220
ENSMUSG00000018415	66771	Gid4
ENSMUSG00000063849	66812	Ppcdc
ENSMUSG00000024442	66839	0610009O20Rik
ENSMUSG00000025173	66840	Wdr45b
ENSMUSG00000022761	66863	Lztr1
ENSMUSG00000026926	66865	Pmpca
ENSMUSG00000025078	66866	Nhlrc2
ENSMUSG00000032329	66867	Hmg20a
ENSMUSG00000001767	66877	Crnkl1
ENSMUSG00000047866	66887	Lonp2
ENSMUSG00000021484	66890	Lman2
ENSMUSG00000031930	66894	Wwp2
ENSMUSG00000032527	66904	Pccb
ENSMUSG00000020547	66912	Bzw2
ENSMUSG00000033938	66916	Ndufb7
ENSMUSG00000055723	66922	Rras2
ENSMUSG00000047417	66932	Rexo1
ENSMUSG00000055612	66953	Cdca7
ENSMUSG00000092274	66961	Neat1
ENSMUSG00000051238	66962	Swsap1
ENSMUSG00000003992	66970	Ssbp2
ENSMUSG00000027487	66971	Cdk5rap1
ENSMUSG00000024436	66973	Mrps18b
ENSMUSG00000024982	66980	Zdhhc6
ENSMUSG00000015804	66999	Med28
ENSMUSG00000022724	67014	Mina
ENSMUSG00000059291	67025	Rpl11
ENSMUSG00000000439	67027	Mkrn2
ENSMUSG00000038398	67031	Upf3a
ENSMUSG00000032103	67049	Pus3
ENSMUSG00000027199	67092	Gatm
ENSMUSG00000032536	67095	Trak1
ENSMUSG00000022450	67130	Ndufa6
ENSMUSG00000029798	67138	Herc6
ENSMUSG00000063052	67144	Lrrc40
ENSMUSG00000078532	67149	Nkain1
ENSMUSG00000030788	67150	Rnf141
ENSMUSG00000044982	67158	Sft2d3
ENSMUSG00000018559	67181	Ctdnep1
ENSMUSG00000048967	67184	Ndufa13
ENSMUSG00000025508	67186	Rplp2
ENSMUSG00000097787	67188	2700046G09Rik
ENSMUSG00000022635	67197	Zcrb1
ENSMUSG00000017286	67201	Glod4
ENSMUSG00000038525	67211	Armc10
ENSMUSG00000020646	67216	Mboat2
ENSMUSG00000029627	67235	Zkscan14
ENSMUSG00000083012	67238	Fam220a
ENSMUSG00000020134	67245	Peli1
ENSMUSG00000021373	67252	Cap2
ENSMUSG00000008206	67260	Cers4
ENSMUSG00000024048	67268	Myl12a
ENSMUSG00000021557	67269	Agtpbp1
ENSMUSG00000031527	67276	Eri1
ENSMUSG00000020056	67282	Ccdc53
ENSMUSG00000049957	67291	Ccdc137
ENSMUSG00000026698	67292	Pigc
ENSMUSG00000028556	67299	Dock7
ENSMUSG00000047126	67300	Cltc
ENSMUSG00000022000	67302	Zc3h13
ENSMUSG00000074635	67304	3110070M22Rik
ENSMUSG00000027498	67337	Cstf1
ENSMUSG00000020696	67338	Rffl
ENSMUSG00000022109	67381	Med4
ENSMUSG00000038046	67390	Rnmtl1
ENSMUSG00000021493	67399	Pdlim7
ENSMUSG00000038916	67412	Soga3
ENSMUSG00000033436	67416	Armcx2
ENSMUSG00000006154	67425	Eps8l1
ENSMUSG00000022237	67434	Ankrd33b
ENSMUSG00000026309	67444	Ilkap
ENSMUSG00000041957	67451	Pkp2
ENSMUSG00000036257	67452	Pnpla8
ENSMUSG00000001576	67458	Ergic1
ENSMUSG00000028223	67460	Decr1
ENSMUSG00000002129	67465	Sf3a1
ENSMUSG00000003948	67468	Mmd
ENSMUSG00000063808	67471	Gpatch1
ENSMUSG00000033053	67483	1700028P14Rik
ENSMUSG00000023055	67488	Calcoco1
ENSMUSG00000068732	67495	Tmem167b
ENSMUSG00000022342	67498	Kcnv1
ENSMUSG00000038127	67501	Ccdc50
ENSMUSG00000014177	67510	Tvp23b
ENSMUSG00000058569	67511	Tmed9
ENSMUSG00000016487	67533	Ppfibp1
ENSMUSG00000028096	67549	Gpr89
ENSMUSG00000032512	67561	Wdr48
ENSMUSG00000002280	67563	Narfl
ENSMUSG00000020300	67579	Cpeb4
ENSMUSG00000022749	67581	Tbc1d23
ENSMUSG00000025858	67604	Get4
ENSMUSG00000011096	67605	Akt1s1
ENSMUSG00000036241	67615	Ube2r2
ENSMUSG00000047938	67638	4930483J18Rik
ENSMUSG00000033323	67655	Ctdp1
ENSMUSG00000024603	67665	Dctn4
ENSMUSG00000089889	67672	0610040B10Rik
ENSMUSG00000024446	67676	Rpp21
ENSMUSG00000032036	67703	Kirrel3
ENSMUSG00000022358	67731	Fbxo32
ENSMUSG00000028549	67733	Itgb3bp
ENSMUSG00000044442	67768	N6amt1
ENSMUSG00000030801	67773	Kat8
ENSMUSG00000042992	67774	Borcs5
ENSMUSG00000030747	67800	Dgat2
ENSMUSG00000031775	67801	Pllp
ENSMUSG00000040699	67803	Limd2
ENSMUSG00000026353	67812	Ubxn4
ENSMUSG00000026930	67839	Gpsm1
ENSMUSG00000026753	67857	Ppp6c
ENSMUSG00000004996	67873	Mri1
ENSMUSG00000025981	67876	Coq10b
ENSMUSG00000057363	67883	Uxs1
ENSMUSG00000032399	67891	Rpl4
ENSMUSG00000010307	67893	Tmem86a
ENSMUSG00000025538	67902	Sumf2
ENSMUSG00000028938	67909	Galntl5
ENSMUSG00000050954	67911	Zfp169
ENSMUSG00000031782	67914	Coq9
ENSMUSG00000034868	67938	Myl12b
ENSMUSG00000093904	67952	Tomm20
ENSMUSG00000022024	67955	Sugt1
ENSMUSG00000019943	67972	Atp2b1
ENSMUSG00000030521	67973	Mphosph10
ENSMUSG00000024286	67974	Ccny
ENSMUSG00000016921	67996	Srsf6
ENSMUSG00000005981	68015	Trap1
ENSMUSG00000025512	68038	Chid1
ENSMUSG00000003199	68047	Mpnd
ENSMUSG00000030609	68048	Aen
ENSMUSG00000008450	68051	Nutf2
ENSMUSG00000020381	68067	3010026O09Rik
ENSMUSG00000022197	68070	Pdzd2
ENSMUSG00000039065	68073	Fam173b
ENSMUSG00000041560	68077	Gltscr2
ENSMUSG00000020935	68087	Dcakd
ENSMUSG00000025369	68094	Smarcc2
ENSMUSG00000020156	68114	Mum1
ENSMUSG00000025971	68115	9430016H08Rik
ENSMUSG00000034154	68142	Ino80
ENSMUSG00000016984	68145	Etaa1
ENSMUSG00000031585	68153	Gtf2e2
ENSMUSG00000094724	68195	Rnaset2b
ENSMUSG00000031839	68196	Hsbp1
ENSMUSG00000069020	68205	Urm1
ENSMUSG00000012483	68240	Rpa3
ENSMUSG00000027778	68259	Ift80
ENSMUSG00000023827	68262	Agpat4
ENSMUSG00000029701	68272	Rbm28
ENSMUSG00000005481	68278	Ddx39
ENSMUSG00000011008	68279	Mcoln2
ENSMUSG00000027628	68295	Aar2
ENSMUSG00000043872	68310	Zmym1
ENSMUSG00000027935	68328	Rab13
ENSMUSG00000074211	68332	Sdhaf1
ENSMUSG00000046082	68344	Tmem174
ENSMUSG00000025731	68347	Mettl26
ENSMUSG00000041241	68350	Mul1
ENSMUSG00000039205	68379	Ciz1
ENSMUSG00000012187	68393	Mogat1
ENSMUSG00000041870	68420	Ankrd13a
ENSMUSG00000073725	68421	Lmbrd1
ENSMUSG00000030168	68465	Adipor2
ENSMUSG00000059586	68501	Nsmce2
ENSMUSG00000058070	68519	Eml1
ENSMUSG00000032657	68521	Fam189b
ENSMUSG00000041762	68526	Gpr155
ENSMUSG00000025468	68566	Caly
ENSMUSG00000028821	68592	Syf2
ENSMUSG00000026181	68606	Ppm1f
ENSMUSG00000008167	68628	Fbxw9
ENSMUSG00000042078	68666	Svop
ENSMUSG00000039852	68703	Rere
ENSMUSG00000026426	68724	Arl8a
ENSMUSG00000038375	68728	Trp53inp2
ENSMUSG00000024570	68731	Rbfa
ENSMUSG00000021338	68732	Carmil1
ENSMUSG00000041846	68734	Smek1
ENSMUSG00000039987	68770	Phtf2
ENSMUSG00000024218	68776	Taf11
ENSMUSG00000044308	68795	Ubr3
ENSMUSG00000010406	68836	Mrpl52
ENSMUSG00000039275	68837	Foxk2
ENSMUSG00000045259	68874	Klhdc9
ENSMUSG00000022553	68877	Maf1
ENSMUSG00000030048	68888	Gkn3
ENSMUSG00000006191	68916	Cdkal1
ENSMUSG00000037221	68929	Mospd3
ENSMUSG00000028756	68943	Pink1
ENSMUSG00000063919	68955	Srrm4
ENSMUSG00000030815	68961	Phkg2
ENSMUSG00000020898	68964	Ctc1
ENSMUSG00000022204	68966	Ngdn
ENSMUSG00000027284	68968	Cdan1
ENSMUSG00000026799	68975	Med27
ENSMUSG00000028177	69042	1810013D15Rik
ENSMUSG00000029535	69076	Triap1
ENSMUSG00000033021	69080	Gmppa
ENSMUSG00000044475	69090	Ascc1
ENSMUSG00000040174	69113	Alkbh3
ENSMUSG00000087331	69120	1810021B22Rik
ENSMUSG00000063019	69161	Manbal
ENSMUSG00000035765	69190	Dym
ENSMUSG00000049036	69195	Tmem121
ENSMUSG00000055436	69207	Srsf11
ENSMUSG00000028194	69219	Ddah1
ENSMUSG00000086841	69221	2410006H16Rik
ENSMUSG00000006673	69232	Qrich1
ENSMUSG00000047409	69274	Ctdspl
ENSMUSG00000032040	69305	Dcps
ENSMUSG00000021534	69315	1700001L19Rik
ENSMUSG00000040536	69352	Necab1
ENSMUSG00000073643	69368	Wdfy1
ENSMUSG00000024729	69369	1700017D01Rik
ENSMUSG00000015083	69379	C8g
ENSMUSG00000032666	69399	1700025G04Rik
ENSMUSG00000042734	69480	Ttc9
ENSMUSG00000053353	69517	2310001K24Rik
ENSMUSG00000060621	69547	Nkpd1
ENSMUSG00000079283	69549	2310009B15Rik
ENSMUSG00000074577	69553	Fam65c
ENSMUSG00000020978	69554	Klhdc2
ENSMUSG00000028917	69582	Plekhm2
ENSMUSG00000068264	69596	Ap5s1
ENSMUSG00000022992	69612	Kansl2
ENSMUSG00000021559	69635	Dapk1
ENSMUSG00000028445	69638	Enho
ENSMUSG00000050705	69662	2310061I04Rik
ENSMUSG00000042111	69668	Ccdc115
ENSMUSG00000092300	69681	Cdk3-ps
ENSMUSG00000034883	69706	Lrr1
ENSMUSG00000060733	69718	Ipmk
ENSMUSG00000055067	69726	Smyd3
ENSMUSG00000025470	69752	Zfp511
ENSMUSG00000001786	69754	Fbxo7
ENSMUSG00000078813	69757	Leng1
ENSMUSG00000086899	69776	1600002D24Rik
ENSMUSG00000032870	69780	Smap2
ENSMUSG00000038172	69863	Ttc39b
ENSMUSG00000048351	69893	Coa7
ENSMUSG00000020083	69894	2010107G23Rik
ENSMUSG00000028741	69902	Mrto4
ENSMUSG00000025374	69917	Nabp2
ENSMUSG00000029916	69923	Agk
ENSMUSG00000021420	69955	Fars2
ENSMUSG00000063884	69956	Ptcd3
ENSMUSG00000004633	69993	Chn2
ENSMUSG00000040715	69994	Rsc1a1
ENSMUSG00000071645	70044	Tut1
ENSMUSG00000066148	70052	Prpf4
ENSMUSG00000028863	70088	Meaf6
ENSMUSG00000028496	70122	Mllt3
ENSMUSG00000022801	70144	Lrch3
ENSMUSG00000002781	70209	Tmem143
ENSMUSG00000023345	70235	Poc1a
ENSMUSG00000051502	70240	Ufsp1
ENSMUSG00000034889	70312	Cactin
ENSMUSG00000030754	70349	Copb1
ENSMUSG00000022403	70356	St13
ENSMUSG00000053519	70357	Kcnip1
ENSMUSG00000036800	70363	Fam135b
ENSMUSG00000006021	70394	Kptn
ENSMUSG00000027427	70408	Polr3f
ENSMUSG00000024593	70417	Megf10
ENSMUSG00000073563	70425	Csnk1g3
ENSMUSG00000039233	70430	Tbce
ENSMUSG00000030527	70461	Crtc3
ENSMUSG00000030766	70497	Arhgap17
ENSMUSG00000006906	70527	Stambp
ENSMUSG00000040490	70530	Lrfn2
ENSMUSG00000028228	70568	Cpne3
ENSMUSG00000030662	70572	Ipo5
ENSMUSG00000021810	70601	Ecd
ENSMUSG00000050549	70617	5730508B09Rik
ENSMUSG00000030518	70638	Fam189a1
ENSMUSG00000036282	70646	Naa30
ENSMUSG00000034135	70661	Sik3
ENSMUSG00000030203	70686	Dusp16
ENSMUSG00000030134	70727	Rasgef1a
ENSMUSG00000028078	70762	Dclk2
ENSMUSG00000015176	70769	Nolc1
ENSMUSG00000048731	70772	Ggnbp1
ENSMUSG00000020859	70834	Spag9
ENSMUSG00000039335	70862	Spata16
ENSMUSG00000036745	70892	Ttll7
ENSMUSG00000028520	70941	4921539E11Rik
ENSMUSG00000078442	70976	Ccdc105
ENSMUSG00000097775	71000	4931440J10Rik
ENSMUSG00000025050	71041	Pcgf6
ENSMUSG00000037621	71093	Atoh8
ENSMUSG00000025909	71096	Sntg1
ENSMUSG00000029125	71116	Stx18
ENSMUSG00000022141	71175	Nipbl
ENSMUSG00000025420	71206	Katnal2
ENSMUSG00000044566	71213	Cage1
ENSMUSG00000036452	71302	Arhgap26
ENSMUSG00000031709	71310	Tbc1d9
ENSMUSG00000048399	71338	Tprg
ENSMUSG00000038240	71365	Pdss2
ENSMUSG00000019947	71371	Arid5b
ENSMUSG00000033713	71375	Foxn3
ENSMUSG00000087174	71445	5530601H04Rik
ENSMUSG00000028820	71514	Sfpq
ENSMUSG00000029202	71521	Pds5a
ENSMUSG00000031662	71607	Snx20
ENSMUSG00000039901	71617	9130011E15Rik
ENSMUSG00000041141	71691	Pnmal1
ENSMUSG00000029650	71706	Slc46a3
ENSMUSG00000020057	71712	Dram1
ENSMUSG00000038446	71713	Cdc40
ENSMUSG00000029822	71720	Osbpl3
ENSMUSG00000024231	71745	Cul2
ENSMUSG00000025404	71750	R3hdm2
ENSMUSG00000011382	71755	Dhdh
ENSMUSG00000019232	71760	Etnppl
ENSMUSG00000032120	71764	C2cd2l
ENSMUSG00000035759	71769	Bbs10
ENSMUSG00000035152	71770	Ap2b1
ENSMUSG00000029598	71772	Plbd2
ENSMUSG00000032006	71785	Pdgfd
ENSMUSG00000028898	71787	Trnau1ap
ENSMUSG00000039070	71791	Cpa4
ENSMUSG00000040430	71795	Pitpnc1
ENSMUSG00000062190	71835	Lancl2
ENSMUSG00000063895	71844	Nupl1
ENSMUSG00000034552	71861	Zswim2
ENSMUSG00000033096	71881	Apmap
ENSMUSG00000078762	71909	Haus5
ENSMUSG00000031570	71910	Plpp5
ENSMUSG00000020216	71912	Jsrp1
ENSMUSG00000045176	71923	Borcs6
ENSMUSG00000066900	71954	Suds3
ENSMUSG00000031729	71955	Ist1
ENSMUSG00000030505	71974	Prmt3
ENSMUSG00000030491	71981	Tdrd12
ENSMUSG00000038301	71982	Snx10
ENSMUSG00000070699	71984	Sars2
ENSMUSG00000029599	71990	Ddx54
ENSMUSG00000056296	72003	Synpr
ENSMUSG00000097048	72012	1600020E01Rik
ENSMUSG00000026456	72017	Cyb5r1
ENSMUSG00000031827	72042	Cotl1
ENSMUSG00000023883	72057	Phf10
ENSMUSG00000021458	72061	2010111I01Rik
ENSMUSG00000026090	72097	2010300C02Rik
ENSMUSG00000025736	72106	Jmjd8
ENSMUSG00000043940	72145	Wdfy3
ENSMUSG00000050052	72148	Tdrp
ENSMUSG00000032507	72179	Fbxl2
ENSMUSG00000035298	72184	Klhl35
ENSMUSG00000040811	72205	Eml2
ENSMUSG00000023923	72238	Tbc1d5
ENSMUSG00000092341	72289	Malat1
ENSMUSG00000041617	72315	Ccdc74a
ENSMUSG00000018008	72318	Cyth4
ENSMUSG00000054836	72341	Elp6
ENSMUSG00000025413	72354	Ttc4
ENSMUSG00000002345	72368	Borcs8
ENSMUSG00000013495	72392	Tmem175
ENSMUSG00000021958	72400	Pinx1
ENSMUSG00000037610	72413	Kcnmb2
ENSMUSG00000061887	72475	Ssbp3
ENSMUSG00000028383	72479	Hsdl2
ENSMUSG00000089762	72500	Ier5l
ENSMUSG00000010277	72503	2610507B11Rik
ENSMUSG00000022494	72555	Shisa9
ENSMUSG00000063145	72569	Bbs5
ENSMUSG00000031095	72584	Cul4b
ENSMUSG00000029647	72587	Pan3
ENSMUSG00000056158	72605	Car10
ENSMUSG00000022515	72615	Anks3
ENSMUSG00000047635	72650	2810006K23Rik
ENSMUSG00000019659	72654	Ccdc12
ENSMUSG00000062198	72658	2700097O09Rik
ENSMUSG00000052584	72661	Serp2
ENSMUSG00000033166	72662	Dis3
ENSMUSG00000026457	72674	Adipor1
ENSMUSG00000028528	72685	Dnajc6
ENSMUSG00000024095	72692	Hnrnpll
ENSMUSG00000022440	72709	C1qtnf6
ENSMUSG00000033544	72713	Angptl1
ENSMUSG00000035762	72745	Tmem161b
ENSMUSG00000024424	72747	Ttc39c
ENSMUSG00000038422	72748	Hdhd3
ENSMUSG00000028614	72787	Ndc1
ENSMUSG00000027831	72789	Veph1
ENSMUSG00000032583	72825	Mon1a
ENSMUSG00000032020	72828	Ubash3b
ENSMUSG00000033287	72844	Kctd17
ENSMUSG00000068205	72899	Macrod2
ENSMUSG00000024099	72900	Ndufv2
ENSMUSG00000024500	72930	Ppp2r2b
ENSMUSG00000044627	72931	Swi5
ENSMUSG00000029028	72946	Lrrc47
ENSMUSG00000051146	73047	Camk2n2
ENSMUSG00000039357	73068	Fut11
ENSMUSG00000021180	73086	Rps6ka5
ENSMUSG00000028524	73094	Sgip1
ENSMUSG00000037331	73158	Larp1
ENSMUSG00000001376	73288	Vps50
ENSMUSG00000028637	73332	Ccdc30
ENSMUSG00000022421	73340	Nptxr
ENSMUSG00000035107	73379	Dcbld2
ENSMUSG00000031971	73420	Ccsap
ENSMUSG00000035696	73469	Rnf38
ENSMUSG00000085265	73515	Nell1os
ENSMUSG00000097080	73516	1700086O06Rik
ENSMUSG00000022085	73523	Pebp4
ENSMUSG00000031981	73647	Capn9
ENSMUSG00000087380	73652	2210408F21Rik
ENSMUSG00000038045	73671	Sult6b1
ENSMUSG00000032058	73699	Ppp2r1b
ENSMUSG00000043639	73713	Rbm20
ENSMUSG00000044991	73747	1110034G24Rik
ENSMUSG00000037214	73754	Thap1
ENSMUSG00000034709	73825	Ppp1r21
ENSMUSG00000041815	73826	Poldip3
ENSMUSG00000053565	73830	Eif3k
ENSMUSG00000021114	73834	Atp6v1d
ENSMUSG00000049811	73873	Fam161a
ENSMUSG00000030922	73919	Lyrm1
ENSMUSG00000021066	73991	Atl1
ENSMUSG00000029804	73998	Herc3
ENSMUSG00000032564	74020	Cpne4
ENSMUSG00000058099	74039	Nfam1
ENSMUSG00000034813	74053	Grip1
ENSMUSG00000054966	74071	Lmntd1
ENSMUSG00000032456	74080	Nmnat3
ENSMUSG00000028608	74098	0610037L13Rik
ENSMUSG00000032503	74100	Arpp21
ENSMUSG00000053702	74103	Nebl
ENSMUSG00000025616	74112	Usp16
ENSMUSG00000030095	74122	Tmem43
ENSMUSG00000032468	74125	Armc8
ENSMUSG00000020823	74136	Sec14l1
ENSMUSG00000032596	74153	Uba7
ENSMUSG00000022426	74158	Josd1
ENSMUSG00000028423	74164	Nfx1
ENSMUSG00000022487	74174	Gtsf1
ENSMUSG00000027346	74182	Gpcpd1
ENSMUSG00000087410	74184	2310065F04Rik
ENSMUSG00000026676	74186	Ccdc3
ENSMUSG00000027525	74189	Phactr3
ENSMUSG00000024076	74199	Vit
ENSMUSG00000028060	74200	2810403A07Rik
ENSMUSG00000020454	74203	Eif4enif1
ENSMUSG00000025931	74229	Paqr8
ENSMUSG00000049038	74238	Mterf2
ENSMUSG00000036555	74239	Iqce
ENSMUSG00000028409	74255	Smu1
ENSMUSG00000026854	74270	Usp20
ENSMUSG00000071265	74284	1700086L19Rik
ENSMUSG00000055239	74287	Kcmf1
ENSMUSG00000020435	74309	Osbp2
ENSMUSG00000019189	74315	Rnf145
ENSMUSG00000024560	74322	Cxxc1
ENSMUSG00000029772	74340	Ahcyl2
ENSMUSG00000060780	74342	Lrrtm1
ENSMUSG00000034105	74347	Tldc1
ENSMUSG00000025583	74370	Rptor
ENSMUSG00000039851	74387	4932438H23Rik
ENSMUSG00000033444	74392	Specc1l
ENSMUSG00000087396	74396	4933407K13Rik
ENSMUSG00000026885	74410	Ttll11
ENSMUSG00000041216	74438	Clvs1
ENSMUSG00000034390	74440	Cmip
ENSMUSG00000006675	74443	P4htm
ENSMUSG00000030877	74466	Mfsd13b
ENSMUSG00000021838	74480	Samd4
ENSMUSG00000023084	74485	Lrrc71
ENSMUSG00000042918	74490	Mamstr
ENSMUSG00000015224	74519	Cyp2j9
ENSMUSG00000027439	74533	Gzf1
ENSMUSG00000040618	74551	Pck2
ENSMUSG00000029330	74596	Cds1
ENSMUSG00000028973	74610	Abcb8
ENSMUSG00000029788	74649	Cpa5
ENSMUSG00000056598	74665	Lrrc48
ENSMUSG00000022759	74685	Lrrc74b
ENSMUSG00000097129	74706	4930507D05Rik
ENSMUSG00000034639	74729	Setmar
ENSMUSG00000041328	74737	Pcf11
ENSMUSG00000030279	74741	C2cd5
ENSMUSG00000020108	74747	Ddit4
ENSMUSG00000032462	74769	Pik3cb
ENSMUSG00000018040	74778	Rrp7a
ENSMUSG00000020251	74782	Glt8d2
ENSMUSG00000063273	74838	Naa15
ENSMUSG00000038712	75007	Fam63a
ENSMUSG00000070883	75051	Ccdc173
ENSMUSG00000087478	75060	4930506C21Rik
ENSMUSG00000027364	75083	Usp50
ENSMUSG00000019951	75089	Uhrf1bp1l
ENSMUSG00000039533	75104	Mmd2
ENSMUSG00000021396	75124	Nxnl2
ENSMUSG00000028106	75137	Rprd2
ENSMUSG00000044556	75173	Tex38
ENSMUSG00000028793	75234	Rnf19b
ENSMUSG00000069135	75296	Fgfr1op
ENSMUSG00000030275	75320	Etnk1
ENSMUSG00000015672	75398	Mrpl32
ENSMUSG00000020153	75406	Ndufs7
ENSMUSG00000041225	75415	Arhgap12
ENSMUSG00000020268	75530	Lyrm7
ENSMUSG00000068299	75541	Nat8f4
ENSMUSG00000066406	75547	Akap13
ENSMUSG00000042707	75563	Dnali1
ENSMUSG00000028573	75578	Fggy
ENSMUSG00000018750	75580	Zbtb4
ENSMUSG00000042207	75605	Kdm5b
ENSMUSG00000002968	75613	Med25
ENSMUSG00000005813	75624	Metap1
ENSMUSG00000087148	75662	1700030C14Rik
ENSMUSG00000041609	75665	Ccdc64
ENSMUSG00000034209	75668	Rasl10a
ENSMUSG00000066191	75691	Anks6
ENSMUSG00000089824	75710	Rbm12
ENSMUSG00000025933	75712	Tmem14a
ENSMUSG00000057440	75739	Mpp7
ENSMUSG00000063600	75740	Egfem1
ENSMUSG00000022303	75766	Dcstamp
ENSMUSG00000033342	75769	Plppr5
ENSMUSG00000057816	75784	1700007G11Rik
ENSMUSG00000040549	75786	Ckap5
ENSMUSG00000097553	75795	4930455D15Rik
ENSMUSG00000031758	75796	Cdyl2
ENSMUSG00000043153	75847	Ispd
ENSMUSG00000029660	75860	Tex26
ENSMUSG00000018171	75909	Vmp1
ENSMUSG00000033769	75914	Exoc6b
ENSMUSG00000042029	76044	Ncapg2
ENSMUSG00000025220	76055	Mgea5
ENSMUSG00000063646	76071	Jakmip1
ENSMUSG00000017679	76080	Ttpal
ENSMUSG00000052085	76088	Dock8
ENSMUSG00000062232	76089	Rapgef2
ENSMUSG00000051615	76108	Rap2a
ENSMUSG00000028246	76132	Faxc
ENSMUSG00000021371	76137	Mcur1
ENSMUSG00000029402	76167	Snrnp35
ENSMUSG00000018076	76199	Med13l
ENSMUSG00000003062	76205	Stard3nl
ENSMUSG00000024502	76217	Jakmip2
ENSMUSG00000017299	76233	Dnttip1
ENSMUSG00000039347	76252	Atp6v0e2
ENSMUSG00000010663	76267	Fads1
ENSMUSG00000030610	76375	Det1
ENSMUSG00000037996	76376	Slc24a2
ENSMUSG00000020728	76380	Cep112
ENSMUSG00000089798	76421	1700028K03Rik
ENSMUSG00000052934	76454	Fbxo31
ENSMUSG00000068114	76457	Ccdc134
ENSMUSG00000002279	76483	Lmf1
ENSMUSG00000066129	76484	Kndc1
ENSMUSG00000033392	76499	Clasp2
ENSMUSG00000068099	76505	1500009C09Rik
ENSMUSG00000047921	76510	Trappc9
ENSMUSG00000048701	76551	Ccdc6
ENSMUSG00000028007	76561	Snx7
ENSMUSG00000024350	76594	Dnajc18
ENSMUSG00000069769	76626	Msi2
ENSMUSG00000062478	76701	Ctrc
ENSMUSG00000031684	76775	Slc10a7
ENSMUSG00000003863	76787	Ppfia3
ENSMUSG00000045128	76808	Rpl18a
ENSMUSG00000020589	76820	Fam49a
ENSMUSG00000027560	76829	Dok5
ENSMUSG00000029049	76866	Morn1
ENSMUSG00000020175	76877	Rab36
ENSMUSG00000020340	76884	Cyfip2
ENSMUSG00000045994	76898	B3gat1
ENSMUSG00000020387	76901	Jade2
ENSMUSG00000025041	76952	Nt5c2
ENSMUSG00000075478	76965	Slitrk1
ENSMUSG00000027221	76969	Chst1
ENSMUSG00000068290	77006	Ddrgk1
ENSMUSG00000030752	77035	Kdm8
ENSMUSG00000036817	77053	Sun1
ENSMUSG00000002396	77090	Ocel1
ENSMUSG00000053580	77097	Tanc2
ENSMUSG00000031605	77113	Klhl2
ENSMUSG00000031918	77116	Mtmr2
ENSMUSG00000021600	77166	8030423J24Rik
ENSMUSG00000049420	77220	Tmem200a
ENSMUSG00000094447	77358	9430069I07Rik
ENSMUSG00000029518	77407	Rab35
ENSMUSG00000036333	77480	Kidins220
ENSMUSG00000029651	77521	Mtus2
ENSMUSG00000058589	77531	Anks1b
ENSMUSG00000036667	77574	Tcaf1
ENSMUSG00000020798	77577	Spns3
ENSMUSG00000053289	77591	Ddx10
ENSMUSG00000026163	77629	Sphkap
ENSMUSG00000042655	77803	Fam159b
ENSMUSG00000020032	77976	Nuak1
ENSMUSG00000036529	77980	Sbf1
ENSMUSG00000038774	77987	Ascc3
ENSMUSG00000045989	78118	4930451I11Rik
ENSMUSG00000068115	78177	Ninl
ENSMUSG00000020993	78232	Trappc6b
ENSMUSG00000037801	78250	Iqch
ENSMUSG00000026594	78255	Ralgps2
ENSMUSG00000019338	78266	Zfp687
ENSMUSG00000052512	78286	Nav2
ENSMUSG00000059278	78304	Naa38
ENSMUSG00000040327	78309	Cul9
ENSMUSG00000064030	78428	Pym1
ENSMUSG00000030553	78444	Pgpep1l
ENSMUSG00000035354	78610	Uvrag
ENSMUSG00000042851	78751	Zc3h6
ENSMUSG00000028137	78784	Celf3
ENSMUSG00000062590	78795	Armc9
ENSMUSG00000028801	78806	Stpg1
ENSMUSG00000019790	78808	Stxbp5
ENSMUSG00000050846	78834	Zfp623
ENSMUSG00000042035	78908	Igsf3
ENSMUSG00000061298	78933	Agbl4
ENSMUSG00000062127	80281	Cttnbp2nl
ENSMUSG00000029401	80291	Rilpl2
ENSMUSG00000029088	80334	Kcnip4
ENSMUSG00000043419	80515	Chd3os
ENSMUSG00000004637	80707	Wwox
ENSMUSG00000037730	80732	Mynn
ENSMUSG00000025854	80752	Fam20c
ENSMUSG00000017747	80860	Ghdc
ENSMUSG00000028080	80877	Lrba
ENSMUSG00000025221	80906	Kcnip2
ENSMUSG00000028580	80912	Pum1
ENSMUSG00000020594	80913	Pum2
ENSMUSG00000027220	80976	Syt13
ENSMUSG00000005483	81489	Dnajb1
ENSMUSG00000029093	81840	Sorcs2
ENSMUSG00000092417	81845	Gpank1
ENSMUSG00000026380	81879	Tfcp2l1
ENSMUSG00000030323	81896	Ift122
ENSMUSG00000025982	81898	Sf3b1
ENSMUSG00000069806	81904	Cacng7
ENSMUSG00000053395	81905	Cacng8
ENSMUSG00000042757	81907	Tmem108
ENSMUSG00000028062	83409	Lamtor2
ENSMUSG00000053536	83410	Cstf2t
ENSMUSG00000009941	83454	Nxf2
ENSMUSG00000047084	83485	Ngrn
ENSMUSG00000032580	83486	Rbm5
ENSMUSG00000025017	83490	Pik3ap1
ENSMUSG00000020962	83602	Gtf2a1
ENSMUSG00000066357	83669	Wdr6
ENSMUSG00000038170	83679	Pde4dip
ENSMUSG00000025776	83691	Crispld1
ENSMUSG00000032469	83703	Dbr1
ENSMUSG00000029712	83766	Actl6b
ENSMUSG00000024589	83814	Nedd4l
ENSMUSG00000024754	83921	Tmem2
ENSMUSG00000038679	83925	Trps1
ENSMUSG00000032253	83946	Phip
ENSMUSG00000034845	84094	Plvap
ENSMUSG00000025178	84095	Pi4k2a
ENSMUSG00000037072	93684	15-Sep
ENSMUSG00000033565	93686	Rbfox2
ENSMUSG00000025959	93691	Klf7
ENSMUSG00000023036	93707	Pcdhgc4
ENSMUSG00000025245	93730	Lztfl1
ENSMUSG00000022679	93734	Mpv17l
ENSMUSG00000031950	93739	Gabarapl2
ENSMUSG00000025812	93742	Pard3
ENSMUSG00000056899	93757	Immp2l
ENSMUSG00000020063	93759	Sirt1
ENSMUSG00000049928	93896	Glp2r
ENSMUSG00000074892	93961	B3galt5
ENSMUSG00000009112	94044	Bcl2l13
ENSMUSG00000024683	94063	Mrpl16
ENSMUSG00000024414	94064	Mrpl27
ENSMUSG00000034880	94065	Mrpl34
ENSMUSG00000025208	94067	Mrpl43
ENSMUSG00000021071	94090	Trim9
ENSMUSG00000033014	94093	Trim33
ENSMUSG00000060924	94109	Csmd1
ENSMUSG00000053863	94111	Mepe
ENSMUSG00000049252	94217	Lrp1b
ENSMUSG00000064105	94219	Cnnm2
ENSMUSG00000008604	94232	Ubqln4
ENSMUSG00000057531	94245	Dtnbp1
ENSMUSG00000063873	94249	Slc24a3
ENSMUSG00000021301	94253	Hecw1
ENSMUSG00000054545	94284	Ugt1a6a
ENSMUSG00000038576	96935	Susd4
ENSMUSG00000091405	97122	Hist2h4
ENSMUSG00000025745	97212	Hadha
ENSMUSG00000030374	97387	Strn4
ENSMUSG00000069920	97440	B3gnt9
ENSMUSG00000038351	97761	Sgsm2
ENSMUSG00000033099	97961	Nol12
ENSMUSG00000024736	98170	Tmem132a
ENSMUSG00000026255	98363	Efhd1
ENSMUSG00000040124	98376	Gorab
ENSMUSG00000010290	98404	AI597479
ENSMUSG00000026434	98415	Nucks1
ENSMUSG00000044340	98432	Phlpp1
ENSMUSG00000039318	98732	Rab3gap2
ENSMUSG00000027293	98878	Ehd4
ENSMUSG00000074994	99003	Qser1
ENSMUSG00000042359	99031	Osbpl6
ENSMUSG00000039787	99151	Cercam
ENSMUSG00000036825	99167	Ssx2ip
ENSMUSG00000068040	99237	Tm9sf4
ENSMUSG00000038860	99326	Garnl3
ENSMUSG00000002546	99412	Golga2
ENSMUSG00000039756	99480	Dnttip2
ENSMUSG00000040774	99712	Cept1
ENSMUSG00000048100	99730	Taf13
ENSMUSG00000027895	99738	Kcnc4
ENSMUSG00000074513	99889	Arfip1
ENSMUSG00000014592	100072	Camta1
ENSMUSG00000028952	100090	Zbtb48
ENSMUSG00000042804	100129	Gpr153
ENSMUSG00000038598	100155	AI481877
ENSMUSG00000042408	100177	Zmym6
ENSMUSG00000035969	100213	Rusc2
ENSMUSG00000028559	100273	Osbpl9
ENSMUSG00000028830	100317	AU040320
ENSMUSG00000028885	100340	Smpdl3b
ENSMUSG00000029416	100561	Slc15a4
ENSMUSG00000054720	100604	Lrrc8c
ENSMUSG00000029446	100678	Psph
ENSMUSG00000045482	100683	Trrap
ENSMUSG00000042010	100705	Acacb
ENSMUSG00000034021	100710	Pds5b
ENSMUSG00000029592	100756	Usp30
ENSMUSG00000029192	100855	Tbc1d14
ENSMUSG00000072889	100978	Nfxl1
ENSMUSG00000043059	101023	Zfp513
ENSMUSG00000001518	101142	Itfg2
ENSMUSG00000042742	101148	Bmt2
ENSMUSG00000045466	101197	Zfp956
ENSMUSG00000030019	101358	Fbxl14
ENSMUSG00000038611	101471	Phrf1
ENSMUSG00000038563	101592	Efl1
ENSMUSG00000066306	101706	Numa1
ENSMUSG00000028484	101739	Psip1
ENSMUSG00000030533	101869	Unc45a
ENSMUSG00000031792	101985	Usb1
ENSMUSG00000031534	102032	Smim19
ENSMUSG00000031774	102122	Fam192a
ENSMUSG00000034796	102278	Cpne7
ENSMUSG00000037949	102566	Ano10
ENSMUSG00000048537	102693	Phldb1
ENSMUSG00000047766	102747	Lrrc49
ENSMUSG00000052364	102941	B630019K06Rik
ENSMUSG00000038417	103199	Fig4
ENSMUSG00000044937	103220	Ttc41
ENSMUSG00000003345	103236	Csnk1g2
ENSMUSG00000039810	103284	Zc3h10
ENSMUSG00000054027	103466	Nt5dc3
ENSMUSG00000020271	103583	Fbxw11
ENSMUSG00000078970	103784	Wdr92
ENSMUSG00000018378	103841	Cuedc1
ENSMUSG00000032615	103850	Nt5m
ENSMUSG00000040265	103967	Dnm3
ENSMUSG00000021087	104001	Rtn1
ENSMUSG00000053166	104010	Cdh22
ENSMUSG00000022973	104015	Synj1
ENSMUSG00000043079	104027	Synpo
ENSMUSG00000034891	104069	Sncb
ENSMUSG00000024827	104174	Gldc
ENSMUSG00000024143	104215	Rhoq
ENSMUSG00000020196	104248	Cabin1
ENSMUSG00000053470	104263	Kdm3a
ENSMUSG00000040220	104346	Gas8
ENSMUSG00000020482	104479	Ccdc117
ENSMUSG00000020463	104570	Smek2
ENSMUSG00000020362	104625	Cnot6
ENSMUSG00000046207	104709	Pik3r6
ENSMUSG00000033530	104718	Ttc7b
ENSMUSG00000021275	104859	Tecpr2
ENSMUSG00000074794	105171	Arrdc3
ENSMUSG00000021556	105348	Golm1
ENSMUSG00000069255	105352	Dusp22
ENSMUSG00000025558	105445	Dock9
ENSMUSG00000061244	105504	Exoc5
ENSMUSG00000014496	105522	Ankrd28
ENSMUSG00000022139	105559	Mbnl2
ENSMUSG00000071262	105590	Zfp957
ENSMUSG00000072494	105651	Ppp1r3e
ENSMUSG00000045691	105663	Thtpa
ENSMUSG00000022106	105670	Rcbtb2
ENSMUSG00000064210	105722	Ano6
ENSMUSG00000022488	105855	Nckap1l
ENSMUSG00000033128	106039	Gga1
ENSMUSG00000036158	106042	Prickle1
ENSMUSG00000022498	106200	Txndc11
ENSMUSG00000022519	106393	Srl
ENSMUSG00000056515	106572	Rab31
ENSMUSG00000046201	106583	Scaf8
ENSMUSG00000019487	106628	Trip10
ENSMUSG00000073424	106648	Cyp4f15
ENSMUSG00000041199	106707	Rpusd1
ENSMUSG00000050410	106795	Tcf19
ENSMUSG00000046562	106840	Unc119b
ENSMUSG00000002475	106861	Abhd3
ENSMUSG00000033032	106877	Afap1l1
ENSMUSG00000036225	106931	Kctd1
ENSMUSG00000046822	106947	Slc39a3
ENSMUSG00000040565	107182	Btaf1
ENSMUSG00000025213	107250	Kazald1
[truncated: 1,295 more rows]
