# Supplementary material for: Epigenetic impacts of stress priming of the neuroinflammatory response to sarin surrogate in mice: a model of Gulf War illness
Source: J Neuroinflammation. 2018 Mar 17;15:86. doi: 10.1186/s12974-018-1113-9 (PMC5857314; doi:10.1186/s12974-018-1113-9)
Supplement: Supplementary file 10 — Table S6. Gene Ontology (GO) Biological Process (BP) annotations enriched in the genes identified as uniquely differentially expressed in the hippocampus after CORT + DFP exposure, compared to all other groups. (CSV 55 kb) [file 12974_2018_1113_MOESM19_ESM.csv]

ENSEMBL	ENTREZID	SYMBOL
ENSMUSG00000026842	11350	Abl1
ENSMUSG00000020704	11418	Asic2
ENSMUSG00000028649	11426	Macf1
ENSMUSG00000022477	11429	Aco2
ENSMUSG00000044573	11431	Acp1
ENSMUSG00000040537	11496	Adam22
ENSMUSG00000005580	11515	Adcy9
ENSMUSG00000029106	11518	Add1
ENSMUSG00000039197	11534	Adk
ENSMUSG00000042429	11539	Adora1
ENSMUSG00000026496	11545	Parp1
ENSMUSG00000028527	11639	Ak4
ENSMUSG00000004056	11652	Akt2
ENSMUSG00000069601	11735	Ank3
ENSMUSG00000009090	11764	Ap1b1
ENSMUSG00000040701	11766	Ap1g2
ENSMUSG00000004849	11769	Ap1s1
ENSMUSG00000030519	11784	Apba2
ENSMUSG00000029207	11787	Apbb2
ENSMUSG00000022892	11820	App
ENSMUSG00000040383	11834	Aqr
ENSMUSG00000048076	11840	Arf1
ENSMUSG00000054364	11852	Rhob
ENSMUSG00000002233	11853	Rhoc
ENSMUSG00000055116	11865	Arntl
ENSMUSG00000042082	11881	Arsb
ENSMUSG00000026587	11899	Astn1
ENSMUSG00000030302	11941	Atp2b2
ENSMUSG00000025324	11982	Atp10a
ENSMUSG00000024182	12005	Axin1
ENSMUSG00000057329	12043	Bcl2
ENSMUSG00000007659	12048	Bcl2l1
ENSMUSG00000021070	12062	Bdkrb2
ENSMUSG00000046432	12070	Bex3
ENSMUSG00000032589	12217	Bsn
ENSMUSG00000034656	12286	Cacna1a
ENSMUSG00000051331	12288	Cacna1c
ENSMUSG00000015968	12289	Cacna1d
ENSMUSG00000040118	12293	Cacna2d1
ENSMUSG00000057914	12296	Cacnb2
ENSMUSG00000017412	12298	Cacnb4
ENSMUSG00000057897	12323	Camk2b
ENSMUSG00000026509	12334	Capn2
ENSMUSG00000007122	12372	Casq1
ENSMUSG00000063063	12386	Ctnna2
ENSMUSG00000034101	12388	Ctnnd1
ENSMUSG00000028076	12479	Cd1d1
ENSMUSG00000048120	12495	Entpd1
ENSMUSG00000024669	12507	Cd5
ENSMUSG00000024670	12511	Cd6
ENSMUSG00000019471	12539	Cdc37
ENSMUSG00000000305	12561	Cdh4
ENSMUSG00000036510	12564	Cdh8
ENSMUSG00000023067	12575	Cdkn1a
ENSMUSG00000003031	12576	Cdkn1b
ENSMUSG00000062929	12632	Cfl2
ENSMUSG00000027350	12653	Chgb
ENSMUSG00000055022	12805	Cntn1
ENSMUSG00000031502	12826	Col4a1
ENSMUSG00000031503	12827	Col4a2
ENSMUSG00000001119	12833	Col6a1
ENSMUSG00000020241	12834	Col6a2
ENSMUSG00000048126	12835	Col6a3
ENSMUSG00000000088	12858	Cox5a
ENSMUSG00000014313	12864	Cox6c
ENSMUSG00000025532	12909	Crcp
ENSMUSG00000031955	12927	Bcar1
ENSMUSG00000020038	12952	Cry1
ENSMUSG00000046707	13000	Csnk2a2
ENSMUSG00000002341	13004	Ncan
ENSMUSG00000005506	13046	Celf1
ENSMUSG00000022865	13052	Cxadr
ENSMUSG00000028519	13131	Dab1
ENSMUSG00000027797	13175	Dclk1
ENSMUSG00000031865	13191	Dctn1
ENSMUSG00000022377	13196	Asap1
ENSMUSG00000025408	13198	Ddit3
ENSMUSG00000038633	13244	Degs1
ENSMUSG00000024891	13340	Slc29a2
ENSMUSG00000024456	13367	Diaph1
ENSMUSG00000026825	13429	Dnm1
ENSMUSG00000061576	13483	Dpp6
ENSMUSG00000019564	13496	Arid3a
ENSMUSG00000000223	13497	Drp2
ENSMUSG00000016349	13628	Eef1a2
ENSMUSG00000001300	13642	Efnb2
ENSMUSG00000031668	13666	Eif2ak3
ENSMUSG00000024969	13728	Mark2
ENSMUSG00000040212	13732	Emp3
ENSMUSG00000024140	13819	Epas1
ENSMUSG00000027624	13821	Epb41l1
ENSMUSG00000019978	13822	Epb41l2
ENSMUSG00000029428	13852	Stx2
ENSMUSG00000040732	13876	Erg
ENSMUSG00000022191	14000	Drosha
ENSMUSG00000002107	14007	Celf2
ENSMUSG00000030199	14011	Etv6
ENSMUSG00000061731	14042	Ext1
ENSMUSG00000078317	14070	F8a
ENSMUSG00000028773	14077	Fabp3
ENSMUSG00000021273	14137	Fdft1
ENSMUSG00000043683	14154	Fem1a
ENSMUSG00000025551	14169	Fgf14
ENSMUSG00000022101	14171	Fgf17
ENSMUSG00000057967	14172	Fgf18
ENSMUSG00000031565	14182	Fgfr1
ENSMUSG00000030849	14183	Fgfr2
ENSMUSG00000054252	14184	Fgfr3
ENSMUSG00000060579	14198	Fhit
ENSMUSG00000024222	14229	Fkbp5
ENSMUSG00000059714	14251	Flot1
ENSMUSG00000026425	14270	Srgap2
ENSMUSG00000024335	14312	Brd2
ENSMUSG00000036904	14370	Fzd8
ENSMUSG00000031714	14388	Gab1
ENSMUSG00000000560	14395	Gabra2
ENSMUSG00000029212	14400	Gabrb1
ENSMUSG00000007653	14401	Gabrb2
ENSMUSG00000026994	14425	Galnt3
ENSMUSG00000033066	14457	Gas7
ENSMUSG00000029432	14467	Gbas
ENSMUSG00000022103	14586	Gfra2
ENSMUSG00000027643	14601	Ghrh
ENSMUSG00000031431	14605	Tsc22d3
ENSMUSG00000028124	14630	Gclm
ENSMUSG00000048402	14633	Gli2
ENSMUSG00000026473	14645	Glul
ENSMUSG00000024639	14682	Gnaq
ENSMUSG00000027669	14696	Gnb4
ENSMUSG00000043004	14702	Gng2
ENSMUSG00000068523	14707	Gng5
ENSMUSG00000034220	14733	Gpc1
ENSMUSG00000043895	14739	S1pr2
ENSMUSG00000031342	14758	Gpm6b
ENSMUSG00000020524	14799	Gria1
ENSMUSG00000059003	14811	Grin2a
ENSMUSG00000030209	14812	Grin2b
ENSMUSG00000024431	14815	Nr3c1
ENSMUSG00000042385	14945	Gzmk
ENSMUSG00000016559	15081	H3f3b
ENSMUSG00000019777	15182	Hdac2
ENSMUSG00000042770	15199	Hebp1
ENSMUSG00000022821	15233	Hgd
ENSMUSG00000028864	15234	Hgf
ENSMUSG00000000628	15277	Hk2
ENSMUSG00000032207	15450	Lipc
ENSMUSG00000047759	15478	Hs3st3a1
ENSMUSG00000003410	15571	Elavl3
ENSMUSG00000003541	15937	Ier3
ENSMUSG00000005533	16001	Igf1r
ENSMUSG00000023046	16012	Igfbp6
ENSMUSG00000027776	16159	Il12a
ENSMUSG00000022514	16180	Il1rap
ENSMUSG00000001440	16211	Kpnb1
ENSMUSG00000041324	16323	Inhba
ENSMUSG00000028894	16330	Inpp5b
ENSMUSG00000026288	16331	Inpp5d
ENSMUSG00000028696	16351	Ipp
ENSMUSG00000031627	16363	Irf2
ENSMUSG00000030102	16438	Itpr1
ENSMUSG00000028931	16498	Kcnab2
ENSMUSG00000058248	16510	Kcnh1
ENSMUSG00000044216	16520	Kcnj4
ENSMUSG00000043301	16522	Kcnj6
ENSMUSG00000063142	16531	Kcnma1
ENSMUSG00000009545	16535	Kcnq1
ENSMUSG00000016346	16536	Kcnq2
ENSMUSG00000060012	16554	Kif13b
ENSMUSG00000038844	16558	Kif16b
ENSMUSG00000018395	16568	Kif3a
ENSMUSG00000027475	16569	Kif3b
ENSMUSG00000028634	16656	Hivep3
ENSMUSG00000019761	16661	Krt10
ENSMUSG00000018334	16706	Ksr1
ENSMUSG00000037138	16764	Aff3
ENSMUSG00000019899	16773	Lama2
ENSMUSG00000002900	16777	Lamb1
ENSMUSG00000032518	16785	Rpsa
ENSMUSG00000050335	16854	Lgals3
ENSMUSG00000024107	16867	Lhcgr
ENSMUSG00000054263	16880	Lifr
ENSMUSG00000028063	16905	Lmna
ENSMUSG00000028613	16975	Lrp8
ENSMUSG00000026305	16978	Lrrfip1
ENSMUSG00000026443	16980	Lrrn2
ENSMUSG00000030361	17057	Klrb1a
ENSMUSG00000021423	17084	Ly86
ENSMUSG00000029554	17120	Mad1l1
ENSMUSG00000037235	17122	Mxd4
ENSMUSG00000032402	17127	Smad3
ENSMUSG00000025880	17131	Smad7
ENSMUSG00000003746	17155	Man1a
ENSMUSG00000016528	17164	Mapkapk2
ENSMUSG00000022324	17181	Matn2
ENSMUSG00000059436	17187	Max
ENSMUSG00000041607	17196	Mbp
ENSMUSG00000031442	17207	Mcf2l
ENSMUSG00000038612	17210	Mcl1
ENSMUSG00000001419	17261	Mef2d
ENSMUSG00000035683	17279	Melk
ENSMUSG00000014361	17289	Mertk
ENSMUSG00000051855	17294	Mest
ENSMUSG00000035299	17318	Mid1
ENSMUSG00000029313	17355	Aff1
ENSMUSG00000030523	17364	Trpm1
ENSMUSG00000056493	17425	Foxk1
ENSMUSG00000046805	17476	Mpeg1
ENSMUSG00000027254	17754	Map1a
ENSMUSG00000018411	17762	Mapt
ENSMUSG00000042784	17829	Muc1
ENSMUSG00000034593	17918	Myo5a
ENSMUSG00000019907	17931	Ppp1r12a
ENSMUSG00000061911	17933	Myt1l
ENSMUSG00000025402	17937	Nab2
ENSMUSG00000020716	18015	Nf1
ENSMUSG00000027544	18019	Nfatc2
ENSMUSG00000038615	18023	Nfe2l1
ENSMUSG00000067786	18111	Nnat
ENSMUSG00000029361	18125	Nos1
ENSMUSG00000024109	18189	Nrxn1
ENSMUSG00000033768	18190	Nrxn2
ENSMUSG00000066392	18191	Nrxn3
ENSMUSG00000029126	18196	Nsg1
ENSMUSG00000055254	18212	Ntrk2
ENSMUSG00000020844	18230	Nxn
ENSMUSG00000020456	18293	Ogdh
ENSMUSG00000030075	18488	Cntn3
ENSMUSG00000052534	18514	Pbx1
ENSMUSG00000001151	18541	Pcnt
ENSMUSG00000027419	18549	Pcsk2
ENSMUSG00000024713	18552	Pcsk5
ENSMUSG00000030513	18553	Pcsk6
ENSMUSG00000028525	18578	Pde4b
ENSMUSG00000025856	18590	Pdgfa
ENSMUSG00000022425	18606	Enpp2
ENSMUSG00000020893	18626	Per1
ENSMUSG00000028926	18647	Cdk14
ENSMUSG00000004791	18654	Pgf
ENSMUSG00000031870	18667	Pgr
ENSMUSG00000030228	18705	Pik3c2g
ENSMUSG00000041417	18708	Pik3r1
ENSMUSG00000024867	18719	Pip5k1b
ENSMUSG00000017781	18738	Pitpna
ENSMUSG00000050965	18750	Prkca
ENSMUSG00000052889	18751	Prkcb
ENSMUSG00000078816	18752	Prkcg
ENSMUSG00000045038	18754	Prkce
ENSMUSG00000034462	18764	Pkd2
ENSMUSG00000041193	18784	Pla2g5
ENSMUSG00000021111	18789	Papola
ENSMUSG00000021822	18792	Plau
ENSMUSG00000051177	18795	Plcb1
ENSMUSG00000039943	18798	Plcb4
ENSMUSG00000026173	18802	Plcd4
ENSMUSG00000016933	18803	Plcg1
ENSMUSG00000027695	18805	Pld1
ENSMUSG00000026640	18845	Plxna2
ENSMUSG00000020994	18949	Pnn
ENSMUSG00000032015	18988	Pou2f3
ENSMUSG00000000440	19016	Pparg
ENSMUSG00000028161	19055	Ppp3ca
ENSMUSG00000067713	19082	Prkag1
ENSMUSG00000025855	19085	Prkar1b
ENSMUSG00000001441	19155	Npepps
ENSMUSG00000017132	19157	Cyth1
ENSMUSG00000018001	19159	Cyth3
ENSMUSG00000032322	19200	Pstpip1
ENSMUSG00000026238	19231	Ptma
ENSMUSG00000029838	19242	Ptn
ENSMUSG00000026604	19250	Ptpn14
ENSMUSG00000037902	19261	Sirpa
ENSMUSG00000028399	19266	Ptprd
ENSMUSG00000041836	19267	Ptpre
ENSMUSG00000033295	19268	Ptprf
ENSMUSG00000021745	19270	Ptprg
ENSMUSG00000025314	19271	Ptprj
ENSMUSG00000056553	19276	Ptprn2
ENSMUSG00000020151	19279	Ptprr
ENSMUSG00000053141	19281	Ptprt
ENSMUSG00000097039	19296	Pvt1
ENSMUSG00000020149	19324	Rab1a
ENSMUSG00000020671	19325	Rab10
ENSMUSG00000031453	19414	Rasa3
ENSMUSG00000029602	19415	Rasal1
ENSMUSG00000022105	19645	Rb1
ENSMUSG00000032128	19649	Robo3
ENSMUSG00000039191	19664	Rbpj
ENSMUSG00000042453	19699	Reln
ENSMUSG00000023104	19718	Rfc2
ENSMUSG00000024206	19725	Rfx2
ENSMUSG00000026821	19730	Ralgds
ENSMUSG00000041354	19732	Rgl2
ENSMUSG00000032238	19883	Rora
ENSMUSG00000027642	20014	Rpn2
ENSMUSG00000022205	20024	Sub1
ENSMUSG00000023809	20112	Rps6ka2
ENSMUSG00000066026	20148	Dhrs3
ENSMUSG00000034930	20166	Rtkn
ENSMUSG00000015846	20181	Rxra
ENSMUSG00000039476	20204	Prrx2
ENSMUSG00000027879	20333	Sec22b
ENSMUSG00000021451	20354	Sema4d
ENSMUSG00000038264	20361	Sema7a
ENSMUSG00000019970	20393	Sgk1
ENSMUSG00000030447	20430	Cyfip1
ENSMUSG00000028538	20441	St3gal3
ENSMUSG00000005357	20513	Slc1a6
ENSMUSG00000037656	20516	Slc20a2
ENSMUSG00000022404	20524	Slc25a17
ENSMUSG00000003153	20527	Slc2a3
ENSMUSG00000028962	20535	Slc4a2
ENSMUSG00000056427	20564	Slit3
ENSMUSG00000035431	20605	Sstr1
ENSMUSG00000020929	20624	Eftud2
ENSMUSG00000006818	20656	Sod2
ENSMUSG00000049313	20660	Sorl1
ENSMUSG00000068747	20661	Sort1
ENSMUSG00000024241	20662	Sos1
ENSMUSG00000051817	20667	Sox12
ENSMUSG00000027109	20687	Sp3
ENSMUSG00000026249	20720	Serpine2
ENSMUSG00000021395	20729	Spin1
ENSMUSG00000056222	20745	Spock1
ENSMUSG00000027646	20779	Src
ENSMUSG00000062604	20817	Srpk2
ENSMUSG00000004040	20848	Stat3
ENSMUSG00000026797	20910	Stxbp1
ENSMUSG00000040136	20927	Abcc8
ENSMUSG00000035864	20979	Syt1
ENSMUSG00000025246	21372	Tbl1x
ENSMUSG00000053477	21413	Tcf4
ENSMUSG00000055320	21676	Tead1
ENSMUSG00000040813	21767	Tex264
ENSMUSG00000022010	21807	Tsc22d1
ENSMUSG00000053469	21819	Tg
ENSMUSG00000040040	21821	Ift88
ENSMUSG00000021702	21828	Thbs4
ENSMUSG00000058756	21833	Thra
ENSMUSG00000032011	21838	Thy1
ENSMUSG00000002489	21844	Tiam1
ENSMUSG00000037465	21847	Klf10
ENSMUSG00000020044	21859	Timp3
ENSMUSG00000028328	21916	Tmod1
ENSMUSG00000021281	21928	Tnfaip2
ENSMUSG00000028965	21942	Tnfrsf9
ENSMUSG00000032366	22003	Tpm1
ENSMUSG00000029026	22062	Trp73
ENSMUSG00000027748	22066	Trpc4
ENSMUSG00000059891	22116	Tsks
ENSMUSG00000001525	22154	Tubb5
ENSMUSG00000001521	22158	Tulp3
ENSMUSG00000027298	22174	Tyro3
ENSMUSG00000005575	22192	Ube2m
ENSMUSG00000009293	22213	Ube2g2
ENSMUSG00000032854	22239	Ugt8a
ENSMUSG00000059921	22253	Unc5c
ENSMUSG00000002108	22259	Nr1h3
ENSMUSG00000060601	22260	Nr1h2
ENSMUSG00000026609	22283	Ush2a
ENSMUSG00000030403	22323	Vasp
ENSMUSG00000048978	22360	Nrsn1
ENSMUSG00000063281	22694	Zfp35
ENSMUSG00000029860	22793	Zyx
ENSMUSG00000020135	23805	Apc2
ENSMUSG00000050840	23836	Cdh20
ENSMUSG00000022895	23872	Ets2
ENSMUSG00000058571	23888	Gpc6
ENSMUSG00000040151	23908	Hs2st1
ENSMUSG00000001034	23939	Mapk7
ENSMUSG00000033174	23945	Mgll
ENSMUSG00000048078	23966	Tenm4
ENSMUSG00000030603	23996	Psmc4
ENSMUSG00000043518	24004	Rai2
ENSMUSG00000026527	24012	Rgs7
ENSMUSG00000021892	24056	Sh3bp5
ENSMUSG00000051316	24074	Taf7
ENSMUSG00000057409	24132	Zfp53
ENSMUSG00000026872	24136	Zeb2
ENSMUSG00000045969	26356	Ing1
ENSMUSG00000029802	26357	Abcg2
ENSMUSG00000004105	26360	Angptl2
ENSMUSG00000028670	26394	Lypla2
ENSMUSG00000020700	26406	Map3k3
ENSMUSG00000014426	26407	Map3k4
ENSMUSG00000063358	26413	Mapk1
ENSMUSG00000046709	26414	Mapk10
ENSMUSG00000027799	26422	Nbea
ENSMUSG00000004364	26554	Cul3
ENSMUSG00000021464	26564	Ror2
ENSMUSG00000072949	26897	Acot1
ENSMUSG00000026074	26921	Map4k4
ENSMUSG00000021051	26932	Ppp2r5e
ENSMUSG00000017707	26943	Serinc3
ENSMUSG00000026254	26987	Eif4e2
ENSMUSG00000031660	26992	Brd7
ENSMUSG00000033039	27008	Micall1
ENSMUSG00000021668	27015	Polk
ENSMUSG00000054423	27062	Cadps
ENSMUSG00000015316	27218	Slamf1
ENSMUSG00000007107	27222	Atp1a4
ENSMUSG00000025026	27360	Add3
ENSMUSG00000025495	27388	Ptdss2
ENSMUSG00000003234	27406	Abcf3
ENSMUSG00000013539	27883	Tango2
ENSMUSG00000029672	27999	Fam3c
ENSMUSG00000056305	28035	Usp39
ENSMUSG00000001783	28088	Rtcb
ENSMUSG00000032534	28135	Cep63
ENSMUSG00000001211	28169	Agpat3
ENSMUSG00000030237	28250	Slco1a4
ENSMUSG00000004558	29811	Ndrg2
ENSMUSG00000027634	29812	Ndrg3
ENSMUSG00000000552	29813	Zfp385a
ENSMUSG00000028121	29815	Bcar3
ENSMUSG00000032482	29873	Cspg5
ENSMUSG00000030536	29875	Iqgap1
ENSMUSG00000039967	30046	Zfp292
ENSMUSG00000020388	30794	Pdlim4
ENSMUSG00000044807	30944	Zfp354c
ENSMUSG00000027777	30953	Schip1
ENSMUSG00000004929	50492	Thop1
ENSMUSG00000020250	50493	Txnrd1
ENSMUSG00000023965	50758	Fbxl17
ENSMUSG00000031523	50768	Dlc1
ENSMUSG00000053465	50787	Hs6st3
ENSMUSG00000040003	50791	Magi2
ENSMUSG00000041740	50849	Rnf10
ENSMUSG00000029521	50883	Chek2
ENSMUSG00000068566	50918	Myadm
ENSMUSG00000041781	51786	Cpsf2
ENSMUSG00000053898	51798	Ech1
ENSMUSG00000026278	51800	Bok
ENSMUSG00000031467	52123	Agpat5
ENSMUSG00000033931	52202	Rbm34
ENSMUSG00000031563	52357	Wwc2
ENSMUSG00000025475	52389	Adgra1
ENSMUSG00000044768	52392	D1Ertd622e
ENSMUSG00000058013	52398	11-Sep
ENSMUSG00000001056	52530	Nhp2
ENSMUSG00000037824	52588	Tspan14
ENSMUSG00000019897	52713	Ccdc59
ENSMUSG00000048706	52829	Lurap1l
ENSMUSG00000021719	52882	Rgs7bp
ENSMUSG00000025576	52897	Rbfox3
ENSMUSG00000010097	53319	Nxf1
ENSMUSG00000032010	53376	Usp2
ENSMUSG00000027030	53416	Stk39
ENSMUSG00000024983	53611	Vti1a
ENSMUSG00000028476	53614	Reck
ENSMUSG00000059248	53860	09-Sep
ENSMUSG00000030092	53870	Cntn6
ENSMUSG00000068740	53883	Celsr2
ENSMUSG00000039601	53901	Rcan2
ENSMUSG00000022454	54003	Nell2
ENSMUSG00000034480	54004	Diaph2
ENSMUSG00000022711	54128	Pmm2
ENSMUSG00000025228	54130	Actr1a
ENSMUSG00000016541	54138	Atxn10
ENSMUSG00000025607	54160	Copg2
ENSMUSG00000021767	54169	Kat6b
ENSMUSG00000029108	54216	Pcdh7
ENSMUSG00000027340	54338	Slc23a2
ENSMUSG00000030213	54343	Atf7ip
ENSMUSG00000018565	54351	Elp5
ENSMUSG00000033350	54371	Chst2
ENSMUSG00000066189	54376	Cacng3
ENSMUSG00000078815	54378	Cacng6
ENSMUSG00000028796	54383	Phc2
ENSMUSG00000039431	54384	Mtmr7
ENSMUSG00000018326	54401	Ywhab
ENSMUSG00000027849	54524	Syt6
ENSMUSG00000024743	54525	Syt7
ENSMUSG00000022375	54562	Lrrc6
ENSMUSG00000039202	54608	Abhd2
ENSMUSG00000022747	54613	St3gal6
ENSMUSG00000021978	54616	Extl3
ENSMUSG00000006649	54631	Nphs1
ENSMUSG00000060671	54667	Atp8b2
ENSMUSG00000074785	54712	Plxnc1
ENSMUSG00000022951	54720	Rcan1
ENSMUSG00000032076	54725	Cadm1
ENSMUSG00000020785	55984	Camkk1
ENSMUSG00000026116	56030	Tmem131
ENSMUSG00000028373	56079	Astn2
ENSMUSG00000038619	56205	Ensa
ENSMUSG00000042063	56220	Zfp386
ENSMUSG00000034675	56320	Dbn1
ENSMUSG00000029408	56325	Abcb9
ENSMUSG00000029390	56334	Tmed2
ENSMUSG00000025035	56350	Arl3
ENSMUSG00000040761	56381	Spen
ENSMUSG00000032423	56403	Syncrip
ENSMUSG00000032386	56404	Trip4
ENSMUSG00000032382	56440	Snx1
ENSMUSG00000002981	56457	Clptm1
ENSMUSG00000001424	56463	Snd1
ENSMUSG00000022044	56471	Stmn4
ENSMUSG00000022708	56490	Zbtb20
ENSMUSG00000051456	56534	Hspb3
ENSMUSG00000009828	56542	Ick
ENSMUSG00000040896	56543	Kcnd3
ENSMUSG00000028351	56710	Brinp1
ENSMUSG00000028991	56717	Mtor
ENSMUSG00000031730	56749	Dhodh
ENSMUSG00000027763	56758	Mbnl1
ENSMUSG00000095832	56790	Supt20
ENSMUSG00000028901	56809	Gmeb1
ENSMUSG00000026970	56878	Rbms1
ENSMUSG00000012705	57264	Retn
ENSMUSG00000052423	57370	B4galt3
ENSMUSG00000026019	57750	Wdr12
ENSMUSG00000030428	57776	Ttyh1
ENSMUSG00000055805	57778	Fmnl1
ENSMUSG00000022089	57784	Bin3
ENSMUSG00000029359	57816	Tesc
ENSMUSG00000001417	58176	Rhbg
ENSMUSG00000013465	58202	Nelfb
ENSMUSG00000039860	58212	Srrm3
ENSMUSG00000024112	58226	Cacna1h
ENSMUSG00000018209	58231	Stk4
ENSMUSG00000034612	58250	Chst11
ENSMUSG00000062077	58522	Trim54
ENSMUSG00000021876	58809	Rnase4
ENSMUSG00000027674	58869	Pex5l
ENSMUSG00000037709	58909	Fam13a
ENSMUSG00000031906	58994	Smpd3
ENSMUSG00000029472	59008	Anapc5
ENSMUSG00000002963	59047	Pnkp
ENSMUSG00000026393	59125	Nek7
ENSMUSG00000027605	60525	Acss2
ENSMUSG00000040957	63955	Cables1
ENSMUSG00000062014	63985	Gmfb
ENSMUSG00000096054	64009	Syne1
ENSMUSG00000032452	64085	Clstn2
ENSMUSG00000053025	64176	Sv2b
ENSMUSG00000044252	64291	Osbpl1a
ENSMUSG00000050737	64292	Ptges
ENSMUSG00000043811	65079	Rtn4r
ENSMUSG00000026726	65969	Cubn
ENSMUSG00000028207	65973	Asph
ENSMUSG00000046727	66060	Cystm1
ENSMUSG00000001054	66089	Rmnd5b
ENSMUSG00000021023	66132	1110008L16Rik
ENSMUSG00000062963	66155	Ufc1
ENSMUSG00000037938	66170	Chchd5
ENSMUSG00000008822	66204	Acyp1
ENSMUSG00000015335	66220	Zdhhc12
ENSMUSG00000022270	66270	Fam134b
ENSMUSG00000034300	66306	Fam53c
ENSMUSG00000028139	66353	Riiad1
ENSMUSG00000000253	66355	Gmpr
ENSMUSG00000028861	66407	Mrps15
ENSMUSG00000041881	66416	Ndufa7
ENSMUSG00000021357	66482	Exoc2
ENSMUSG00000058351	66487	Smim4
ENSMUSG00000001017	66511	Chtop
ENSMUSG00000027357	66586	Crls1
ENSMUSG00000027286	66606	Lrrc57
ENSMUSG00000038150	66612	Ormdl3
ENSMUSG00000004071	66626	Cdip1
ENSMUSG00000027649	66642	Ctnnbl1
ENSMUSG00000024269	66648	Tpgs2
ENSMUSG00000021548	66671	Ccnh
ENSMUSG00000063434	66673	Sorcs3
ENSMUSG00000020130	66687	Tbc1d15
ENSMUSG00000053119	66700	Chmp3
ENSMUSG00000090255	66737	4921534H16Rik
ENSMUSG00000075510	66784	Fam187a
ENSMUSG00000063849	66812	Ppcdc
ENSMUSG00000032329	66867	Hmg20a
ENSMUSG00000047866	66887	Lonp2
ENSMUSG00000055723	66922	Rras2
ENSMUSG00000037376	66926	Trmt6
ENSMUSG00000053111	66930	Fank1
ENSMUSG00000026627	66950	Tmem206
ENSMUSG00000028653	66966	Trit1
ENSMUSG00000003992	66970	Ssbp2
ENSMUSG00000027487	66971	Cdk5rap1
ENSMUSG00000005936	66989	Kctd20
ENSMUSG00000031428	66995	Zcchc18
ENSMUSG00000028165	67006	Cisd2
ENSMUSG00000032536	67095	Trak1
ENSMUSG00000020794	67128	Ube2g1
ENSMUSG00000022450	67130	Ndufa6
ENSMUSG00000024921	67155	Smarca2
ENSMUSG00000022678	67203	Nde1
ENSMUSG00000021373	67252	Cap2
ENSMUSG00000046668	67393	Cxxc5
ENSMUSG00000032042	67398	Srpr
ENSMUSG00000022237	67434	Ankrd33b
ENSMUSG00000052605	67441	Isoc2b
ENSMUSG00000001576	67458	Ergic1
ENSMUSG00000018541	67480	Cwc25
ENSMUSG00000035834	67486	Polr3g
ENSMUSG00000073684	67513	Faap20
ENSMUSG00000020300	67579	Cpeb4
ENSMUSG00000021770	67630	Samd8
ENSMUSG00000027245	67693	Hypk
ENSMUSG00000032036	67703	Kirrel3
ENSMUSG00000071573	67795	Rnls
ENSMUSG00000022665	67896	Ccdc80
ENSMUSG00000036781	67941	Rps27l
ENSMUSG00000057278	68011	Snrpg
ENSMUSG00000037787	68020	Apopt1
ENSMUSG00000008450	68051	Nutf2
ENSMUSG00000022197	68070	Pdzd2
ENSMUSG00000020935	68087	Dcakd
ENSMUSG00000024533	68166	Spire1
ENSMUSG00000031839	68196	Hsbp1
ENSMUSG00000024970	68229	AI846148
ENSMUSG00000038065	68235	Mturn
ENSMUSG00000023827	68262	Agpat4
ENSMUSG00000029185	68303	Fam114a1
ENSMUSG00000040048	68342	Ndufb10
ENSMUSG00000058812	68386	0610039K10Rik
ENSMUSG00000070934	68441	Rraga
ENSMUSG00000030168	68465	Adipor2
ENSMUSG00000058070	68519	Eml1
ENSMUSG00000021248	68581	Tmed10
ENSMUSG00000020458	68585	Rtn4
ENSMUSG00000022253	68646	Nadk2
ENSMUSG00000039852	68703	Rere
ENSMUSG00000018548	68729	Trim37
ENSMUSG00000021257	68737	Angel1
ENSMUSG00000060538	68742	Tmem219
ENSMUSG00000068745	68753	Mybphl
ENSMUSG00000044308	68795	Ubr3
ENSMUSG00000038828	68796	Tmem214
ENSMUSG00000003423	68845	Pih1d1
ENSMUSG00000031382	68854	Asb11
ENSMUSG00000095789	69034	Nupr1l
ENSMUSG00000044792	69046	Isca1
ENSMUSG00000063019	69161	Manbal
ENSMUSG00000028630	69181	Dyrk2
ENSMUSG00000021149	69237	Gtpbp4
ENSMUSG00000016946	69259	Kctd5
ENSMUSG00000084984	69295	Far1os
ENSMUSG00000089730	69308	1700007P06Rik
ENSMUSG00000026831	69327	1700007K13Rik
ENSMUSG00000032666	69399	1700025G04Rik
ENSMUSG00000020940	69441	1700023F06Rik
ENSMUSG00000078519	69594	2310026L22Rik
ENSMUSG00000044433	69697	Camsap3
ENSMUSG00000027394	69737	Ttl
ENSMUSG00000035595	69770	1600002K03Rik
ENSMUSG00000055114	69787	Anxa13
ENSMUSG00000038172	69863	Ttc39b
ENSMUSG00000020083	69894	2010107G23Rik
ENSMUSG00000021420	69955	Fars2
ENSMUSG00000037443	70012	Cep85
ENSMUSG00000026669	70024	Mcm10
ENSMUSG00000053656	70036	Dancr
ENSMUSG00000015305	70097	Sash1
ENSMUSG00000002781	70209	Tmem143
ENSMUSG00000024587	70223	Nars
ENSMUSG00000011658	70300	Fuz
ENSMUSG00000036800	70363	Fam135b
ENSMUSG00000086379	70371	1700026D11Rik
ENSMUSG00000030766	70497	Arhgap17
ENSMUSG00000040490	70530	Lrfn2
ENSMUSG00000027007	70599	Ssfa2
ENSMUSG00000032985	70626	5730522E02Rik
ENSMUSG00000030518	70638	Fam189a1
ENSMUSG00000034135	70661	Sik3
ENSMUSG00000039410	70673	Prdm16
ENSMUSG00000048731	70772	Ggnbp1
ENSMUSG00000031864	70885	Ints10
ENSMUSG00000033368	70928	Trim69
ENSMUSG00000025909	71096	Sntg1
ENSMUSG00000029125	71116	Stx18
ENSMUSG00000022141	71175	Nipbl
ENSMUSG00000085928	71235	4933427I22Rik
ENSMUSG00000097786	71280	4933429H19Rik
ENSMUSG00000086355	71293	4933428C19Rik
ENSMUSG00000036452	71302	Arhgap26
ENSMUSG00000038240	71365	Pdss2
ENSMUSG00000033713	71375	Foxn3
ENSMUSG00000020864	71452	Ankrd40
ENSMUSG00000087271	71458	2900008C10Rik
ENSMUSG00000034587	71523	8430429K09Rik
ENSMUSG00000032024	71566	Clmp
ENSMUSG00000058298	71567	Mcm9
ENSMUSG00000032220	71602	Myo1e
ENSMUSG00000039901	71617	9130011E15Rik
ENSMUSG00000053094	71667	Tmem248
ENSMUSG00000029822	71720	Osbpl3
ENSMUSG00000029101	71729	Rgs12
ENSMUSG00000033207	71738	Mamdc2
ENSMUSG00000063576	71765	Klhdc3
ENSMUSG00000020087	71767	Tysnd1
ENSMUSG00000054920	71778	Klhl5
ENSMUSG00000040430	71795	Pitpnc1
ENSMUSG00000026546	71870	Cfap45
ENSMUSG00000041809	71877	Efhc1
ENSMUSG00000020747	71947	Tmem94
ENSMUSG00000022052	71978	Ppp2r2a
ENSMUSG00000029456	71985	Acad10
ENSMUSG00000029599	71990	Ddx54
ENSMUSG00000037482	71995	Erv3
ENSMUSG00000027806	72033	Tsc22d2
ENSMUSG00000039754	72041	Alkbh4
ENSMUSG00000021458	72061	2010111I01Rik
ENSMUSG00000050029	72065	Rap2c
ENSMUSG00000026090	72097	2010300C02Rik
ENSMUSG00000027583	72147	Zbtb46
ENSMUSG00000085389	72225	1700003M07Rik
ENSMUSG00000025935	72265	Tram1
ENSMUSG00000046667	72397	Rbm12b1
ENSMUSG00000061887	72475	Ssbp3
ENSMUSG00000022494	72555	Shisa9
ENSMUSG00000078768	72556	Zfp566
ENSMUSG00000028528	72685	Dnajc6
ENSMUSG00000052298	72729	Cdc42se2
ENSMUSG00000032020	72828	Ubash3b
ENSMUSG00000032480	72831	Dhx30
ENSMUSG00000042401	72832	Crtac1
ENSMUSG00000068205	72899	Macrod2
ENSMUSG00000046240	72927	Hepacam
ENSMUSG00000070570	72961	Slc17a7
ENSMUSG00000033819	73062	Ppp1r16a
ENSMUSG00000021180	73086	Rps6ka5
ENSMUSG00000026388	73103	3110009E18Rik
ENSMUSG00000034667	73192	Xpot
ENSMUSG00000031963	73230	Bmper
ENSMUSG00000019945	73287	1700040L02Rik
ENSMUSG00000047669	73390	Msl3l2
ENSMUSG00000025092	73442	Hspa12a
ENSMUSG00000022085	73523	Pebp4
ENSMUSG00000037247	73616	Pldi
ENSMUSG00000032058	73699	Ppp2r1b
ENSMUSG00000043639	73713	Rbm20
ENSMUSG00000037126	73728	Psd
ENSMUSG00000044991	73747	1110034G24Rik
ENSMUSG00000056880	73748	Gadl1
ENSMUSG00000041815	73826	Poldip3
ENSMUSG00000085940	73922	4930405D11Rik
ENSMUSG00000087192	73941	4930412L05Rik
ENSMUSG00000085405	73962	4930441J16Rik
ENSMUSG00000032564	74020	Cpne4
ENSMUSG00000032456	74080	Nmnat3
ENSMUSG00000032503	74100	Arpp21
ENSMUSG00000053702	74103	Nebl
ENSMUSG00000022685	74108	Parn
ENSMUSG00000029594	74111	Rbm19
ENSMUSG00000024011	74116	Pi16
ENSMUSG00000039109	74145	F13a1
ENSMUSG00000029310	74167	Nudt9
ENSMUSG00000042608	74178	Stk40
ENSMUSG00000026676	74186	Ccdc3
ENSMUSG00000028060	74200	2810403A07Rik
ENSMUSG00000025931	74229	Paqr8
ENSMUSG00000030314	74244	Atg7
ENSMUSG00000028409	74255	Smu1
ENSMUSG00000034354	74302	Mtmr3
ENSMUSG00000020435	74309	Osbp2
ENSMUSG00000029708	74375	Gcc1
ENSMUSG00000006784	74407	Ttc25
ENSMUSG00000026885	74410	Ttll11
ENSMUSG00000034390	74440	Cmip
ENSMUSG00000071669	74478	Snx29
ENSMUSG00000030207	74525	Fam234b
ENSMUSG00000045008	74530	9030612E09Rik
ENSMUSG00000027194	74569	Ttc17
ENSMUSG00000029330	74596	Cds1
ENSMUSG00000092171	74601	4833427F10Rik
ENSMUSG00000029788	74649	Cpa5
ENSMUSG00000097463	74681	4930448E22Rik
ENSMUSG00000041328	74737	Pcf11
ENSMUSG00000020108	74747	Ddit4
ENSMUSG00000043557	74762	Mdga1
ENSMUSG00000028013	74776	Ppa2
ENSMUSG00000018040	74778	Rrp7a
ENSMUSG00000020251	74782	Glt8d2
ENSMUSG00000032575	74840	Manf
ENSMUSG00000086638	74846	4930405A21Rik
ENSMUSG00000079421	74854	4930402F06Rik
ENSMUSG00000086938	74931	4930481A15Rik
ENSMUSG00000070489	75164	4930527J03Rik
ENSMUSG00000047692	75189	4930533K18Rik
ENSMUSG00000087335	75193	4930526F13Rik
ENSMUSG00000047205	75219	Dusp18
ENSMUSG00000035551	75426	Igfbpl1
ENSMUSG00000004341	75512	Gpx6
ENSMUSG00000029505	75560	Ep400
ENSMUSG00000023966	75564	Rsph9
ENSMUSG00000028573	75578	Fggy
ENSMUSG00000025933	75712	Tmem14a
ENSMUSG00000057440	75739	Mpp7
ENSMUSG00000021962	75901	Dcp1a
ENSMUSG00000097282	75984	5031415H12Rik
ENSMUSG00000062646	76051	Ganc
ENSMUSG00000025220	76055	Mgea5
ENSMUSG00000062232	76089	Rapgef2
ENSMUSG00000073623	76104	5830472F04Rik
ENSMUSG00000063317	76179	Usp31
ENSMUSG00000024502	76217	Jakmip2
ENSMUSG00000024870	76308	Rab1b
ENSMUSG00000037996	76376	Slc24a2
ENSMUSG00000040260	76441	Daam2
ENSMUSG00000032373	76459	Car12
ENSMUSG00000047419	76469	Cmya5
ENSMUSG00000033392	76499	Clasp2
ENSMUSG00000048701	76551	Ccdc6
ENSMUSG00000028007	76561	Snx7
ENSMUSG00000069769	76626	Msi2
ENSMUSG00000047129	76640	1700113H08Rik
ENSMUSG00000062478	76701	Ctrc
ENSMUSG00000064302	76707	Clasp1
ENSMUSG00000028136	76742	Snx27
ENSMUSG00000026504	76816	Sdccag8
ENSMUSG00000027560	76829	Dok5
ENSMUSG00000029049	76866	Morn1
ENSMUSG00000022768	76872	Ccdc116
ENSMUSG00000020175	76877	Rab36
ENSMUSG00000045994	76898	B3gat1
ENSMUSG00000025041	76952	Nt5c2
ENSMUSG00000068290	77006	Ddrgk1
ENSMUSG00000016386	77015	Mpped2
ENSMUSG00000031605	77113	Klhl2
ENSMUSG00000048249	77128	Crebrf
ENSMUSG00000072946	77219	Ptgr2
ENSMUSG00000049420	77220	Tmem200a
ENSMUSG00000040139	77252	9430038I01Rik
ENSMUSG00000086405	77516	9330198N18Rik
ENSMUSG00000058589	77531	Anks1b
ENSMUSG00000029434	77573	Vps33a
ENSMUSG00000020900	77579	Myh10
ENSMUSG00000035596	77582	Mboat7
ENSMUSG00000097930	77610	C330002G04Rik
ENSMUSG00000026163	77629	Sphkap
ENSMUSG00000027446	77705	9230104L09Rik
ENSMUSG00000044647	77771	Csrnp3
ENSMUSG00000024293	77805	Esco1
ENSMUSG00000028617	77809	Lrrc42
ENSMUSG00000018427	77864	Ypel2
ENSMUSG00000030956	77938	Fam53b
ENSMUSG00000020032	77976	Nuak1
ENSMUSG00000085431	78158	4930440I19Rik
ENSMUSG00000032609	78267	Klhdc8b
ENSMUSG00000041020	78283	Map7d2
ENSMUSG00000052512	78286	Nav2
ENSMUSG00000032305	78323	Fam219b
ENSMUSG00000064030	78428	Pym1
ENSMUSG00000041789	78449	2700046A07Rik
ENSMUSG00000057058	78473	Skap1
ENSMUSG00000037148	78514	Arhgap10
ENSMUSG00000045767	78521	B230219D22Rik
ENSMUSG00000073771	78611	Btbd19
ENSMUSG00000046683	78687	0610025J13Rik
ENSMUSG00000032624	78798	Eml4
ENSMUSG00000019790	78808	Stxbp5
ENSMUSG00000084960	78849	B430010I23Rik
ENSMUSG00000037536	78938	Fbxo34
ENSMUSG00000041231	79560	Ublcp1
ENSMUSG00000018669	80280	Cdk5rap3
ENSMUSG00000062127	80281	Cttnbp2nl
ENSMUSG00000011751	80297	Sptbn4
ENSMUSG00000042682	80795	Selk
ENSMUSG00000025221	80906	Kcnip2
ENSMUSG00000027220	80976	Syt13
ENSMUSG00000024357	81500	Sil1
ENSMUSG00000034271	81703	Jdp2
ENSMUSG00000030323	81896	Ift122
ENSMUSG00000023992	83433	Trem2
ENSMUSG00000031557	83436	Plekha2
ENSMUSG00000038170	83679	Pde4dip
ENSMUSG00000024589	83814	Nedd4l
ENSMUSG00000029790	83922	Cep41
ENSMUSG00000031990	83964	Jam3
ENSMUSG00000022217	85308	Emc9
ENSMUSG00000033565	93686	Rbfox2
ENSMUSG00000023036	93707	Pcdhgc4
ENSMUSG00000056899	93757	Immp2l
ENSMUSG00000094626	94047	Cecr6
ENSMUSG00000060924	94109	Csmd1
ENSMUSG00000042460	94192	C1galt1
ENSMUSG00000049252	94217	Lrp1b
ENSMUSG00000025212	94280	Sfxn3
ENSMUSG00000038576	96935	Susd4
ENSMUSG00000037994	97086	Slc9b2
ENSMUSG00000027787	97112	Nmd3
ENSMUSG00000030374	97387	Strn4
ENSMUSG00000096188	97487	Cmtm4
ENSMUSG00000033099	97961	Nol12
ENSMUSG00000073609	98314	D2hgdh
ENSMUSG00000036206	98402	Sh3bp4
ENSMUSG00000042197	98403	Zfp451
ENSMUSG00000074582	99371	Arfgef2
ENSMUSG00000074513	99889	Arfip1
ENSMUSG00000014592	100072	Camta1
ENSMUSG00000037366	100163	Pafah2
ENSMUSG00000035969	100213	Rusc2
ENSMUSG00000028412	100434	Slc44a1
ENSMUSG00000054720	100604	Lrrc8c
ENSMUSG00000045482	100683	Trrap
ENSMUSG00000029600	100764	Rita1
ENSMUSG00000029192	100855	Tbc1d14
ENSMUSG00000040407	100986	Akap9
ENSMUSG00000042742	101148	Bmt2
ENSMUSG00000045466	101197	Zfp956
ENSMUSG00000040268	101476	Plekha1
ENSMUSG00000030737	101488	Slco2b1
ENSMUSG00000042105	101490	Inpp5f
ENSMUSG00000019368	103655	Sec14l4
ENSMUSG00000038290	103677	Smg6
ENSMUSG00000040265	103967	Dnm3
ENSMUSG00000030546	103968	Plin1
ENSMUSG00000022973	104015	Synj1
ENSMUSG00000039115	104099	Itga9
ENSMUSG00000042978	104175	Sbk1
ENSMUSG00000020840	104184	Blmh
ENSMUSG00000020196	104248	Cabin1
ENSMUSG00000024968	104383	Rcor2
ENSMUSG00000018848	104458	Rars
ENSMUSG00000033530	104718	Ttc7b
ENSMUSG00000044408	104725	Sptssa
ENSMUSG00000020659	104836	Cbll1
ENSMUSG00000021062	104886	Rab15
ENSMUSG00000021556	105348	Golm1
ENSMUSG00000069255	105352	Dusp22
ENSMUSG00000025558	105445	Dock9
ENSMUSG00000014496	105522	Ankrd28
ENSMUSG00000022139	105559	Mbnl2
ENSMUSG00000072494	105651	Ppp1r3e
ENSMUSG00000079020	106068	Slc45a4
ENSMUSG00000040828	106757	Catsperd
ENSMUSG00000036278	107227	Macrod1
ENSMUSG00000024767	107260	Otub1
ENSMUSG00000048832	107305	Vps37c
ENSMUSG00000024691	107373	Fam111a
ENSMUSG00000040690	107581	Col16a1
ENSMUSG00000028337	107684	Coro2a
ENSMUSG00000036155	107895	Mgat5
ENSMUSG00000023473	107934	Celsr3
ENSMUSG00000024268	108013	Celf4
ENSMUSG00000019906	108030	Lin7a
ENSMUSG00000040488	108075	Ltbp4
ENSMUSG00000020642	108089	Rnf144a
ENSMUSG00000038205	108097	Prkab2
ENSMUSG00000006024	108124	Napa
ENSMUSG00000092329	108148	Galnt2
ENSMUSG00000030067	108655	Foxp1
ENSMUSG00000021130	108760	Galnt16
ENSMUSG00000040945	108911	Rcc2
ENSMUSG00000060477	108960	Irak2
ENSMUSG00000026107	109019	Nabp1
ENSMUSG00000030231	109135	Plekha5
ENSMUSG00000018909	109689	Arrb1
ENSMUSG00000075701	109815	Vimp
ENSMUSG00000017631	109934	Abr
ENSMUSG00000058420	110058	Syt17
ENSMUSG00000054733	110265	Msra
ENSMUSG00000009681	110279	Bcr
ENSMUSG00000024858	110355	Grk2
ENSMUSG00000021366	110521	Hivep1
ENSMUSG00000021662	110596	Arhgef28
ENSMUSG00000032017	110637	Grik4
ENSMUSG00000019920	110829	Lims1
ENSMUSG00000092602	113875	4931413I07Rik
ENSMUSG00000032087	114873	Dscaml1
ENSMUSG00000041670	116837	Rims1
ENSMUSG00000040054	116848	Baz2a
ENSMUSG00000039156	116873	Stim2
ENSMUSG00000031837	117148	Necab2
ENSMUSG00000020121	117600	Srgap1
ENSMUSG00000032911	121021	Cspg4
ENSMUSG00000046020	140484	Pofut1
ENSMUSG00000040183	140577	Ankrd6
ENSMUSG00000041112	140580	Elmo1
ENSMUSG00000027300	140629	Ubox5
ENSMUSG00000022176	140743	Rem2
ENSMUSG00000034663	140780	Bmp2k
ENSMUSG00000041220	170439	Elovl6
ENSMUSG00000022438	170736	Parvb
ENSMUSG00000033545	170737	Znrf1
ENSMUSG00000059742	170738	Kcnh7
ENSMUSG00000026773	170768	Pfkfb3
ENSMUSG00000026058	170771	Khdrbs2
ENSMUSG00000033871	170826	Ppargc1b
ENSMUSG00000028115	171388	Bnipl
ENSMUSG00000060332	192140	Tmc2
ENSMUSG00000038485	192157	Socs7
ENSMUSG00000063887	192167	Nlgn1
ENSMUSG00000031328	192176	Flna
ENSMUSG00000028053	192195	Ash1l
ENSMUSG00000049939	192198	Lrrc4
ENSMUSG00000042328	192232	Hps4
ENSMUSG00000058318	192285	Phf21a
ENSMUSG00000001542	192657	Ell2
ENSMUSG00000037533	192786	Rapgef6
ENSMUSG00000043602	193043	Zfp3
ENSMUSG00000003178	194401	Mical3
ENSMUSG00000035910	195208	Dcdc2a
ENSMUSG00000045268	195522	Zfp691
ENSMUSG00000030691	207278	Fchsd2
ENSMUSG00000043460	207393	Elfn2
ENSMUSG00000042055	207425	Wdr11
ENSMUSG00000032289	207596	Thsd4
ENSMUSG00000021147	207615	Wdr37
ENSMUSG00000022790	207683	Igsf11
ENSMUSG00000040473	207686	Cfap69
ENSMUSG00000068284	207806	Usf3
ENSMUSG00000035934	208076	Pknox2
ENSMUSG00000061589	208266	Dot1l
ENSMUSG00000051777	208426	Iqcj
ENSMUSG00000020627	208439	Klhl29
ENSMUSG00000040451	208449	Sgms1
ENSMUSG00000035032	208583	Nek11
ENSMUSG00000043164	208613	Tmem212
ENSMUSG00000036617	208618	Etl4
ENSMUSG00000022637	208650	Cblb
ENSMUSG00000043670	208666	Diras1
ENSMUSG00000026313	208727	Hdac4
ENSMUSG00000034574	208846	Daam1
ENSMUSG00000061882	208908	Ccdc62
ENSMUSG00000033590	208943	Myo5c
ENSMUSG00000040936	209012	Ulk4
ENSMUSG00000033653	209018	Vps8
ENSMUSG00000048897	209225	Zfp710
ENSMUSG00000033209	209683	Ttc28
ENSMUSG00000015882	209707	Lcorl
ENSMUSG00000042246	209760	Tmc7
ENSMUSG00000050751	209966	Pgbd5
ENSMUSG00000034575	210106	Papd7
ENSMUSG00000037541	210274	Shank2
ENSMUSG00000027188	210622	Pamr1
ENSMUSG00000033083	210789	Tbc1d4
ENSMUSG00000063626	210801	Unc5d
ENSMUSG00000021975	210925	Ints9
ENSMUSG00000033569	210933	Adgrb3
ENSMUSG00000035580	211468	Kcnh8
ENSMUSG00000056763	211660	Cspp1
ENSMUSG00000055421	211712	Pcdh9
ENSMUSG00000052632	211914	Asap2
ENSMUSG00000024277	212307	Mapre2
ENSMUSG00000071550	212517	Cfap44
ENSMUSG00000032261	212531	Sh3bgrl2
ENSMUSG00000059149	213006	Mfsd4a
ENSMUSG00000030443	213011	Zfp583
ENSMUSG00000020389	213084	Cdkl3
ENSMUSG00000045211	213484	Nudt18
ENSMUSG00000041977	213498	Arhgef11
ENSMUSG00000040624	213783	Plekhg1
ENSMUSG00000022408	213956	Fam83f
ENSMUSG00000002028	214162	Kmt2a
ENSMUSG00000037503	214469	Fam168b
ENSMUSG00000040524	214812	Zfp609
ENSMUSG00000032384	214897	Csnk1g1
ENSMUSG00000035131	215378	Brinp3
ENSMUSG00000061536	215474	Sec22c
ENSMUSG00000038893	215512	Fam117a
ENSMUSG00000027339	215653	Rassf2
ENSMUSG00000009418	215690	Nav1
ENSMUSG00000009647	215999	Mcu
ENSMUSG00000020111	216001	Micu1
ENSMUSG00000020312	216148	Shc2
ENSMUSG00000040441	216441	Slc26a10
ENSMUSG00000032878	216613	Ccdc85a
ENSMUSG00000006169	216705	Clint1
ENSMUSG00000049287	216792	Iba57
ENSMUSG00000000538	216810	Tom1l2
ENSMUSG00000018287	216873	Spag7
ENSMUSG00000037750	216971	Fam222b
ENSMUSG00000034685	217219	Fam171a2
ENSMUSG00000020802	217342	Ube2o
ENSMUSG00000021133	217684	Susd6
ENSMUSG00000053769	217779	Lysmd1
ENSMUSG00000041992	217944	Rapgef5
ENSMUSG00000041236	218035	Vps41
ENSMUSG00000054728	218194	Phactr1
ENSMUSG00000021703	218442	Serinc5
ENSMUSG00000042348	218639	Arl15
ENSMUSG00000040123	219105	Zmym5
ENSMUSG00000021987	219135	Mtmr6
ENSMUSG00000025555	223254	Farp1
ENSMUSG00000022263	223435	Trio
ENSMUSG00000042292	223701	Mkl1
ENSMUSG00000041708	223726	Mpped1
ENSMUSG00000055745	223732	Ldoc1l
ENSMUSG00000035900	223752	Gramd4
ENSMUSG00000035891	223753	Cerk
ENSMUSG00000038094	224079	Atp13a4
ENSMUSG00000062202	224671	Btbd9
ENSMUSG00000064043	224829	Trerf1
ENSMUSG00000038910	224860	Plcl2
ENSMUSG00000071054	224903	Safb
ENSMUSG00000003279	224997	Dlgap1
ENSMUSG00000024242	225028	Map4k3
ENSMUSG00000034295	225288	Fhod3
ENSMUSG00000054589	225609	Gm9949
ENSMUSG00000024558	225724	Mapk4
ENSMUSG00000025427	225743	Rnf165
ENSMUSG00000071655	225896	Ubxn1
ENSMUSG00000036192	225998	Rorb
ENSMUSG00000052387	226025	Trpm3
ENSMUSG00000046324	226090	Ermp1
ENSMUSG00000049670	226123	Morn4
ENSMUSG00000047731	226178	Wbp1l
ENSMUSG00000054843	226255	Atrnl1
ENSMUSG00000036086	226409	Zranb3
ENSMUSG00000041879	226432	Ipo9
ENSMUSG00000033964	226470	Zbtb41
ENSMUSG00000070565	226525	Rasal2
ENSMUSG00000060568	226610	Fam78b
ENSMUSG00000026490	226751	Cdc42bpa
ENSMUSG00000037375	226861	Hhat
ENSMUSG00000028033	226922	Kcnq5
ENSMUSG00000079550	227157	Mpp4
ENSMUSG00000070738	227333	Dgkd
ENSMUSG00000026648	227525	Dclre1c
ENSMUSG00000039145	227541	Camk1d
ENSMUSG00000045319	227545	Proser2
ENSMUSG00000038696	227743	Mapkap1
ENSMUSG00000035392	227801	Dennd1a
ENSMUSG00000026991	227937	Pkp4
ENSMUSG00000041997	228012	Tlk1
ENSMUSG00000042272	228071	Sestd1
ENSMUSG00000040687	228355	Madd
ENSMUSG00000040591	228356	1110051M20Rik
ENSMUSG00000027238	228564	Frmd5
ENSMUSG00000027333	228608	Smox
ENSMUSG00000027474	228788	Ccm2l
ENSMUSG00000027485	228801	Bpifb1
ENSMUSG00000061689	228836	Dlgap4
ENSMUSG00000037754	228852	Ppp1r16b
ENSMUSG00000039671	228880	Zmynd8
ENSMUSG00000047213	229096	Ythdf3
ENSMUSG00000027810	229317	Eif2a
ENSMUSG00000028085	229487	Gatb
ENSMUSG00000027893	229709	Ahcyl1
ENSMUSG00000039058	229949	Ak5
ENSMUSG00000045589	230235	Frrs1l
ENSMUSG00000038368	230393	Focad
ENSMUSG00000033365	230673	Ipo13
ENSMUSG00000050890	230809	Pdik1l
ENSMUSG00000028760	230861	Eif4g3
ENSMUSG00000040972	230868	Igsf21
ENSMUSG00000038072	231050	Galnt11
ENSMUSG00000029165	231093	Agbl5
ENSMUSG00000039765	231214	Cc2d2a
ENSMUSG00000046079	231549	Lrrc8d
ENSMUSG00000053334	231630	Ficd
ENSMUSG00000029420	231760	Rimbp2
ENSMUSG00000029439	231769	Sfswap
ENSMUSG00000050022	231842	Amz1
ENSMUSG00000030047	232201	Arhgap25
ENSMUSG00000055403	232217	4933427D06Rik
ENSMUSG00000030310	232333	Slc6a1
ENSMUSG00000007827	232339	Ankrd26
ENSMUSG00000041671	232491	Pyroxd1
ENSMUSG00000044471	232685	Lncpint
ENSMUSG00000062116	232853	Zfp954
ENSMUSG00000030397	232944	Mark4
ENSMUSG00000051403	232947	Ppp1r37
ENSMUSG00000064264	232969	Zfp428
ENSMUSG00000003752	233011	Itpkc
ENSMUSG00000078765	233073	U2af1l4
ENSMUSG00000066571	233103	4931406P16Rik
ENSMUSG00000043671	233115	Dpy19l3
ENSMUSG00000058145	233332	Adamts17
ENSMUSG00000039361	233489	Picalm
ENSMUSG00000035314	233552	Gdpd5
ENSMUSG00000030990	233575	Pgap2
ENSMUSG00000038156	233744	Spon1
ENSMUSG00000030657	233781	Xylt1
ENSMUSG00000071176	234094	Arhgef10
ENSMUSG00000056797	234159	Gm4889
ENSMUSG00000034807	234407	Colgalt1
ENSMUSG00000059974	235106	Ntm
ENSMUSG00000042185	235134	Nfrkb
ENSMUSG00000066687	235320	Zbtb16
ENSMUSG00000049556	235402	Lingo1
ENSMUSG00000041729	235431	Coro2b
ENSMUSG00000038535	235469	Zfp280d
ENSMUSG00000053398	236539	Phgdh
ENSMUSG00000025656	236915	Arhgef9
ENSMUSG00000037990	237353	Sh3rf3
ENSMUSG00000045912	237397	C2cd4c
ENSMUSG00000020015	237459	Cdk17
ENSMUSG00000044072	237711	Eml6
ENSMUSG00000037926	237860	Ssh2
ENSMUSG00000039253	238024	Fn3krp
ENSMUSG00000035954	238130	Dock4
ENSMUSG00000061603	238161	Akap6
ENSMUSG00000044912	238266	Syt16
ENSMUSG00000034402	238271	Kcnh5
ENSMUSG00000047415	238377	Gpr68
ENSMUSG00000009470	238799	Tnpo1
ENSMUSG00000021699	238871	Pde4d
ENSMUSG00000040640	238988	Erc2
ENSMUSG00000040721	239102	Zfhx2
ENSMUSG00000022012	239188	Enox1
ENSMUSG00000036698	239528	Ago2
ENSMUSG00000036298	239606	Slc2a13
ENSMUSG00000044250	239647	Pced1b
ENSMUSG00000009569	239719	Mkl2
ENSMUSG00000069729	239985	Arid1b
ENSMUSG00000023845	240028	Lnpep
ENSMUSG00000024008	240058	Cpne5
ENSMUSG00000067424	240068	Zfp563
ENSMUSG00000024251	240174	Thada
ENSMUSG00000024548	240427	Setbp1
ENSMUSG00000041757	240753	Plekha6
ENSMUSG00000004031	240843	Brinp2
ENSMUSG00000035829	241289	Ppp1r26
ENSMUSG00000038831	241308	Ralgps1
ENSMUSG00000027022	241431	Xirp2
ENSMUSG00000027035	241447	Cers6
ENSMUSG00000050587	241568	Lrrc4c
ENSMUSG00000068373	241589	D430041D05Rik
ENSMUSG00000027242	241627	Wdr76
ENSMUSG00000037703	241638	Lzts3
ENSMUSG00000037110	241694	Ralgapa2
ENSMUSG00000027457	241727	Snph
ENSMUSG00000027784	242083	Ppm1l
ENSMUSG00000037922	242248	Bank1
ENSMUSG00000028176	242274	Lrrc7
ENSMUSG00000054659	242377	Pm20d2
ENSMUSG00000039809	242425	Gabbr2
ENSMUSG00000028868	242687	Wasf2
ENSMUSG00000056367	242894	Actr3b
ENSMUSG00000037653	243043	Kctd8
ENSMUSG00000051339	243219	2900026A02Rik
ENSMUSG00000034310	243274	Tmem132d
ENSMUSG00000045348	243300	Nyap1
ENSMUSG00000016128	243362	Stard13
ENSMUSG00000030098	243547	Grip2
ENSMUSG00000030020	243548	Prickle2
ENSMUSG00000040797	243621	Iqsec3
ENSMUSG00000032827	243725	Ppp1r9a
ENSMUSG00000045613	243764	Chrm2
ENSMUSG00000054716	244216	Zfp771
ENSMUSG00000047495	244310	Dlgap2
ENSMUSG00000031540	244349	Kat6a
ENSMUSG00000031732	244650	Phlpp2
ENSMUSG00000043067	244745	Dpy19l1
ENSMUSG00000040433	245007	Zbtb38
ENSMUSG00000041794	245049	Myrip
ENSMUSG00000046449	245555	C77370
ENSMUSG00000041115	245666	Iqsec2
ENSMUSG00000070780	245945	Rbm47
ENSMUSG00000021738	246103	Atxn7
ENSMUSG00000055917	246196	Zfp277
ENSMUSG00000069581	252974	Tspear
ENSMUSG00000066747	258794	Olfr878
ENSMUSG00000030257	259302	Srgap3
ENSMUSG00000093178	266793	Snord87
ENSMUSG00000008683	267019	Rps15a
ENSMUSG00000063760	268291	Rnf217
ENSMUSG00000071866	268373	Ppia
ENSMUSG00000040711	268396	Sh3pxd2b
ENSMUSG00000017639	268451	Rab11fip4
ENSMUSG00000043857	268510	Mgat5b
ENSMUSG00000022211	268747	Carmil3
ENSMUSG00000042961	268780	Egflam
ENSMUSG00000039458	268783	Mtmr12
ENSMUSG00000052516	268902	Robo2
ENSMUSG00000048490	268903	Nrip1
ENSMUSG00000036815	269109	Dpp10
ENSMUSG00000050530	269233	Fam171a1
ENSMUSG00000026834	269275	Acvr1c
ENSMUSG00000027291	269338	Vps39
ENSMUSG00000028906	269587	Epb41
ENSMUSG00000005045	269610	Chd5
ENSMUSG00000029120	269643	Ppp2r2c
ENSMUSG00000042744	269700	Gm15800
ENSMUSG00000029442	269701	Wdr66
ENSMUSG00000038126	269702	Mphosph9
ENSMUSG00000057230	269774	Aak1
ENSMUSG00000045039	269878	Megf8
ENSMUSG00000046182	269994	Gsg1l
ENSMUSG00000032109	270151	Nlrx1
ENSMUSG00000059820	270156	AU019823
ENSMUSG00000032549	270192	Rab6b
ENSMUSG00000049538	271127	Adamts16
ENSMUSG00000047085	272381	Lrrc4b
ENSMUSG00000078812	276770	Eif5a
ENSMUSG00000057219	276905	Armc7
ENSMUSG00000039621	277360	Prex1
ENSMUSG00000049288	280411	Lix1l
ENSMUSG00000047246	319179	Hist1h2be
ENSMUSG00000034613	319468	Ppm1h
ENSMUSG00000096960	319487	A230028O05Rik
ENSMUSG00000020598	319504	Nrcam
ENSMUSG00000034818	319586	Celf5
ENSMUSG00000038895	319601	Zfp653
ENSMUSG00000086851	319650	A430108G06Rik
ENSMUSG00000032198	319899	Dock6
ENSMUSG00000038371	319934	Sbf2
ENSMUSG00000029673	319974	Auts2
ENSMUSG00000023999	319991	Kif6
ENSMUSG00000022696	320007	Sidt1
ENSMUSG00000055945	320111	Prr18
ENSMUSG00000037492	320158	Zmat4
ENSMUSG00000048330	320360	Ric3
ENSMUSG00000017978	320405	Cadps2
ENSMUSG00000051048	320452	P4ha3
ENSMUSG00000097493	320469	9930014A18Rik
ENSMUSG00000063296	320709	Tmem117
ENSMUSG00000035877	320799	Zhx3
ENSMUSG00000038244	320878	Mical2
ENSMUSG00000046318	320924	Ccbe1
ENSMUSG00000096929	320977	A330023F24Rik
ENSMUSG00000053825	327814	Ppfia2
ENSMUSG00000040543	327958	Pitpnm3
ENSMUSG00000020956	328092	Dtd2
ENSMUSG00000051335	328232	Gfod1
ENSMUSG00000034751	328329	Mast4
ENSMUSG00000007817	328365	Zmiz1
ENSMUSG00000052395	328370	Rft1
ENSMUSG00000045094	328967	Arhgef37
ENSMUSG00000097324	328968	Carmn
ENSMUSG00000042439	328977	Zfp532
ENSMUSG00000079342	329055	Lipo1
ENSMUSG00000094707	329056	A830019P07Rik
ENSMUSG00000042807	329152	Hecw2
ENSMUSG00000052331	329154	Ankrd44
ENSMUSG00000056268	329260	Dennd1b
ENSMUSG00000034738	329416	Nostrin
ENSMUSG00000033411	329506	Ctdspl2
ENSMUSG00000061411	329540	Nol4l
ENSMUSG00000052922	329547	Bpi
ENSMUSG00000056476	329650	Med12l
ENSMUSG00000094719	330097	Gm5108
ENSMUSG00000052848	330164	C130026L21Rik
ENSMUSG00000063455	330286	D630045J12Rik
ENSMUSG00000033458	330554	Fan1
ENSMUSG00000060038	330817	Dhps
ENSMUSG00000062257	330908	Opcml
ENSMUSG00000031129	331004	Slc9a9
ENSMUSG00000052372	331461	Il1rapl1
ENSMUSG00000070806	332934	Zmynd12
ENSMUSG00000061578	333050	Ksr2
ENSMUSG00000049176	333605	Frmpd4
ENSMUSG00000055409	338352	Nell1
ENSMUSG00000063047	338354	Zfp780b
ENSMUSG00000035441	338367	Myo1d
ENSMUSG00000000197	338370	Nalcn
ENSMUSG00000078861	353208	Zfp931
ENSMUSG00000000631	360013	Myo18a
ENSMUSG00000052031	380608	Tagap1
ENSMUSG00000036613	380752	Tssc1
ENSMUSG00000034731	380921	Dgkh
ENSMUSG00000064202	381218	4430402I18Rik
ENSMUSG00000026463	381290	Atp2b4
ENSMUSG00000041406	381306	BC055324
ENSMUSG00000047502	381538	Mroh7
ENSMUSG00000051950	381694	B3glct
ENSMUSG00000042184	381707	1700069L16Rik
ENSMUSG00000042389	381802	Tsen2
ENSMUSG00000059981	381921	Taok2
ENSMUSG00000073795	381933	6430531B16Rik
ENSMUSG00000031822	382034	Gse1
ENSMUSG00000048371	382051	Pdp2
ENSMUSG00000037716	382077	Ccdc33
ENSMUSG00000063663	382236	Brwd3
ENSMUSG00000019952	382406	Poc1b
ENSMUSG00000051401	383348	Kctd16
ENSMUSG00000078137	383787	Ankrd63
ENSMUSG00000054939	385674	Zfp174
ENSMUSG00000036492	386454	Rnf39
ENSMUSG00000030306	387314	Tmtc1
ENSMUSG00000034761	399510	Map4k5
ENSMUSG00000090336	403185	4932443I19Rik
ENSMUSG00000054944	403201	5330416C01Rik
ENSMUSG00000026987	407823	Baz2b
ENSMUSG00000086822	414081	5330413P13Rik
ENSMUSG00000071107	414105	4732465J04Rik
ENSMUSG00000087535	414118	Zmiz1os1
ENSMUSG00000097083	425051	D930019O06Rik
ENSMUSG00000020431	432530	Adcy1
ENSMUSG00000082087	432549	Gm12138
ENSMUSG00000042331	432572	Specc1
ENSMUSG00000069588	432615	Gm11733
ENSMUSG00000043286	433091	Pnpla1
ENSMUSG00000032908	433323	Sgpp2
ENSMUSG00000074736	433485	Syndig1
ENSMUSG00000028291	433693	Akirin2
ENSMUSG00000067285	433882	Gm16223
ENSMUSG00000057716	434008	Tmem178b
ENSMUSG00000069727	434179	Zfp975
ENSMUSG00000063821	435391	Dupd1
ENSMUSG00000020887	442796	A230052G05Rik
ENSMUSG00000035211	446101	Xrra1
ENSMUSG00000051951	497097	Xkr4
ENSMUSG00000037553	503610	Zdhhc18
ENSMUSG00000038122	544696	Tbc1d32
ENSMUSG00000061751	545156	Kalrn
ENSMUSG00000057173	619289	Rfx8
ENSMUSG00000071064	622675	Zfp827
ENSMUSG00000068964	622810	Gm6361
ENSMUSG00000097321	625175	1700028E10Rik
ENSMUSG00000083305	625342	Gm13315
ENSMUSG00000039841	627049	Zfp800
ENSMUSG00000080223	627525	Gm13768
ENSMUSG00000042256	627626	Ptchd4
ENSMUSG00000070695	636808	Cntnap5a
ENSMUSG00000074899	640524	Sptbn5
ENSMUSG00000011632	641361	Pinlyp
ENSMUSG00000093598	654800	A730085K08Rik
ENSMUSG00000091345	665033	Col6a5
ENSMUSG00000027692	665113	Tnik
ENSMUSG00000089982	665282	Gm7568
ENSMUSG00000087268	665635	Gm14486
ENSMUSG00000083772	666044	Gm15566
ENSMUSG00000070867	666048	Trabd2b
ENSMUSG00000079418	666468	Atg4a
ENSMUSG00000094410	667118	Zbed6
ENSMUSG00000080779	667619	Gm8731
ENSMUSG00000084883	668158	Ccdc85c
ENSMUSG00000085547	668629	Gm13767
ENSMUSG00000096950	671336	Gm9530
ENSMUSG00000090001	677501	Gm9719
ENSMUSG00000089945	677884	Pakap
ENSMUSG00000079681	100009600	Zglp1
ENSMUSG00000056687	100036768	Gm11696
ENSMUSG00000097430	100038509	Gm10544
ENSMUSG00000075410	100038570	Gm11744
ENSMUSG00000074517	100038599	Gm10710
ENSMUSG00000073528	100038672	Gm10530
ENSMUSG00000085798	100039047	Gm2018
ENSMUSG00000085755	100041071	Gm13496
ENSMUSG00000082140	100041882	Gm13094
ENSMUSG00000083022	100042173	Rps15a-ps6
ENSMUSG00000060727	100043525	Gm12571
ENSMUSG00000050600	100043757	Zfp831
ENSMUSG00000086744	100415916	Gm15997
ENSMUSG00000082036	100416933	Gm13724
ENSMUSG00000084839	100417166	Gm14097
ENSMUSG00000086946	100502661	Gm15527
ENSMUSG00000086708	100502679	Gm15577
ENSMUSG00000035629	100502698	Rubcn
ENSMUSG00000014164	100503085	Klhl3
ENSMUSG00000084997	100503157	Gm15471
ENSMUSG00000044574	100503613	5031434C07Rik
ENSMUSG00000085614	100503636	1700123M08Rik
ENSMUSG00000097486	100503783	Gm17733
ENSMUSG00000030771	100504195	Micalcl
ENSMUSG00000087129	100504604	Gm16316
ENSMUSG00000037432	100534273	Fer1l5
ENSMUSG00000087606	102632332	Gm16121
ENSMUSG00000086177	102632360	Gm14616
ENSMUSG00000097274	102633007	Gm26564
ENSMUSG00000089964	102634844	Gm16582
ENSMUSG00000086450	102636378	Macrod2os1
ENSMUSG00000090558	102636836	Gm17202
ENSMUSG00000044387	102636896	2410080I02Rik
ENSMUSG00000085336	102637448	Gm11732
ENSMUSG00000085158	102638330	Gm14264
ENSMUSG00000087561	102639043	Gm11608
ENSMUSG00000087300	102639608	Gm16725
ENSMUSG00000087467	102639617	Gm13601
ENSMUSG00000091558	102639888	LOC102639888
ENSMUSG00000097431	102640338	Gm26782
ENSMUSG00000085517	102640839	Gm12963
ENSMUSG00000086854	105242615	Gm13781
ENSMUSG00000086762	105242627	Gm14546
ENSMUSG00000092188	105243993	Gm20471
ENSMUSG00000085261	105244234	Gm13814
ENSMUSG00000084891	105244695	Gm12958
ENSMUSG00000095438	105246366	Mir133a-1hg
ENSMUSG00000084876	105246848	Gm14965
ENSMUSG00000085027	105247602	Gm11840
ENSMUSG00000097259	108168238	Gm26766
ENSMUSG00000065187	108169173	Gm25136
ENSMUSG00000030068		Gm20696
ENSMUSG00000064601		Gm25634
ENSMUSG00000064689		Gm25815
ENSMUSG00000065341		Gm25579
ENSMUSG00000065373		Gm22740
ENSMUSG00000070167		Snora57
ENSMUSG00000073174		Gm29254
ENSMUSG00000077572		Gm24886
ENSMUSG00000084267		Gm12417
ENSMUSG00000084783		Gm15419
ENSMUSG00000084849		Gm16105
ENSMUSG00000085176		Gm15397
ENSMUSG00000085680		Gm13327
ENSMUSG00000085784		Gm12158
ENSMUSG00000085792		Gm15414
ENSMUSG00000085919		Gm16019
ENSMUSG00000086036		Gm14254
ENSMUSG00000086149		Gm15598
ENSMUSG00000086336		Gm12979
ENSMUSG00000086557		Gm15999
ENSMUSG00000086652		Gm14029
ENSMUSG00000086801		Gm15943
ENSMUSG00000086905		Gm13716
ENSMUSG00000087422		Gm13564
ENSMUSG00000087577		Gm13299
ENSMUSG00000087704		Gm14978
ENSMUSG00000087784		Gm23171
ENSMUSG00000088278		Gm23121
ENSMUSG00000088359		Gm24009
ENSMUSG00000088403		Gm25888
ENSMUSG00000088487		Gm26045
ENSMUSG00000089298		Gm24636
ENSMUSG00000089431		Gm23196
ENSMUSG00000090208		Gm15851
ENSMUSG00000090399		Gm38399
ENSMUSG00000092004		Gm17482
ENSMUSG00000092254
ENSMUSG00000092327		Gm20488
ENSMUSG00000092764		Gm23362
ENSMUSG00000092860
ENSMUSG00000092951
ENSMUSG00000093175
ENSMUSG00000093553		Gm20633
ENSMUSG00000093572		Gm24756
ENSMUSG00000093673		Gm20644
ENSMUSG00000096382
ENSMUSG00000097136		Gm26772
ENSMUSG00000097294		Gm26888
ENSMUSG00000097346		Gm26619
ENSMUSG00000097417		Gm26669
ENSMUSG00000097563		Gm26638
ENSMUSG00000097722		Gm26841
ENSMUSG00000097902		Gm26531
