# Supplementary material for: Epigenetic impacts of stress priming of the neuroinflammatory response to sarin surrogate in mice: a model of Gulf War illness
Source: J Neuroinflammation. 2018 Mar 17;15:86. doi: 10.1186/s12974-018-1113-9 (PMC5857314; doi:10.1186/s12974-018-1113-9)
Supplement: Supplementary file 12 — Figure S5. Overlap of genes significantly differentially expressed with CORT + DFP exposure in the frontal cortex and hippocampus. (CSV 18 kb) [file 12974_2018_1113_MOESM20_ESM.csv]

ENSEMBL	ENTREZID	SYMBOL
ENSMUSG00000000223	13497	Drp2
ENSMUSG00000000305	12561	Cdh4
ENSMUSG00000000538	216810	Tom1l2
ENSMUSG00000000631	360013	Myo18a
ENSMUSG00000001017	66511	Chtop
ENSMUSG00000001054	66089	Rmnd5b
ENSMUSG00000001119	12833	Col6a1
ENSMUSG00000001211	28169	Agpat3
ENSMUSG00000001300	13642	Efnb2
ENSMUSG00000001542	192657	Ell2
ENSMUSG00000001576	67458	Ergic1
ENSMUSG00000002107	14007	Celf2
ENSMUSG00000002108	22259	Nr1h3
ENSMUSG00000002341	13004	Ncan
ENSMUSG00000002489	21844	Tiam1
ENSMUSG00000002781	70209	Tmem143
ENSMUSG00000002963	59047	Pnkp
ENSMUSG00000003031	12576	Cdkn1b
ENSMUSG00000003153	20527	Slc2a3
ENSMUSG00000003178	194401	Mical3
ENSMUSG00000003279	224997	Dlgap1
ENSMUSG00000003992	66970	Ssbp2
ENSMUSG00000004031	240843	Brinp2
ENSMUSG00000004071	66626	Cdip1
ENSMUSG00000004849	11769	Ap1s1
ENSMUSG00000005045	269610	Chd5
ENSMUSG00000005357	20513	Slc1a6
ENSMUSG00000005506	13046	Celf1
ENSMUSG00000006169	216705	Clint1
ENSMUSG00000006818	20656	Sod2
ENSMUSG00000007653	14401	Gabrb2
ENSMUSG00000007659	12048	Bcl2l1
ENSMUSG00000008450	68051	Nutf2
ENSMUSG00000009293	22213	Ube2g2
ENSMUSG00000009418	215690	Nav1
ENSMUSG00000009647	215999	Mcu
ENSMUSG00000009681	110279	Bcr
ENSMUSG00000009828	56542	Ick
ENSMUSG00000010097	53319	Nxf1
ENSMUSG00000012705	57264	Retn
ENSMUSG00000014164	100503085	Klhl3
ENSMUSG00000014496	105522	Ankrd28
ENSMUSG00000014592	100072	Camta1
ENSMUSG00000015316	27218	Slamf1
ENSMUSG00000016128	243362	Stard13
ENSMUSG00000016346	16536	Kcnq2
ENSMUSG00000016528	17164	Mapkapk2
ENSMUSG00000016541	54138	Atxn10
ENSMUSG00000016559	15081	H3f3b
ENSMUSG00000016933	18803	Plcg1
ENSMUSG00000017132	19157	Cyth1
ENSMUSG00000017412	12298	Cacnb4
ENSMUSG00000017639	268451	Rab11fip4
ENSMUSG00000017781	18738	Pitpna
ENSMUSG00000018040	74778	Rrp7a
ENSMUSG00000018209	58231	Stk4
ENSMUSG00000018326	54401	Ywhab
ENSMUSG00000018334	16706	Ksr1
ENSMUSG00000018909	109689	Arrb1
ENSMUSG00000019471	12539	Cdc37
ENSMUSG00000019564	13496	Arid3a
ENSMUSG00000019790	78808	Stxbp5
ENSMUSG00000019906	108030	Lin7a
ENSMUSG00000019920	110829	Lims1
ENSMUSG00000020032	77976	Nuak1
ENSMUSG00000020044	21859	Timp3
ENSMUSG00000020083	69894	2010107G23Rik
ENSMUSG00000020108	74747	Ddit4
ENSMUSG00000020135	23805	Apc2
ENSMUSG00000020151	19279	Ptprr
ENSMUSG00000020175	76877	Rab36
ENSMUSG00000020196	104248	Cabin1
ENSMUSG00000020251	74782	Glt8d2
ENSMUSG00000020388	30794	Pdlim4
ENSMUSG00000020435	74309	Osbp2
ENSMUSG00000020524	14799	Gria1
ENSMUSG00000020598	319504	Nrcam
ENSMUSG00000020627	208439	Klhl29
ENSMUSG00000020802	217342	Ube2o
ENSMUSG00000020935	68087	Dcakd
ENSMUSG00000020994	18949	Pnn
ENSMUSG00000021111	18789	Papola
ENSMUSG00000021130	108760	Galnt16
ENSMUSG00000021180	73086	Rps6ka5
ENSMUSG00000021273	14137	Fdft1
ENSMUSG00000021366	110521	Hivep1
ENSMUSG00000021373	67252	Cap2
ENSMUSG00000021423	17084	Ly86
ENSMUSG00000021451	20354	Sema4d
ENSMUSG00000021458	72061	2010111I01Rik
ENSMUSG00000021556	105348	Golm1
ENSMUSG00000021662	110596	Arhgef28
ENSMUSG00000021699	238871	Pde4d
ENSMUSG00000021719	52882	Rgs7bp
ENSMUSG00000021767	54169	Kat6b
ENSMUSG00000021987	219135	Mtmr6
ENSMUSG00000022010	21807	Tsc22d1
ENSMUSG00000022012	239188	Enox1
ENSMUSG00000022085	73523	Pebp4
ENSMUSG00000022089	57784	Bin3
ENSMUSG00000022139	105559	Mbnl2
ENSMUSG00000022141	71175	Nipbl
ENSMUSG00000022197	68070	Pdzd2
ENSMUSG00000022205	20024	Sub1
ENSMUSG00000022211	268747	Carmil3
ENSMUSG00000022237	67434	Ankrd33b
ENSMUSG00000022263	223435	Trio
ENSMUSG00000022324	17181	Matn2
ENSMUSG00000022450	67130	Ndufa6
ENSMUSG00000022454	54003	Nell2
ENSMUSG00000022514	16180	Il1rap
ENSMUSG00000022696	320007	Sidt1
ENSMUSG00000022708	56490	Zbtb20
ENSMUSG00000022747	54613	St3gal6
ENSMUSG00000022895	23872	Ets2
ENSMUSG00000022951	54720	Rcan1
ENSMUSG00000022973	104015	Synj1
ENSMUSG00000023036	93707	Pcdhgc4
ENSMUSG00000023809	20112	Rps6ka2
ENSMUSG00000023827	68262	Agpat4
ENSMUSG00000024109	18189	Nrxn1
ENSMUSG00000024112	58226	Cacna1h
ENSMUSG00000024182	12005	Axin1
ENSMUSG00000024222	14229	Fkbp5
ENSMUSG00000024242	225028	Map4k3
ENSMUSG00000024268	108013	Celf4
ENSMUSG00000024277	212307	Mapre2
ENSMUSG00000024335	14312	Brd2
ENSMUSG00000024431	14815	Nr3c1
ENSMUSG00000024456	13367	Diaph1
ENSMUSG00000024502	76217	Jakmip2
ENSMUSG00000024548	240427	Setbp1
ENSMUSG00000024589	83814	Nedd4l
ENSMUSG00000024639	14682	Gnaq
ENSMUSG00000024669	12507	Cd5
ENSMUSG00000024713	18552	Pcsk5
ENSMUSG00000024743	54525	Syt7
ENSMUSG00000025041	76952	Nt5c2
ENSMUSG00000025220	76055	Mgea5
ENSMUSG00000025221	80906	Kcnip2
ENSMUSG00000025246	21372	Tbl1x
ENSMUSG00000025314	19271	Ptprj
ENSMUSG00000025427	225743	Rnf165
ENSMUSG00000025475	52389	Adgra1
ENSMUSG00000025551	14169	Fgf14
ENSMUSG00000025555	223254	Farp1
ENSMUSG00000025607	54160	Copg2
ENSMUSG00000025855	19085	Prkar1b
ENSMUSG00000025909	71096	Sntg1
ENSMUSG00000025931	74229	Paqr8
ENSMUSG00000025933	75712	Tmem14a
ENSMUSG00000026090	72097	2010300C02Rik
ENSMUSG00000026116	56030	Tmem131
ENSMUSG00000026163	77629	Sphkap
ENSMUSG00000026238	19231	Ptma
ENSMUSG00000026305	16978	Lrrfip1
ENSMUSG00000026313	208727	Hdac4
ENSMUSG00000026393	59125	Nek7
ENSMUSG00000026463	381290	Atp2b4
ENSMUSG00000026490	226751	Cdc42bpa
ENSMUSG00000026496	11545	Parp1
ENSMUSG00000026509	12334	Capn2
ENSMUSG00000026587	11899	Astn1
ENSMUSG00000026640	18845	Plxna2
ENSMUSG00000026676	74186	Ccdc3
ENSMUSG00000026726	65969	Cubn
ENSMUSG00000026825	13429	Dnm1
ENSMUSG00000026834	269275	Acvr1c
ENSMUSG00000026872	24136	Zeb2
ENSMUSG00000026885	74410	Ttll11
ENSMUSG00000026970	56878	Rbms1
ENSMUSG00000027030	53416	Stk39
ENSMUSG00000027035	241447	Cers6
ENSMUSG00000027220	80976	Syt13
ENSMUSG00000027298	22174	Tyro3
ENSMUSG00000027340	54338	Slc23a2
ENSMUSG00000027457	241727	Snph
ENSMUSG00000027474	228788	Ccm2l
ENSMUSG00000027487	66971	Cdk5rap1
ENSMUSG00000027544	18019	Nfatc2
ENSMUSG00000027560	76829	Dok5
ENSMUSG00000027624	13821	Epb41l1
ENSMUSG00000027642	20014	Rpn2
ENSMUSG00000027643	14601	Ghrh
ENSMUSG00000027646	20779	Src
ENSMUSG00000027674	58869	Pex5l
ENSMUSG00000027692	665113	Tnik
ENSMUSG00000027695	18805	Pld1
ENSMUSG00000027777	30953	Schip1
ENSMUSG00000027784	242083	Ppm1l
ENSMUSG00000027797	13175	Dclk1
ENSMUSG00000027799	26422	Nbea
ENSMUSG00000028007	76561	Snx7
ENSMUSG00000028033	226922	Kcnq5
ENSMUSG00000028060	74200	2810403A07Rik
ENSMUSG00000028063	16905	Lmna
ENSMUSG00000028085	229487	Gatb
ENSMUSG00000028121	29815	Bcar3
ENSMUSG00000028161	19055	Ppp3ca
ENSMUSG00000028176	242274	Lrrc7
ENSMUSG00000028207	65973	Asph
ENSMUSG00000028337	107684	Coro2a
ENSMUSG00000028351	56710	Brinp1
ENSMUSG00000028373	56079	Astn2
ENSMUSG00000028409	74255	Smu1
ENSMUSG00000028519	13131	Dab1
ENSMUSG00000028525	18578	Pde4b
ENSMUSG00000028527	11639	Ak4
ENSMUSG00000028573	75578	Fggy
ENSMUSG00000028634	16656	Hivep3
ENSMUSG00000028696	16351	Ipp
ENSMUSG00000028760	230861	Eif4g3
ENSMUSG00000028894	16330	Inpp5b
ENSMUSG00000028926	18647	Cdk14
ENSMUSG00000028965	21942	Tnfrsf9
ENSMUSG00000029049	76866	Morn1
ENSMUSG00000029108	54216	Pcdh7
ENSMUSG00000029120	269643	Ppp2r2c
ENSMUSG00000029125	71116	Stx18
ENSMUSG00000029126	18196	Nsg1
ENSMUSG00000029207	11787	Apbb2
ENSMUSG00000029212	14400	Gabrb1
ENSMUSG00000029313	17355	Aff1
ENSMUSG00000029359	57816	Tesc
ENSMUSG00000029361	18125	Nos1
ENSMUSG00000029420	231760	Rimbp2
ENSMUSG00000029472	59008	Anapc5
ENSMUSG00000029599	71990	Ddx54
ENSMUSG00000029602	19415	Rasal1
ENSMUSG00000029673	319974	Auts2
ENSMUSG00000029788	74649	Cpa5
ENSMUSG00000029802	26357	Abcg2
ENSMUSG00000029822	71720	Osbpl3
ENSMUSG00000030020	243548	Prickle2
ENSMUSG00000030067	108655	Foxp1
ENSMUSG00000030075	18488	Cntn3
ENSMUSG00000030102	16438	Itpr1
ENSMUSG00000030168	68465	Adipor2
ENSMUSG00000030199	14011	Etv6
ENSMUSG00000030209	14812	Grin2b
ENSMUSG00000030257	259302	Srgap3
ENSMUSG00000030302	11941	Atp2b2
ENSMUSG00000030323	81896	Ift122
ENSMUSG00000030374	97387	Strn4
ENSMUSG00000030428	57776	Ttyh1
ENSMUSG00000030443	213011	Zfp583
ENSMUSG00000030447	20430	Cyfip1
ENSMUSG00000030513	18553	Pcsk6
ENSMUSG00000030518	70638	Fam189a1
ENSMUSG00000030519	11784	Apba2
ENSMUSG00000030536	29875	Iqgap1
ENSMUSG00000030657	233781	Xylt1
ENSMUSG00000030766	70497	Arhgap17
ENSMUSG00000030990	233575	Pgap2
ENSMUSG00000031453	19414	Rasa3
ENSMUSG00000031502	12826	Col4a1
ENSMUSG00000031605	77113	Klhl2
ENSMUSG00000031660	26992	Brd7
ENSMUSG00000031714	14388	Gab1
ENSMUSG00000031732	244650	Phlpp2
ENSMUSG00000031822	382034	Gse1
ENSMUSG00000031839	68196	Hsbp1
ENSMUSG00000031865	13191	Dctn1
ENSMUSG00000032011	21838	Thy1
ENSMUSG00000032020	72828	Ubash3b
ENSMUSG00000032036	67703	Kirrel3
ENSMUSG00000032058	73699	Ppp2r1b
ENSMUSG00000032076	54725	Cadm1
ENSMUSG00000032109	270151	Nlrx1
ENSMUSG00000032207	15450	Lipc
ENSMUSG00000032289	207596	Thsd4
ENSMUSG00000032322	19200	Pstpip1
ENSMUSG00000032329	66867	Hmg20a
ENSMUSG00000032384	214897	Csnk1g1
ENSMUSG00000032386	56404	Trip4
ENSMUSG00000032402	17127	Smad3
ENSMUSG00000032456	74080	Nmnat3
ENSMUSG00000032503	74100	Arpp21
ENSMUSG00000032534	28135	Cep63
ENSMUSG00000032536	67095	Trak1
ENSMUSG00000032564	74020	Cpne4
ENSMUSG00000032589	12217	Bsn
ENSMUSG00000032666	69399	1700025G04Rik
ENSMUSG00000032827	243725	Ppp1r9a
ENSMUSG00000032854	22239	Ugt8a
ENSMUSG00000032985	70626	5730522E02Rik
ENSMUSG00000033066	14457	Gas7
ENSMUSG00000033099	97961	Nol12
ENSMUSG00000033174	23945	Mgll
ENSMUSG00000033209	209683	Ttc28
ENSMUSG00000033392	76499	Clasp2
ENSMUSG00000033530	104718	Ttc7b
ENSMUSG00000033545	170737	Znrf1
ENSMUSG00000033565	93686	Rbfox2
ENSMUSG00000033569	210933	Adgrb3
ENSMUSG00000033590	208943	Myo5c
ENSMUSG00000033653	209018	Vps8
ENSMUSG00000033713	71375	Foxn3
ENSMUSG00000033768	18190	Nrxn2
ENSMUSG00000034295	225288	Fhod3
ENSMUSG00000034300	66306	Fam53c
ENSMUSG00000034310	243274	Tmem132d
ENSMUSG00000034390	74440	Cmip
ENSMUSG00000034593	17918	Myo5a
ENSMUSG00000034613	319468	Ppm1h
ENSMUSG00000034656	12286	Cacna1a
ENSMUSG00000034731	380921	Dgkh
ENSMUSG00000034751	328329	Mast4
ENSMUSG00000034930	20166	Rtkn
ENSMUSG00000035032	208583	Nek11
ENSMUSG00000035299	17318	Mid1
ENSMUSG00000035829	241289	Ppp1r26
ENSMUSG00000035864	20979	Syt1
ENSMUSG00000035877	320799	Zhx3
ENSMUSG00000035934	208076	Pknox2
ENSMUSG00000035954	238130	Dock4
ENSMUSG00000035969	100213	Rusc2
ENSMUSG00000036086	226409	Zranb3
ENSMUSG00000036155	107895	Mgat5
ENSMUSG00000036192	225998	Rorb
ENSMUSG00000036452	71302	Arhgap26
ENSMUSG00000036510	12564	Cdh8
ENSMUSG00000036698	239528	Ago2
ENSMUSG00000036800	70363	Fam135b
ENSMUSG00000036815	269109	Dpp10
ENSMUSG00000037110	241694	Ralgapa2
ENSMUSG00000037138	16764	Aff3
ENSMUSG00000037375	226861	Hhat
ENSMUSG00000037492	320158	Zmat4
ENSMUSG00000037541	210274	Shank2
ENSMUSG00000037703	241638	Lzts3
ENSMUSG00000037824	52588	Tspan14
ENSMUSG00000037902	19261	Sirpa
ENSMUSG00000037926	237860	Ssh2
ENSMUSG00000037938	66170	Chchd5
ENSMUSG00000037990	237353	Sh3rf3
ENSMUSG00000037996	76376	Slc24a2
ENSMUSG00000038150	66612	Ormdl3
ENSMUSG00000038170	83679	Pde4dip
ENSMUSG00000038172	69863	Ttc39b
ENSMUSG00000038240	71365	Pdss2
ENSMUSG00000038244	320878	Mical2
ENSMUSG00000038615	18023	Nfe2l1
ENSMUSG00000038633	13244	Degs1
ENSMUSG00000038831	241308	Ralgps1
ENSMUSG00000038910	224860	Plcl2
ENSMUSG00000039058	229949	Ak5
ENSMUSG00000039145	227541	Camk1d
ENSMUSG00000039197	11534	Adk
ENSMUSG00000039765	231214	Cc2d2a
ENSMUSG00000039809	242425	Gabbr2
ENSMUSG00000039841	627049	Zfp800
ENSMUSG00000039852	68703	Rere
ENSMUSG00000039901	71617	9130011E15Rik
ENSMUSG00000039943	18798	Plcb4
ENSMUSG00000040054	116848	Baz2a
ENSMUSG00000040118	12293	Cacna2d1
ENSMUSG00000040151	23908	Hs2st1
ENSMUSG00000040265	103967	Dnm3
ENSMUSG00000040430	71795	Pitpnc1
ENSMUSG00000040433	245007	Zbtb38
ENSMUSG00000040451	208449	Sgms1
ENSMUSG00000040488	108075	Ltbp4
ENSMUSG00000040490	70530	Lrfn2
ENSMUSG00000040524	214812	Zfp609
ENSMUSG00000040537	11496	Adam22
ENSMUSG00000040543	327958	Pitpnm3
ENSMUSG00000040591	228356	1110051M20Rik
ENSMUSG00000040640	238988	Erc2
ENSMUSG00000040701	11766	Ap1g2
ENSMUSG00000040711	268396	Sh3pxd2b
ENSMUSG00000040721	239102	Zfhx2
ENSMUSG00000040761	56381	Spen
ENSMUSG00000040813	21767	Tex264
ENSMUSG00000040896	56543	Kcnd3
ENSMUSG00000040972	230868	Igsf21
ENSMUSG00000041115	245666	Iqsec2
ENSMUSG00000041193	18784	Pla2g5
ENSMUSG00000041220	170439	Elovl6
ENSMUSG00000041236	218035	Vps41
ENSMUSG00000041328	74737	Pcf11
ENSMUSG00000041417	18708	Pik3r1
ENSMUSG00000041607	17196	Mbp
ENSMUSG00000041670	116837	Rims1
ENSMUSG00000041671	232491	Pyroxd1
ENSMUSG00000041740	50849	Rnf10
ENSMUSG00000041781	51786	Cpsf2
ENSMUSG00000041794	245049	Myrip
ENSMUSG00000041815	73826	Poldip3
ENSMUSG00000041879	226432	Ipo9
ENSMUSG00000041997	228012	Tlk1
ENSMUSG00000042292	223701	Mkl1
ENSMUSG00000042439	328977	Zfp532
ENSMUSG00000042742	101148	Bmt2
ENSMUSG00000042744	269700	Gm15800
ENSMUSG00000042770	15199	Hebp1
ENSMUSG00000043004	14702	Gng2
ENSMUSG00000043286	433091	Pnpla1
ENSMUSG00000043301	16522	Kcnj6
ENSMUSG00000043639	73713	Rbm20
ENSMUSG00000043670	208666	Diras1
ENSMUSG00000043671	233115	Dpy19l3
ENSMUSG00000043857	268510	Mgat5b
ENSMUSG00000043895	14739	S1pr2
ENSMUSG00000044072	237711	Eml6
ENSMUSG00000044216	16520	Kcnj4
ENSMUSG00000044250	239647	Pced1b
ENSMUSG00000044308	68795	Ubr3
ENSMUSG00000044912	238266	Syt16
ENSMUSG00000044991	73747	1110034G24Rik
ENSMUSG00000045038	18754	Prkce
ENSMUSG00000045348	243300	Nyap1
ENSMUSG00000045466	101197	Zfp956
ENSMUSG00000045482	100683	Trrap
ENSMUSG00000045613	243764	Chrm2
ENSMUSG00000045912	237397	C2cd4c
ENSMUSG00000045969	26356	Ing1
ENSMUSG00000045994	76898	B3gat1
ENSMUSG00000046182	269994	Gsg1l
ENSMUSG00000046318	320924	Ccbe1
ENSMUSG00000046324	226090	Ermp1
ENSMUSG00000046707	13000	Csnk2a2
ENSMUSG00000046709	26414	Mapk10
ENSMUSG00000046727	66060	Cystm1
ENSMUSG00000047246	319179	Hist1h2be
ENSMUSG00000047502	381538	Mroh7
ENSMUSG00000047866	66887	Lonp2
ENSMUSG00000048078	23966	Tenm4
ENSMUSG00000048120	12495	Entpd1
ENSMUSG00000048330	320360	Ric3
ENSMUSG00000048490	268903	Nrip1
ENSMUSG00000048701	76551	Ccdc6
ENSMUSG00000048731	70772	Ggnbp1
ENSMUSG00000048832	107305	Vps37c
ENSMUSG00000048897	209225	Zfp710
ENSMUSG00000049287	216792	Iba57
ENSMUSG00000049420	77220	Tmem200a
ENSMUSG00000049939	192198	Lrrc4
ENSMUSG00000050022	231842	Amz1
ENSMUSG00000050587	241568	Lrrc4c
ENSMUSG00000050751	209966	Pgbd5
ENSMUSG00000050965	18750	Prkca
ENSMUSG00000051048	320452	P4ha3
ENSMUSG00000051177	18795	Plcb1
ENSMUSG00000051331	12288	Cacna1c
ENSMUSG00000051335	328232	Gfod1
ENSMUSG00000051817	20667	Sox12
ENSMUSG00000052512	78286	Nav2
ENSMUSG00000052534	18514	Pbx1
ENSMUSG00000052632	211914	Asap2
ENSMUSG00000052889	18751	Prkcb
ENSMUSG00000053025	64176	Sv2b
ENSMUSG00000053334	231630	Ficd
ENSMUSG00000053469	21819	Tg
ENSMUSG00000053477	21413	Tcf4
ENSMUSG00000053702	74103	Nebl
ENSMUSG00000053769	217779	Lysmd1
ENSMUSG00000053825	327814	Ppfia2
ENSMUSG00000053898	51798	Ech1
ENSMUSG00000054720	100604	Lrrc8c
ENSMUSG00000054728	218194	Phactr1
ENSMUSG00000054733	110265	Msra
ENSMUSG00000055022	12805	Cntn1
ENSMUSG00000055116	11865	Arntl
ENSMUSG00000055254	18212	Ntrk2
ENSMUSG00000055320	21676	Tead1
ENSMUSG00000055403	232217	4933427D06Rik
ENSMUSG00000055421	211712	Pcdh9
ENSMUSG00000055723	66922	Rras2
ENSMUSG00000056222	20745	Spock1
ENSMUSG00000056427	20564	Slit3
ENSMUSG00000056476	329650	Med12l
ENSMUSG00000056553	19276	Ptprn2
ENSMUSG00000056797	234159	Gm4889
ENSMUSG00000056899	93757	Immp2l
ENSMUSG00000057440	75739	Mpp7
ENSMUSG00000057716	434008	Tmem178b
ENSMUSG00000057897	12323	Camk2b
ENSMUSG00000057914	12296	Cacnb2
ENSMUSG00000058013	52398	11-Sep
ENSMUSG00000058070	68519	Eml1
ENSMUSG00000058420	110058	Syt17
ENSMUSG00000058571	23888	Gpc6
ENSMUSG00000058589	77531	Anks1b
ENSMUSG00000058756	21833	Thra
ENSMUSG00000059149	213006	Mfsd4a
ENSMUSG00000059248	53860	09-Sep
ENSMUSG00000059742	170738	Kcnh7
ENSMUSG00000059891	22116	Tsks
ENSMUSG00000059981	381921	Taok2
ENSMUSG00000060012	16554	Kif13b
ENSMUSG00000060671	54667	Atp8b2
ENSMUSG00000060924	94109	Csmd1
ENSMUSG00000061411	329540	Nol4l
ENSMUSG00000061576	13483	Dpp6
ENSMUSG00000061578	333050	Ksr2
ENSMUSG00000061589	208266	Dot1l
ENSMUSG00000061603	238161	Akap6
ENSMUSG00000061689	228836	Dlgap4
ENSMUSG00000061731	14042	Ext1
ENSMUSG00000061887	72475	Ssbp3
ENSMUSG00000062127	80281	Cttnbp2nl
ENSMUSG00000062202	224671	Btbd9
ENSMUSG00000062232	76089	Rapgef2
ENSMUSG00000062478	76701	Ctrc
ENSMUSG00000062963	66155	Ufc1
ENSMUSG00000063019	69161	Manbal
ENSMUSG00000063063	12386	Ctnna2
ENSMUSG00000063142	16531	Kcnma1
ENSMUSG00000063281	22694	Zfp35
ENSMUSG00000063296	320709	Tmem117
ENSMUSG00000063358	26413	Mapk1
ENSMUSG00000063434	66673	Sorcs3
ENSMUSG00000063455	330286	D630045J12Rik
ENSMUSG00000063626	210801	Unc5d
ENSMUSG00000063849	66812	Ppcdc
ENSMUSG00000063887	192167	Nlgn1
ENSMUSG00000064030	78428	Pym1
ENSMUSG00000064043	224829	Trerf1
ENSMUSG00000066189	54376	Cacng3
ENSMUSG00000068205	72899	Macrod2
ENSMUSG00000068284	207806	Usf3
ENSMUSG00000068290	77006	Ddrgk1
ENSMUSG00000068373	241589	D430041D05Rik
ENSMUSG00000068523	14707	Gng5
ENSMUSG00000068747	20661	Sort1
ENSMUSG00000069255	105352	Dusp22
ENSMUSG00000069601	11735	Ank3
ENSMUSG00000069729	239985	Arid1b
ENSMUSG00000069769	76626	Msi2
ENSMUSG00000070167		Snora57
ENSMUSG00000070738	227333	Dgkd
ENSMUSG00000072494	105651	Ppp1r3e
ENSMUSG00000073174		Gm29254
ENSMUSG00000074513	99889	Arfip1
ENSMUSG00000074517	100038599	Gm10710
ENSMUSG00000074785	54712	Plxnc1
ENSMUSG00000075410	100038570	Gm11744
ENSMUSG00000078137	383787	Ankrd63
ENSMUSG00000078765	233073	U2af1l4
ENSMUSG00000078815	54378	Cacng6
ENSMUSG00000078816	18752	Prkcg
ENSMUSG00000079681	100009600	Zglp1
ENSMUSG00000084883	668158	Ccdc85c
ENSMUSG00000085027	105247602	Gm11840
ENSMUSG00000085261	105244234	Gm13814
ENSMUSG00000085389	72225	1700003M07Rik
ENSMUSG00000085798	100039047	Gm2018
ENSMUSG00000085919		Gm16019
ENSMUSG00000086405	77516	9330198N18Rik
ENSMUSG00000086822	414081	5330413P13Rik
ENSMUSG00000087268	665635	Gm14486
ENSMUSG00000089945	677884	Pakap
ENSMUSG00000090208		Gm15851
ENSMUSG00000091558	102639888	LOC102639888
ENSMUSG00000093673		Gm20644
ENSMUSG00000096929	320977	A330023F24Rik
ENSMUSG00000097039	19296	Pvt1
ENSMUSG00000097259	108168238	Gm26766
ENSMUSG00000097282	75984	5031415H12Rik
ENSMUSG00000097430	100038509	Gm10544
ENSMUSG00000097722		Gm26841
ENSMUSG00000097930	77610	C330002G04Rik
