# Supplementary material for: Epigenetic impacts of stress priming of the neuroinflammatory response to sarin surrogate in mice: a model of Gulf War illness
Source: J Neuroinflammation. 2018 Mar 17;15:86. doi: 10.1186/s12974-018-1113-9 (PMC5857314; doi:10.1186/s12974-018-1113-9)
Supplement: Supplementary file 14 — Table S9. KEGG pathways found to be enriched in genes identified as uniquely differentially expressed in both the frontal cortex (Additional file 3: Table S1) and the hippocampus (Additional file 7: Table S4) after CORT + DFP exposure, compared to all other groups. (CSV 67 kb) [file 12974_2018_1113_MOESM22_ESM.csv]

ID	Description	GeneRatio	BgRatio	pvalue	p.adjust	qvalue	geneID	Count
GO:0034762	regulation of transmembrane transport	41/533	413/23454	2.62E-15	6.84E-12	5.40E-12	Kcnq2/Plcg1/Cacnb4/Pde4d/Nrxn1/Cacna1h/Diaph1/Nedd4l/Kcnip2/Fgf14/Atp2b4/Stk39/Kcnq5/Asph/Pde4b/Tesc/Nos1/Thy1/Ubash3b/Myo5a/Cacna1a/Dpp10/Cacna2d1/Kcnd3/Kcnj6/Kcnj4/Prkce/Gsg1l/Prkca/Plcb1/Cacna1c/Cacnb2/Kcnh7/Dpp6/Akap6/Cttnbp2nl/Kcnma1/Nlgn1/Cacng3/Ank3/Cacng6	41
GO:0034765	regulation of ion transmembrane transport	40/533	397/23454	3.51E-15	6.84E-12	5.40E-12	Kcnq2/Plcg1/Cacnb4/Pde4d/Nrxn1/Cacna1h/Diaph1/Nedd4l/Kcnip2/Fgf14/Atp2b4/Stk39/Kcnq5/Asph/Pde4b/Tesc/Nos1/Thy1/Ubash3b/Myo5a/Cacna1a/Dpp10/Cacna2d1/Kcnd3/Kcnj6/Kcnj4/Prkce/Gsg1l/Prkca/Plcb1/Cacna1c/Cacnb2/Kcnh7/Dpp6/Akap6/Kcnma1/Nlgn1/Cacng3/Ank3/Cacng6	40
GO:0042391	regulation of membrane potential	35/533	379/23454	2.48E-12	3.22E-09	2.54E-09	Slc1a6/Sod2/Bcl2l1/Kcnq2/Cacnb4/Gria1/Nrcam/Nrxn1/Cacna1h/Celf4/Nedd4l/Gnaq/Mgea5/Kcnip2/Fgf14/Parp1/Src/Pex5l/Ppp3ca/Grin2b/Ppp1r9a/Cacna1a/Cacna2d1/Kcnd3/Rims1/S1pr2/Prkce/Cacna1c/Cacnb2/Kcnh7/Dpp6/Akap6/Kcnma1/Nlgn1/Ank3	35
GO:0098662	inorganic cation transmembrane transport	40/533	496/23454	4.93E-12	4.79E-09	3.78E-09	Mcu/Kcnq2/Plcg1/Cacnb4/Pde4d/Cacna1h/Diaph1/Nedd4l/Kcnip2/Fgf14/Atp2b4/Stk39/Kcnq5/Asph/Pde4b/Tesc/Nos1/Itpr1/Atp2b2/Thy1/Ubash3b/Myo5a/Cacna1a/Dpp10/Slc24a2/Cacna2d1/Kcnd3/Kcnj6/Kcnj4/Prkce/Plcb1/Cacna1c/Cacnb2/Kcnh7/Dpp6/Akap6/Kcnma1/Cacng3/Ank3/Cacng6	40
GO:0050808	synapse organization	28/533	270/23454	2.67E-11	2.08E-08	1.64E-08	Drp2/Ncan/Tiam1/Cacnb4/Il1rap/Pcdhgc4/Nrxn1/Farp1/Atp2b2/Col4a1/Kirrel3/Cadm1/Bsn/Ppp1r9a/Adgrb3/Nrxn2/Myo5a/Cacna1a/Shank2/Dnm3/Lrrc4/Prkca/Ntrk2/Camk2b/Cacnb2/Ctnna2/Nlgn1/Ank3	28
GO:1904062	regulation of cation transmembrane transport	28/533	273/23454	3.47E-11	2.25E-08	1.78E-08	Plcg1/Cacnb4/Pde4d/Nrxn1/Diaph1/Nedd4l/Kcnip2/Fgf14/Atp2b4/Stk39/Asph/Pde4b/Tesc/Nos1/Thy1/Ubash3b/Myo5a/Dpp10/Cacna2d1/Prkce/Gsg1l/Plcb1/Cacnb2/Dpp6/Akap6/Nlgn1/Cacng3/Ank3	28
GO:0022604	regulation of cell morphogenesis	35/533	453/23454	3.52E-10	1.96E-07	1.55E-07	Cdh4/Tiam1/Lims1/Sema4d/Diaph1/Nedd4l/Plxna2/Zeb2/Src/Tnik/Ppp3ca/Dab1/Rasal1/Cyfip1/Thy1/Csnk1g1/Ppp1r9a/Gas7/Mgll/Clasp2/Adgrb3/Cacna1a/Syt1/Ssh2/Dnm3/Rims1/Lrrc4c/Ntrk2/Camk2b/Syt17/Taok2/Kif13b/Rapgef2/Nlgn1/Plxnc1	35
GO:0016358	dendrite development	25/533	257/23454	1.20E-09	5.84E-07	4.61E-07	Tiam1/Sema4d/Matn2/Il1rap/Nr3c1/Farp1/Tnik/Dclk1/Ppp3ca/Dab1/Cyfip1/Iqgap1/Ppp1r9a/Rbfox2/Adgrb3/Cacna1a/Camk1d/Rere/Dnm3/Ntrk2/Camk2b/Rapgef2/Ctnna2/Nlgn1/Arid1b	25
GO:0070588	calcium ion transmembrane transport	24/533	239/23454	1.36E-09	5.90E-07	4.65E-07	Mcu/Plcg1/Cacnb4/Pde4d/Cacna1h/Diaph1/Fgf14/Atp2b4/Asph/Pde4b/Itpr1/Atp2b2/Thy1/Ubash3b/Myo5a/Cacna1a/Slc24a2/Cacna2d1/Prkce/Cacna1c/Cacnb2/Akap6/Cacng3/Cacng6	24
GO:0010959	regulation of metal ion transport	30/533	367/23454	1.77E-09	6.89E-07	5.43E-07	Plcg1/Cacnb4/Pde4d/Diaph1/Nedd4l/Gnaq/Mgea5/Kcnip2/Fgf14/Atp2b4/Stk39/Asph/Pde4b/Tesc/Nos1/Itpr1/Atp2b2/Thy1/Ubash3b/Myo5a/Dpp10/Plcb4/Cacna2d1/Prkce/Plcb1/Cntn1/Cacnb2/Dpp6/Akap6/Ank3	30
GO:0007409	axonogenesis	32/533	419/23454	2.71E-09	9.59E-07	7.57E-07	Cdh4/Tiam1/Pitpna/Stxbp5/Nrcam/Sema4d/Arhgef28/Matn2/Rnf165/Plxna2/Zeb2/Dclk1/Dab1/Apbb2/Foxp1/Cyfip1/Thy1/Mgll/Clasp2/Cacna1a/Ssh2/Lrfn2/Lrrc4c/Prkca/Ntrk2/Slit3/Kif13b/Ext1/Ctnna2/Unc5d/Ank3/Plxnc1	32
GO:0006816	calcium ion transport	30/533	378/23454	3.53E-09	1.14E-06	9.03E-07	Mcu/Plcg1/Cacnb4/Pde4d/Cacna1h/Diaph1/Mgea5/Fgf14/Atp2b4/Ppp3ca/Asph/Pde4b/Nos1/Itpr1/Grin2b/Atp2b2/Thy1/Ubash3b/Myo5a/Cacna1a/Slc24a2/Cacna2d1/Prkce/Cacna1c/Prkcb/Camk2b/Cacnb2/Akap6/Cacng3/Cacng6	30
GO:0061564	axon development	33/533	450/23454	4.20E-09	1.26E-06	9.92E-07	Cdh4/Tiam1/Pitpna/Stxbp5/Nrcam/Sema4d/Arhgef28/Matn2/Rnf165/Plxna2/Zeb2/Dclk1/Dab1/Apbb2/Foxp1/Cyfip1/Xylt1/Thy1/Mgll/Clasp2/Cacna1a/Ssh2/Lrfn2/Lrrc4c/Prkca/Ntrk2/Slit3/Kif13b/Ext1/Ctnna2/Unc5d/Ank3/Plxnc1	33
GO:0016311	dephosphorylation	28/533	343/23454	6.39E-09	1.78E-06	1.40E-06	Pnkp/Ywhab/Nuak1/Ptprr/Sema4d/Mtmr6/Rcan1/Synj1/Ptprj/Farp1/Ppm1l/Ppp3ca/Inpp5b/Ppp2r2c/Rimbp2/Iqgap1/Phlpp2/Ubash3b/Smad3/Tmem132d/Ppm1h/Ppp1r26/Ssh2/Ptprn2/Tsks/Akap6/Cttnbp2nl/Dusp22	28
GO:0044708	single-organism behavior	34/533	484/23454	7.20E-09	1.87E-06	1.47E-06	Cacnb4/Gria1/Rcan1/Synj1/Nrxn1/Axin1/Fgf14/Prkar1b/Parp1/Dnm1/Ghrh/Brinp1/Dab1/Nos1/Auts2/Grin2b/Adgrb3/Nrxn2/Cacna1a/Shank2/Slc24a2/Adam22/Zfhx2/Ubr3/Prkce/Prkca/Plcb1/Cacna1c/Ntrk2/Thra/Btbd9/Kcnma1/Sorcs3/Prkcg	34
GO:0010769	regulation of cell morphogenesis involved in differentiation	25/533	287/23454	1.15E-08	2.79E-06	2.20E-06	Cdh4/Tiam1/Lims1/Sema4d/Plxna2/Zeb2/Tnik/Ppp3ca/Dab1/Cyfip1/Thy1/Ppp1r9a/Mgll/Clasp2/Adgrb3/Cacna1a/Ssh2/Dnm3/Lrrc4c/Ntrk2/Camk2b/Kif13b/Rapgef2/Nlgn1/Plxnc1	25
GO:0044057	regulation of system process	33/533	487/23454	2.87E-08	6.56E-06	5.18E-06	Nr1h3/Retn/Pde4d/Nr3c1/Mgea5/Hdac4/Atp2b4/Parp1/Stk39/Pex5l/Ppp3ca/Pde4b/Nos1/Abcg2/Foxp1/Smad3/Mgll/Dock4/Adk/Cacna2d1/Kcnd3/Pik3r1/Rnf10/Chrm2/Tenm4/Prkca/Cacna1c/Tead1/Cacnb2/Thra/Akap6/Kcnma1/Nlgn1	33
GO:0032409	regulation of transporter activity	21/533	219/23454	3.29E-08	6.67E-06	5.26E-06	Plcg1/Cacnb4/Pde4d/Nrxn1/Nedd4l/Fgf14/Stk39/Asph/Pde4b/Tesc/Myo5a/Cacna2d1/Gsg1l/Prkca/Plcb1/Cacnb2/Akap6/Cttnbp2nl/Nlgn1/Cacng3/Ank3	21
GO:0023061	signal release	31/533	441/23454	3.31E-08	6.67E-06	5.26E-06	Tiam1/Mcu/Retn/Arrb1/Lin7a/Nell2/Synj1/Nrxn1/Syt7/Mgea5/Acvr1c/Syt13/Ghrh/Pex5l/Ppp3ca/Nos1/Ppp1r9a/Nrxn2/Myo5a/Cacna1a/Syt1/Ltbp4/Rims1/Myrip/Prkce/Cacna1c/Arntl/Ntrk2/Ptprn2/Syt17/Nlgn1	31
GO:0051650	establishment of vesicle localization	19/533	181/23454	3.49E-08	6.67E-06	5.26E-06	Lin7a/Synj1/Syt7/Fgf14/Dnm1/Syt13/Cyfip1/Dctn1/Clasp2/Myo5c/Myo5a/Cacna1a/Syt1/Dnm3/Rims1/Myrip/Syt17/Btbd9/Nlgn1	19
GO:0032412	regulation of ion transmembrane transporter activity	20/533	201/23454	3.77E-08	6.67E-06	5.26E-06	Plcg1/Cacnb4/Pde4d/Nrxn1/Nedd4l/Fgf14/Stk39/Asph/Pde4b/Tesc/Myo5a/Cacna2d1/Gsg1l/Prkca/Plcb1/Cacnb2/Akap6/Nlgn1/Cacng3/Ank3	20
GO:0051648	vesicle localization	20/533	201/23454	3.77E-08	6.67E-06	5.26E-06	Lin7a/Synj1/Nrxn1/Syt7/Fgf14/Dnm1/Syt13/Cyfip1/Dctn1/Clasp2/Myo5c/Myo5a/Cacna1a/Syt1/Dnm3/Rims1/Myrip/Syt17/Btbd9/Nlgn1	20
GO:0018209	peptidyl-serine modification	26/533	331/23454	4.85E-08	8.21E-06	6.48E-06	Mapkapk2/Stk4/Arrb1/Ddit4/Rps6ka5/Pde4d/Rps6ka2/Axin1/Atp2b4/Parp1/Stk39/Src/Dclk1/Bcar3/Nos1/Csnk1g1/Mast4/Plcl2/Camk1d/Prkce/Prkca/Prkcb/Ntrk2/Camk2b/Mapk1/Prkcg	26
GO:0070838	divalent metal ion transport	30/533	428/23454	5.88E-08	9.03E-06	7.13E-06	Mcu/Plcg1/Cacnb4/Pde4d/Cacna1h/Diaph1/Mgea5/Fgf14/Atp2b4/Ppp3ca/Asph/Pde4b/Nos1/Itpr1/Grin2b/Atp2b2/Thy1/Ubash3b/Myo5a/Cacna1a/Slc24a2/Cacna2d1/Prkce/Cacna1c/Prkcb/Camk2b/Cacnb2/Akap6/Cacng3/Cacng6	30
GO:0018105	peptidyl-serine phosphorylation	25/533	312/23454	5.98E-08	9.03E-06	7.13E-06	Mapkapk2/Stk4/Arrb1/Ddit4/Rps6ka5/Pde4d/Rps6ka2/Axin1/Atp2b4/Stk39/Src/Dclk1/Bcar3/Nos1/Csnk1g1/Mast4/Plcl2/Camk1d/Prkce/Prkca/Prkcb/Ntrk2/Camk2b/Mapk1/Prkcg	25
GO:0022898	regulation of transmembrane transporter activity	20/533	207/23454	6.16E-08	9.03E-06	7.13E-06	Plcg1/Cacnb4/Pde4d/Nrxn1/Nedd4l/Fgf14/Stk39/Asph/Pde4b/Tesc/Myo5a/Cacna2d1/Gsg1l/Prkca/Plcb1/Cacnb2/Akap6/Nlgn1/Cacng3/Ank3	20
GO:2001257	regulation of cation channel activity	16/533	133/23454	6.27E-08	9.03E-06	7.13E-06	Plcg1/Cacnb4/Pde4d/Nrxn1/Nedd4l/Fgf14/Asph/Pde4b/Myo5a/Cacna2d1/Gsg1l/Cacnb2/Akap6/Nlgn1/Cacng3/Ank3	16
GO:0072511	divalent inorganic cation transport	30/533	431/23454	6.86E-08	9.53E-06	7.52E-06	Mcu/Plcg1/Cacnb4/Pde4d/Cacna1h/Diaph1/Mgea5/Fgf14/Atp2b4/Ppp3ca/Asph/Pde4b/Nos1/Itpr1/Grin2b/Atp2b2/Thy1/Ubash3b/Myo5a/Cacna1a/Slc24a2/Cacna2d1/Prkce/Cacna1c/Prkcb/Camk2b/Cacnb2/Akap6/Cacng3/Cacng6	30
GO:0050804	modulation of synaptic transmission	29/533	413/23454	9.44E-08	1.27E-05	9.99E-06	Retn/Gria1/Nrxn1/Celf4/Nr3c1/Syt7/Fgf14/Ppp3ca/Nos1/Grin2b/Atp2b2/Ppp1r9a/Mgll/Cacna1a/Syt1/Shank2/Slc24a2/Plcl2/Iqsec2/Rims1/S1pr2/Prkce/Ntrk2/Camk2b/Btbd9/Rapgef2/Mapk1/Sorcs3/Nlgn1	29
GO:0060627	regulation of vesicle-mediated transport	31/533	466/23454	1.14E-07	1.48E-05	1.17E-05	Myo18a/Nr1h3/Bcr/Slamf1/Arrb1/Stxbp5/Synj1/Cacna1h/Nedd4l/Syt7/Fgf14/Dnm1/Syt13/Snph/Src/Stx18/Cyfip1/Clasp2/Myo5a/Cacna1a/Syt1/Sirpa/Camk1d/Vps41/Rims1/Prkca/Syt17/Btbd9/Mapk1/Nlgn1/Prkcg	31
GO:0019932	second-messenger-mediated signaling	20/533	217/23454	1.34E-07	1.68E-05	1.33E-05	Mcu/Plcg1/Ksr1/Pde4d/Rcan1/Hdac4/Atp2b4/Nfatc2/Ghrh/Pex5l/Ppp3ca/Asph/Nos1/Itpr1/Ppp1r9a/Myo5a/Ntrk2/Ksr2/Akap6/Rapgef2	20
GO:0043502	regulation of muscle adaptation	12/533	78/23454	1.86E-07	2.27E-05	1.79E-05	Nr3c1/Mgea5/Hdac4/Atp2b4/Parp1/Ppp3ca/Foxp1/Smad3/Adk/Prkca/Tead1/Akap6	12
GO:0036465	synaptic vesicle recycling	9/533	41/23454	2.77E-07	3.27E-05	2.58E-05	Synj1/Syt7/Fgf14/Dnm1/Cyfip1/Syt1/Dnm3/Btbd9/Nlgn1	9
GO:0035637	multicellular organismal signaling	15/533	132/23454	3.43E-07	3.82E-05	3.01E-05	Kcnq2/Cacnb4/Gria1/Nrcam/Pde4d/Cacna1h/Cacna1a/Cacna2d1/Kcnd3/Cacna1c/Cacnb2/Dpp6/Kcnma1/Cacng3/Ank3	15
GO:0097479	synaptic vesicle localization	15/533	132/23454	3.43E-07	3.82E-05	3.01E-05	Lin7a/Synj1/Nrxn1/Syt7/Fgf14/Dnm1/Syt13/Cyfip1/Cacna1a/Syt1/Dnm3/Rims1/Syt17/Btbd9/Nlgn1	15
GO:0048813	dendrite morphogenesis	16/533	153/23454	4.41E-07	4.69E-05	3.70E-05	Tiam1/Sema4d/Farp1/Tnik/Dclk1/Ppp3ca/Ppp1r9a/Rbfox2/Adgrb3/Cacna1a/Rere/Dnm3/Camk2b/Rapgef2/Ctnna2/Nlgn1	16
GO:0099504	synaptic vesicle cycle	14/533	117/23454	4.46E-07	4.69E-05	3.70E-05	Synj1/Nrxn1/Syt7/Fgf14/Dnm1/Syt13/Cyfip1/Cacna1a/Syt1/Dnm3/Rims1/Syt17/Btbd9/Nlgn1	14
GO:0048588	developmental cell growth	19/533	215/23454	5.28E-07	5.41E-05	4.27E-05	Cdh4/Tiam1/Sema4d/Nr3c1/Nedd4l/Plxna2/Zeb2/Dclk1/Rasal1/Foxp1/Cyfip1/Iqgap1/Mgll/Clasp2/Syt1/Rims1/Slit3/Syt17/Akap6	19
GO:0048489	synaptic vesicle transport	14/533	123/23454	8.27E-07	7.75E-05	6.12E-05	Lin7a/Synj1/Syt7/Fgf14/Dnm1/Syt13/Cyfip1/Cacna1a/Syt1/Dnm3/Rims1/Syt17/Btbd9/Nlgn1	14
GO:0097480	establishment of synaptic vesicle localization	14/533	123/23454	8.27E-07	7.75E-05	6.12E-05	Lin7a/Synj1/Syt7/Fgf14/Dnm1/Syt13/Cyfip1/Cacna1a/Syt1/Dnm3/Rims1/Syt17/Btbd9/Nlgn1	14
GO:0099003	NA	14/533	123/23454	8.27E-07	7.75E-05	6.12E-05	Lin7a/Synj1/Syt7/Fgf14/Dnm1/Syt13/Cyfip1/Cacna1a/Syt1/Dnm3/Rims1/Syt17/Btbd9/Nlgn1	14
GO:0006874	cellular calcium ion homeostasis	27/533	408/23454	8.37E-07	7.75E-05	6.12E-05	Mcu/Plcg1/Cacnb4/Pde4d/Diaph1/Mgea5/Atp2b4/Ghrh/Asph/Nos1/Itpr1/Grin2b/Atp2b2/Thy1/Ubash3b/Smad3/Myo5a/Cacna1a/Slc24a2/Cacna2d1/Prkce/Ric3/Prkca/Cacna1c/Prkcb/Akap6/Ctrc	27
GO:0007269	neurotransmitter secretion	14/533	125/23454	1.01E-06	8.91E-05	7.03E-05	Lin7a/Synj1/Nrxn1/Syt7/Syt13/Ppp1r9a/Nrxn2/Cacna1a/Syt1/Rims1/Ntrk2/Ptprn2/Syt17/Nlgn1	14
GO:0099643	NA	14/533	125/23454	1.01E-06	8.91E-05	7.03E-05	Lin7a/Synj1/Nrxn1/Syt7/Syt13/Ppp1r9a/Nrxn2/Cacna1a/Syt1/Rims1/Ntrk2/Ptprn2/Syt17/Nlgn1	14
GO:0071407	cellular response to organic cyclic compound	29/533	467/23454	1.20E-06	0.000101219	7.99E-05	Nr1h3/Cdkn1b/Gabrb2/Ddit4/Pde4d/Nr3c1/Diaph1/Atp2b4/Parp1/Src/Ppp3ca/Pde4b/Gabrb1/Nos1/Foxp1/Itpr1/Trip4/Rbfox2/Rorb/Ago2/Nrip1/Plcb1/Arntl/Ntrk2/Thra/Akap6/Rapgef2/Mapk1/Ddrgk1	29
GO:0034767	positive regulation of ion transmembrane transport	14/533	127/23454	1.22E-06	0.000101219	7.99E-05	Plcg1/Nedd4l/Fgf14/Stk39/Asph/Tesc/Nos1/Thy1/Cacna2d1/Plcb1/Cacnb2/Dpp6/Akap6/Ank3	14
GO:0050773	regulation of dendrite development	16/533	165/23454	1.22E-06	0.000101219	7.99E-05	Tiam1/Sema4d/Il1rap/Nr3c1/Tnik/Ppp3ca/Cyfip1/Iqgap1/Ppp1r9a/Adgrb3/Camk1d/Dnm3/Ntrk2/Camk2b/Rapgef2/Nlgn1	16
GO:0019722	calcium-mediated signaling	15/533	147/23454	1.38E-06	0.000111773	8.82E-05	Mcu/Plcg1/Pde4d/Rcan1/Hdac4/Atp2b4/Nfatc2/Ppp3ca/Asph/Itpr1/Ppp1r9a/Myo5a/Ntrk2/Ksr2/Akap6	15
GO:0050770	regulation of axonogenesis	16/533	168/23454	1.55E-06	0.000122523	9.67E-05	Cdh4/Tiam1/Sema4d/Plxna2/Zeb2/Dab1/Cyfip1/Thy1/Mgll/Clasp2/Cacna1a/Ssh2/Lrrc4c/Ntrk2/Kif13b/Plxnc1	16
GO:0090257	regulation of muscle system process	18/533	210/23454	1.63E-06	0.000122523	9.67E-05	Pde4d/Nr3c1/Mgea5/Hdac4/Atp2b4/Parp1/Ppp3ca/Pde4b/Foxp1/Smad3/Dock4/Adk/Chrm2/Prkca/Cacna1c/Tead1/Akap6/Kcnma1	18
GO:0007416	synapse assembly	15/533	149/23454	1.64E-06	0.000122523	9.67E-05	Il1rap/Nrxn1/Farp1/Kirrel3/Cadm1/Bsn/Ppp1r9a/Adgrb3/Nrxn2/Cacna1a/Shank2/Dnm3/Prkca/Ntrk2/Nlgn1	15
GO:0006887	exocytosis	22/533	300/23454	1.65E-06	0.000122523	9.67E-05	Mical3/Bcr/Stxbp5/Lin7a/Synj1/Nrxn1/Cacna1h/Syt7/Syt13/Pex5l/Arhgap17/Clasp2/Myo5a/Cacna1a/Syt1/Vps41/Rims1/Syt16/Prkca/Cacna1c/Syt17/Nlgn1	22
GO:0055074	calcium ion homeostasis	27/533	423/23454	1.67E-06	0.000122523	9.67E-05	Mcu/Plcg1/Cacnb4/Pde4d/Diaph1/Mgea5/Atp2b4/Ghrh/Asph/Nos1/Itpr1/Grin2b/Atp2b2/Thy1/Ubash3b/Smad3/Myo5a/Cacna1a/Slc24a2/Cacna2d1/Prkce/Ric3/Prkca/Cacna1c/Prkcb/Akap6/Ctrc	27
GO:0031346	positive regulation of cell projection organization	26/533	399/23454	1.78E-06	0.000127405	0.00010054	Cdh4/Tiam1/Sema4d/Il1rap/Nr3c1/Nedd4l/Hdac4/Zeb2/Src/Lrrc7/Rasal1/Cyfip1/Iqgap1/Ppp1r9a/Syt1/Camk1d/Dnm3/Rims1/Cntn1/Ntrk2/Camk2b/Syt17/Sept9/Rapgef2/Nlgn1/Plxnc1	26
GO:0060292	long term synaptic depression	7/533	27/23454	1.80E-06	0.000127405	0.00010054	Gria1/Ppp1r9a/Mgll/Shank2/Slc24a2/Iqsec2/Sorcs3	7
GO:0010817	regulation of hormone levels	29/533	479/23454	1.99E-06	0.000134094	0.000105818	Tiam1/Mcu/Retn/Arrb1/Nell2/Nrxn1/Cacna1h/Nr3c1/Pcsk5/Syt7/Mgea5/Acvr1c/Ghrh/Pex5l/Schip1/Ppp3ca/Nos1/Pcsk6/Myo5a/Cacna1a/Ltbp4/Myrip/Kcnj6/Prkce/Cacna1c/Tg/Arntl/Ptprn2/Kcnma1	29
GO:1904064	positive regulation of cation transmembrane transport	13/533	114/23454	1.99E-06	0.000134094	0.000105818	Plcg1/Nedd4l/Fgf14/Asph/Tesc/Nos1/Thy1/Cacna2d1/Plcb1/Cacnb2/Dpp6/Akap6/Ank3	13
GO:0006813	potassium ion transport	18/533	213/23454	2.00E-06	0.000134094	0.000105818	Cdkn1b/Kcnq2/Nedd4l/Gnaq/Kcnip2/Stk39/Kcnq5/Nos1/Dpp10/Plcb4/Kcnd3/Kcnj6/Kcnj4/Kcnh7/Dpp6/Akap6/Kcnma1/Ank3	18
GO:0006836	neurotransmitter transport	16/533	172/23454	2.12E-06	0.000138248	0.000109097	Lin7a/Synj1/Nrxn1/Syt7/Syt13/Nos1/Ppp1r9a/Nrxn2/Cacna1a/Syt1/Rims1/Sv2b/Ntrk2/Ptprn2/Syt17/Nlgn1	16
GO:0099531	presynaptic process involved in synaptic transmission	14/533	133/23454	2.13E-06	0.000138248	0.000109097	Lin7a/Synj1/Nrxn1/Syt7/Syt13/Ppp1r9a/Nrxn2/Cacna1a/Syt1/Rims1/Ntrk2/Ptprn2/Syt17/Nlgn1	14
GO:0072507	divalent inorganic cation homeostasis	28/533	455/23454	2.18E-06	0.000139347	0.000109964	Mcu/Plcg1/Cacnb4/Pde4d/Diaph1/Mgea5/Atp2b4/Ghrh/Asph/Nos1/Itpr1/Grin2b/Atp2b2/Thy1/Ubash3b/Smad3/Myo5a/Cacna1a/Slc24a2/Cacna2d1/Prkce/Ric3/Prkca/Cacna1c/Prkcb/Akap6/Ctrc/Ank3	28
GO:1903169	regulation of calcium ion transmembrane transport	14/533	134/23454	2.33E-06	0.000144384	0.000113939	Plcg1/Cacnb4/Pde4d/Diaph1/Fgf14/Asph/Pde4b/Thy1/Ubash3b/Myo5a/Cacna2d1/Prkce/Cacnb2/Akap6	14
GO:0045666	positive regulation of neuron differentiation	26/533	405/23454	2.34E-06	0.000144384	0.000113939	Cdh4/Tiam1/Brinp2/Sema4d/Il1rap/Nr3c1/Nedd4l/Zeb2/Lrrc7/Brinp1/Dab1/Rasal1/Cyfip1/Iqgap1/Ppp1r9a/Syt1/Camk1d/Rims1/Tcf4/Cntn1/Ntrk2/Camk2b/Syt17/Rapgef2/Nlgn1/Plxnc1	26
GO:0072503	cellular divalent inorganic cation homeostasis	27/533	432/23454	2.48E-06	0.000150887	0.000119071	Mcu/Plcg1/Cacnb4/Pde4d/Diaph1/Mgea5/Atp2b4/Ghrh/Asph/Nos1/Itpr1/Grin2b/Atp2b2/Thy1/Ubash3b/Smad3/Myo5a/Cacna1a/Slc24a2/Cacna2d1/Prkce/Ric3/Prkca/Cacna1c/Prkcb/Akap6/Ctrc	27
GO:0034764	positive regulation of transmembrane transport	14/533	135/23454	2.55E-06	0.000152541	0.000120375	Plcg1/Nedd4l/Fgf14/Stk39/Asph/Tesc/Nos1/Thy1/Cacna2d1/Plcb1/Cacnb2/Dpp6/Akap6/Ank3	14
GO:0003012	muscle system process	24/533	358/23454	2.72E-06	0.000160321	0.000126515	Tiam1/Pde4d/Nr3c1/Nedd4l/Mgea5/Hdac4/Atp2b4/Parp1/Ppp3ca/Pde4b/Nos1/Foxp1/Hsbp1/Smad3/Dock4/Adk/Cacna2d1/Chrm2/Prkca/Cacna1c/Tead1/Cacnb2/Akap6/Kcnma1	24
GO:0001508	action potential	14/533	136/23454	2.78E-06	0.000161589	0.000127516	Cacnb4/Gria1/Nrcam/Cacna1h/Nedd4l/Gnaq/Grin2b/Cacna1a/Cacna2d1/Cacna1c/Cacnb2/Dpp6/Kcnma1/Ank3	14
GO:0010611	regulation of cardiac muscle hypertrophy	9/533	54/23454	3.24E-06	0.000184187	0.000145348	Nr3c1/Atp2b4/Parp1/Ppp3ca/Foxp1/Smad3/Adk/Prkca/Akap6	9
GO:0010976	positive regulation of neuron projection development	22/533	313/23454	3.30E-06	0.000184187	0.000145348	Cdh4/Tiam1/Sema4d/Il1rap/Nr3c1/Nedd4l/Zeb2/Lrrc7/Rasal1/Cyfip1/Iqgap1/Ppp1r9a/Syt1/Camk1d/Rims1/Cntn1/Ntrk2/Camk2b/Syt17/Rapgef2/Nlgn1/Plxnc1	22
GO:0007626	locomotory behavior	19/533	243/23454	3.31E-06	0.000184187	0.000145348	Sod2/Cacnb4/Rcan1/Axin1/Fgf14/Astn1/Dnm1/Dab1/Atp2b2/Apba2/Myo5a/Cacna1a/Adam22/Prkce/Mapk10/Cacna1c/Nav2/Btbd9/Kcnma1	19
GO:0030335	positive regulation of cell migration	27/533	440/23454	3.49E-06	0.000191522	0.000151137	Tiam1/Sod2/Retn/Slamf1/Plcg1/Sema4d/Diaph1/Pcsk5/Ptprj/Hdac4/Src/Pld1/Iqgap1/Thy1/Smad3/Clasp2/Myo5a/Dock4/Ssh2/Camk1d/Pik3r1/Prkce/Ccbe1/Prkca/Rras2/Rapgef2/Ddrgk1	27
GO:0030534	adult behavior	16/533	179/23454	3.57E-06	0.00019304	0.000152335	Cacnb4/Nrxn1/Axin1/Fgf14/Parp1/Dnm1/Dab1/Nos1/Nrxn2/Cacna1a/Shank2/Adam22/Zfhx2/Cacna1c/Btbd9/Kcnma1	16
GO:0048167	regulation of synaptic plasticity	19/533	245/23454	3.74E-06	0.000196613	0.000155154	Gria1/Nr3c1/Syt7/Fgf14/Nos1/Grin2b/Atp2b2/Ppp1r9a/Mgll/Shank2/Slc24a2/Iqsec2/Rims1/Ntrk2/Camk2b/Rapgef2/Mapk1/Sorcs3/Nlgn1	19
GO:0043270	positive regulation of ion transport	20/533	268/23454	3.74E-06	0.000196613	0.000155154	Plcg1/Nr3c1/Nedd4l/Mgea5/Fgf14/Stk39/Asph/Tesc/Nos1/Itpr1/Grin2b/Atp2b2/Thy1/Cacna2d1/Plcb1/Cntn1/Cacnb2/Dpp6/Akap6/Ank3	20
GO:0003015	heart process	17/533	201/23454	3.79E-06	0.000196613	0.000155154	Pde4d/Rps6ka2/Nedd4l/Hdac4/Atp2b4/Src/Pde4b/Nos1/Cacna2d1/Kcnd3/Pik3r1/Chrm2/Prkca/Cacna1c/Cacnb2/Thra/Akap6	17
GO:0014743	regulation of muscle hypertrophy	9/533	56/23454	4.43E-06	0.000226677	0.000178879	Nr3c1/Atp2b4/Parp1/Ppp3ca/Foxp1/Smad3/Adk/Prkca/Akap6	9
GO:0050905	neuromuscular process	13/533	124/23454	5.13E-06	0.000259411	0.000204711	Bcr/Camta1/Nrxn1/Fgf14/Grin2b/Atp2b2/Rbfox2/Myo5a/Cacna1a/Camk2b/Csmd1/Ctnna2/Kcnma1	13
GO:0003013	circulatory system process	27/533	450/23454	5.29E-06	0.000263891	0.000208246	Sod2/Bcr/Pde4d/Rps6ka2/Nr3c1/Nedd4l/Ptprj/Hdac4/Atp2b4/Stk39/Src/Pde4b/Nos1/Smad3/Dock4/Cacna2d1/Kcnd3/Pik3r1/Chrm2/Prkca/Cacna1c/Nav2/Immp2l/Cacnb2/Thra/Akap6/Kcnma1	27
GO:1901019	regulation of calcium ion transmembrane transporter activity	10/533	73/23454	5.81E-06	0.000286258	0.000225896	Plcg1/Cacnb4/Pde4d/Fgf14/Asph/Pde4b/Myo5a/Cacna2d1/Cacnb2/Akap6	10
GO:1902803	regulation of synaptic vesicle transport	7/533	32/23454	6.19E-06	0.000300855	0.000237416	Synj1/Fgf14/Dnm1/Cyfip1/Rims1/Btbd9/Nlgn1	7
GO:2000147	positive regulation of cell motility	27/533	455/23454	6.47E-06	0.000310983	0.000245408	Tiam1/Sod2/Retn/Slamf1/Plcg1/Sema4d/Diaph1/Pcsk5/Ptprj/Hdac4/Src/Pld1/Iqgap1/Thy1/Smad3/Clasp2/Myo5a/Dock4/Ssh2/Camk1d/Pik3r1/Prkce/Ccbe1/Prkca/Rras2/Rapgef2/Ddrgk1	27
GO:0071870	cellular response to catecholamine stimulus	6/533	22/23454	7.33E-06	0.000347821	0.000274478	Pde4d/Atp2b4/Pde4b/Nos1/Akap6/Mapk1	6
GO:0051924	regulation of calcium ion transport	18/533	234/23454	7.50E-06	0.000351435	0.00027733	Plcg1/Cacnb4/Pde4d/Diaph1/Mgea5/Fgf14/Asph/Pde4b/Nos1/Itpr1/Atp2b2/Thy1/Ubash3b/Myo5a/Cacna2d1/Prkce/Cacnb2/Akap6	18
GO:0044089	positive regulation of cellular component biogenesis	27/533	459/23454	7.59E-06	0.00035158	0.000277444	Cdkn1b/Lims1/Sub1/Il1rap/Nrxn1/Pcsk5/Ptprj/Hdac4/Src/Stx18/Cyfip1/Iqgap1/Dctn1/Thy1/Smad3/Clasp2/Adgrb3/Dnm3/Sh3pxd2b/Rims1/Prkce/Prkca/Ntrk2/Mpp7/Sept9/Nlgn1/Arfip1	27
GO:0070509	calcium ion import	15/533	169/23454	7.81E-06	0.000357619	0.00028221	Mcu/Plcg1/Pde4d/Cacna1h/Diaph1/Asph/Itpr1/Thy1/Ubash3b/Myo5a/Cacna1a/Prkce/Cacna1c/Cacnb2/Akap6	15
GO:0060560	developmental growth involved in morphogenesis	18/533	235/23454	7.95E-06	0.000359721	0.000283869	Cdh4/Tiam1/Sema4d/Bin3/Nedd4l/Plxna2/Zeb2/Dclk1/Rasal1/Cyfip1/Iqgap1/Cadm1/Mgll/Clasp2/Syt1/Rims1/Slit3/Syt17	18
GO:0050890	cognition	20/533	283/23454	8.46E-06	0.000378143	0.000298406	Gria1/Nipbl/Rcan1/Synj1/Nrxn1/Prkar1b/Brinp1/Grin2b/Cyfip1/Adgrb3/Nrxn2/Shank2/Slc24a2/Prkca/Plcb1/Cacna1c/Ntrk2/Thra/Btbd9/Sorcs3	20
GO:2000021	regulation of ion homeostasis	16/533	193/23454	9.38E-06	0.000413655	0.00032643	Plcg1/Pde4d/Diaph1/Nedd4l/Mgea5/Parp1/Stk39/Src/Asph/Itpr1/Thy1/Ubash3b/Myo5a/Prkce/Akap6/Ank3	16
GO:0032414	positive regulation of ion transmembrane transporter activity	10/533	77/23454	9.46E-06	0.000413655	0.00032643	Nedd4l/Fgf14/Stk39/Asph/Tesc/Cacna2d1/Plcb1/Cacnb2/Akap6/Ank3	10
GO:0071868	cellular response to monoamine stimulus	6/533	23/23454	9.73E-06	0.000415921	0.000328218	Pde4d/Atp2b4/Pde4b/Nos1/Akap6/Mapk1	6
GO:0071869	response to catecholamine	6/533	23/23454	9.73E-06	0.000415921	0.000328218	Pde4d/Atp2b4/Pde4b/Nos1/Akap6/Mapk1	6
GO:0071805	potassium ion transmembrane transport	14/533	152/23454	1.02E-05	0.00043239	0.000341214	Kcnq2/Nedd4l/Kcnip2/Stk39/Kcnq5/Dpp10/Kcnd3/Kcnj6/Kcnj4/Kcnh7/Dpp6/Akap6/Kcnma1/Ank3	14
GO:0051272	positive regulation of cellular component movement	27/533	467/23454	1.04E-05	0.000433686	0.000342237	Tiam1/Sod2/Retn/Slamf1/Plcg1/Sema4d/Diaph1/Pcsk5/Ptprj/Hdac4/Src/Pld1/Iqgap1/Thy1/Smad3/Clasp2/Myo5a/Dock4/Ssh2/Camk1d/Pik3r1/Prkce/Ccbe1/Prkca/Rras2/Rapgef2/Ddrgk1	27
GO:0071804	cellular potassium ion transport	14/533	153/23454	1.10E-05	0.000456284	0.00036007	Kcnq2/Nedd4l/Kcnip2/Stk39/Kcnq5/Dpp10/Kcnd3/Kcnj6/Kcnj4/Kcnh7/Dpp6/Akap6/Kcnma1/Ank3	14
GO:0016049	cell growth	28/533	499/23454	1.24E-05	0.000506512	0.000399707	Cdh4/Tiam1/Cdkn1b/Sema4d/Bin3/Nr3c1/Nedd4l/Ptprj/Plxna2/Zeb2/Dclk1/Apbb2/Rasal1/Foxp1/Adipor2/Cyfip1/Iqgap1/Cadm1/Smad3/Mgll/Clasp2/Cacna1a/Syt1/Sgms1/Rims1/Slit3/Syt17/Akap6	28
GO:0071867	response to monoamine	6/533	24/23454	1.27E-05	0.000515618	0.000406892	Pde4d/Atp2b4/Pde4b/Nos1/Akap6/Mapk1	6
GO:0060047	heart contraction	16/533	198/23454	1.29E-05	0.000518794	0.000409399	Pde4d/Rps6ka2/Nedd4l/Hdac4/Atp2b4/Pde4b/Nos1/Cacna2d1/Kcnd3/Pik3r1/Chrm2/Prkca/Cacna1c/Cacnb2/Thra/Akap6	16
GO:0008015	blood circulation	26/533	446/23454	1.31E-05	0.000518794	0.000409399	Sod2/Bcr/Pde4d/Rps6ka2/Nr3c1/Nedd4l/Ptprj/Hdac4/Atp2b4/Stk39/Pde4b/Nos1/Smad3/Dock4/Cacna2d1/Kcnd3/Pik3r1/Chrm2/Prkca/Cacna1c/Nav2/Immp2l/Cacnb2/Thra/Akap6/Kcnma1	26
GO:0043500	muscle adaptation	11/533	98/23454	1.42E-05	0.000557427	0.000439886	Nr3c1/Mgea5/Atp2b4/Parp1/Ppp3ca/Foxp1/Smad3/Adk/Prkca/Tead1/Akap6	11
GO:0001505	regulation of neurotransmitter levels	15/533	178/23454	1.46E-05	0.000567885	0.000448138	Lin7a/Synj1/Nrxn1/Syt7/Syt13/Nos1/Ppp1r9a/Nrxn2/Cacna1a/Syt1/Rims1/Ntrk2/Ptprn2/Syt17/Nlgn1	15
GO:1990138	neuron projection extension	14/533	158/23454	1.59E-05	0.000612874	0.00048364	Cdh4/Tiam1/Nedd4l/Plxna2/Dclk1/Rasal1/Cyfip1/Iqgap1/Mgll/Clasp2/Syt1/Rims1/Slit3/Syt17	14
GO:0003300	cardiac muscle hypertrophy	10/533	82/23454	1.67E-05	0.000636027	0.000501911	Tiam1/Nr3c1/Atp2b4/Parp1/Ppp3ca/Foxp1/Smad3/Adk/Prkca/Akap6	10
GO:1903532	positive regulation of secretion by cell	24/533	400/23454	1.75E-05	0.000662402	0.000522725	Myo18a/Mcu/Retn/Slamf1/Arrb1/Stxbp5/Nell2/Il1rap/Cacna1h/Nr3c1/Mgea5/Ghrh/Src/Pex5l/Grin2b/Cadm1/Clasp2/Syt1/Mbp/Rims1/Myrip/Prkce/Prkca/Nlgn1	24
GO:0007270	neuron-neuron synaptic transmission	14/533	160/23454	1.83E-05	0.000686299	0.000541583	Gabrb2/Cacnb4/Nrxn1/Dnm1/Cacna1a/Syt1/Cdh8/Shank2/Plcl2/Iqsec2/Prkce/Ntrk2/Nlgn1/Arid1b	14
GO:0019226	transmission of nerve impulse	10/533	83/23454	1.86E-05	0.000688403	0.000543243	Kcnq2/Cacnb4/Gria1/Nrcam/Cacna1h/Cacna1a/Dpp6/Kcnma1/Cacng3/Ank3	10
GO:0050885	neuromuscular process controlling balance	9/533	67/23454	2.00E-05	0.000735141	0.000580126	Bcr/Camta1/Nrxn1/Atp2b2/Rbfox2/Myo5a/Cacna1a/Camk2b/Kcnma1	9
GO:0040017	positive regulation of locomotion	27/533	485/23454	2.03E-05	0.000737434	0.000581936	Tiam1/Sod2/Retn/Slamf1/Plcg1/Sema4d/Diaph1/Pcsk5/Ptprj/Hdac4/Src/Pld1/Iqgap1/Thy1/Smad3/Clasp2/Myo5a/Dock4/Ssh2/Camk1d/Pik3r1/Prkce/Ccbe1/Prkca/Rras2/Rapgef2/Ddrgk1	27
GO:0017156	calcium ion regulated exocytosis	11/533	102/23454	2.08E-05	0.00074394	0.000587069	Synj1/Cacna1h/Syt7/Syt13/Arhgap17/Cacna1a/Syt1/Rims1/Cacna1c/Syt17/Nlgn1	11
GO:0060401	cytosolic calcium ion transport	13/533	141/23454	2.08E-05	0.00074394	0.000587069	Mcu/Plcg1/Pde4d/Diaph1/Mgea5/Asph/Itpr1/Thy1/Ubash3b/Myo5a/Cacna2d1/Prkce/Akap6	13
GO:0071625	vocalization behavior	5/533	16/23454	2.11E-05	0.000746896	0.000589402	Nrxn1/Brinp1/Auts2/Nrxn2/Shank2	5
GO:0007611	learning or memory	18/533	254/23454	2.28E-05	0.000790253	0.000623617	Gria1/Rcan1/Synj1/Nrxn1/Prkar1b/Brinp1/Grin2b/Adgrb3/Nrxn2/Shank2/Slc24a2/Prkca/Plcb1/Cacna1c/Ntrk2/Thra/Btbd9/Sorcs3	18
GO:0014897	striated muscle hypertrophy	10/533	85/23454	2.30E-05	0.000790253	0.000623617	Tiam1/Nr3c1/Atp2b4/Parp1/Ppp3ca/Foxp1/Smad3/Adk/Prkca/Akap6	10
GO:0032411	positive regulation of transporter activity	10/533	85/23454	2.30E-05	0.000790253	0.000623617	Nedd4l/Fgf14/Stk39/Asph/Tesc/Cacna2d1/Plcb1/Cacnb2/Akap6/Ank3	10
GO:0008016	regulation of heart contraction	14/533	164/23454	2.42E-05	0.000826579	0.000652283	Pde4d/Hdac4/Atp2b4/Pde4b/Nos1/Cacna2d1/Kcnd3/Pik3r1/Chrm2/Prkca/Cacna1c/Cacnb2/Thra/Akap6	14
GO:0060078	regulation of postsynaptic membrane potential	10/533	86/23454	2.54E-05	0.000861069	0.0006795	Gria1/Nrxn1/Celf4/Fgf14/Ppp3ca/Grin2b/Ppp1r9a/Rims1/S1pr2/Nlgn1	10
GO:0015672	monovalent inorganic cation transport	25/533	437/23454	2.61E-05	0.000874133	0.00068981	Cdkn1b/Klhl3/Kcnq2/Nedd4l/Gnaq/Kcnip2/Fgf14/Atp2b4/Stk39/Slc23a2/Kcnq5/Tesc/Nos1/Dpp10/Plcb4/Kcnd3/Kcnj6/Kcnj4/Plcb1/Cntn1/Kcnh7/Dpp6/Akap6/Kcnma1/Ank3	25
GO:0048511	rhythmic process	20/533	306/23454	2.63E-05	0.000874133	0.00068981	Bcl2l1/Retn/Arrb1/Enox1/Tyro3/Ghrh/Schip1/Grin2b/Rorb/Ermp1/Mapk10/Nrip1/Arntl/Ntrk2/Immp2l/Btbd9/Kcnma1/Nlgn1/U2af1l4/Prkcg	20
GO:0014896	muscle hypertrophy	10/533	87/23454	2.82E-05	0.000929159	0.000733233	Tiam1/Nr3c1/Atp2b4/Parp1/Ppp3ca/Foxp1/Smad3/Adk/Prkca/Akap6	10
GO:0010765	positive regulation of sodium ion transport	7/533	40/23454	2.93E-05	0.000957291	0.000755433	Nedd4l/Fgf14/Tesc/Nos1/Plcb1/Cntn1/Ank3	7
GO:0072657	protein localization to membrane	24/533	415/23454	3.18E-05	0.001030141	0.000812921	Tiam1/Bcl2l1/Lin7a/Nrxn1/Mgea5/Tnik/Nsg1/Tesc/Grin2b/Ift122/Clasp2/Ttc7b/Myo5a/Cacna1a/Dpp10/Tspan14/Sh3pxd2b/Pik3r1/Lrrc4/Cacnb2/Dpp6/Rapgef2/Nlgn1/Ank3	24
GO:0007264	small GTPase mediated signal transduction	23/533	389/23454	3.29E-05	0.001056485	0.00083371	Tiam1/Bcr/Cyth1/Ksr1/Arrb1/Arhgef28/Trio/Farp1/Cdc42bpa/Src/Bcar3/Dab1/Rasal1/Cyfip1/Rasa3/Rtkn/Dock4/Arhgap26/Ralgapa2/Ralgps1/Iqsec2/Rras2/Rapgef2	23
GO:0048639	positive regulation of developmental growth	15/533	192/23454	3.56E-05	0.001134781	0.000895496	Cdh4/Celf1/Sema4d/Nipbl/Nr3c1/Nedd4l/Ghrh/Rasal1/Cyfip1/Syt1/Sh3pxd2b/Rims1/Plcb1/Syt17/Akap6	15
GO:1901888	regulation of cell junction assembly	9/533	72/23454	3.61E-05	0.001140607	0.000900093	Lims1/Nedd4l/Ptprj/Src/Iqgap1/Thy1/Smad3/Clasp2/Rapgef2	9
GO:0060359	response to ammonium ion	10/533	90/23454	3.79E-05	0.001189836	0.000938942	Gabrb2/Diaph1/Parp1/Gabrb1/Nos1/Prkce/Chrm2/Plcb1/Mapk1/Prkcg	10
GO:0021535	cell migration in hindbrain	5/533	18/23454	3.99E-05	0.001241613	0.000979801	Plxna2/Dab1/Rbfox2/Rere/Ctnna2	5
GO:0051480	regulation of cytosolic calcium ion concentration	20/533	316/23454	4.14E-05	0.001278778	0.001009129	Plcg1/Pde4d/Diaph1/Mgea5/Ghrh/Asph/Nos1/Itpr1/Grin2b/Atp2b2/Thy1/Ubash3b/Smad3/Myo5a/Cacna1a/Cacna2d1/Prkce/Ric3/Cacna1c/Akap6	20
GO:0010522	regulation of calcium ion transport into cytosol	10/533	91/23454	4.17E-05	0.001279015	0.001009316	Plcg1/Pde4d/Diaph1/Mgea5/Asph/Thy1/Ubash3b/Myo5a/Prkce/Akap6	10
GO:0060402	calcium ion transport into cytosol	12/533	130/23454	4.25E-05	0.001293306	0.001020594	Plcg1/Pde4d/Diaph1/Mgea5/Asph/Itpr1/Thy1/Ubash3b/Myo5a/Cacna2d1/Prkce/Akap6	12
GO:0051656	establishment of organelle localization	22/533	370/23454	4.46E-05	0.001345561	0.00106183	Lin7a/Synj1/Syt7/Fgf14/Cdc42bpa/Dnm1/Syt13/Cyfip1/Dctn1/Cep63/Trak1/Clasp2/Myo5c/Myo5a/Cacna1a/Syt1/Dnm3/Rims1/Myrip/Syt17/Btbd9/Nlgn1	22
GO:0051279	regulation of release of sequestered calcium ion into cytosol	9/533	74/23454	4.50E-05	0.001346249	0.001062373	Plcg1/Pde4d/Diaph1/Asph/Thy1/Ubash3b/Myo5a/Prkce/Akap6	9
GO:0051899	membrane depolarization	10/533	92/23454	4.59E-05	0.00136332	0.001075845	Cacna1h/Nedd4l/Mgea5/Parp1/Src/Cacna1a/Cacna2d1/Cacna1c/Cacnb2/Ank3	10
GO:0002791	regulation of peptide secretion	25/533	454/23454	4.88E-05	0.001437045	0.001134023	Myo18a/Nr1h3/Tiam1/Mcu/Slamf1/Arrb1/Stxbp5/Il1rap/Nrxn1/Syt7/Mgea5/Parp1/Acvr1c/Ghrh/Src/Pex5l/Ppp3ca/Tnfrsf9/Nos1/Cadm1/Mbp/Myrip/Prkce/Arntl/Arfip1	25
GO:0045055	regulated exocytosis	14/533	175/23454	4.97E-05	0.001445181	0.001140443	Bcr/Synj1/Cacna1h/Syt7/Syt13/Pex5l/Arhgap17/Cacna1a/Syt1/Vps41/Rims1/Cacna1c/Syt17/Nlgn1	14
GO:0006470	protein dephosphorylation	16/533	221/23454	4.98E-05	0.001445181	0.001140443	Ywhab/Nuak1/Ptprr/Rcan1/Ptprj/Ppm1l/Ppp3ca/Ppp2r2c/Phlpp2/Ubash3b/Ppm1h/Ssh2/Ptprn2/Akap6/Cttnbp2nl/Dusp22	16
GO:0043266	regulation of potassium ion transport	10/533	93/23454	5.04E-05	0.001445181	0.001140443	Nedd4l/Gnaq/Kcnip2/Stk39/Nos1/Dpp10/Plcb4/Dpp6/Akap6/Ank3	10
GO:0051640	organelle localization	25/533	455/23454	5.05E-05	0.001445181	0.001140443	Lin7a/Synj1/Nrxn1/Syt7/Fgf14/Cdc42bpa/Plxna2/Dnm1/Syt13/Dab1/Cyfip1/Dctn1/Cep63/Trak1/Clasp2/Myo5c/Myo5a/Cacna1a/Syt1/Dnm3/Rims1/Myrip/Syt17/Btbd9/Nlgn1	25
GO:0050805	negative regulation of synaptic transmission	9/533	76/23454	5.57E-05	0.001581899	0.001248333	Gria1/Celf4/Ppp1r9a/Mgll/Shank2/Slc24a2/Iqsec2/S1pr2/Sorcs3	9
GO:0051047	positive regulation of secretion	24/533	431/23454	5.77E-05	0.001628241	0.001284903	Myo18a/Mcu/Retn/Slamf1/Arrb1/Stxbp5/Nell2/Il1rap/Cacna1h/Nr3c1/Mgea5/Ghrh/Src/Pex5l/Grin2b/Cadm1/Clasp2/Syt1/Mbp/Rims1/Myrip/Prkce/Prkca/Nlgn1	24
GO:0048638	regulation of developmental growth	21/533	351/23454	6.05E-05	0.001654339	0.001305497	Cdh4/Celf1/Stk4/Sema4d/Nipbl/Nr3c1/Nedd4l/Plxna2/Ghrh/Rasal1/Foxp1/Cyfip1/Mgll/Clasp2/Syt1/Sh3pxd2b/Rims1/Plcb1/Cacna1c/Syt17/Akap6	21
GO:0030048	actin filament-based movement	10/533	95/23454	6.05E-05	0.001654339	0.001305497	Pde4d/Nedd4l/Pde4b/Apbb2/Myo5a/Cacna2d1/Myrip/Cacna1c/Cacnb2/Akap6	10
GO:0010613	positive regulation of cardiac muscle hypertrophy	6/533	31/23454	6.08E-05	0.001654339	0.001305497	Nr3c1/Parp1/Ppp3ca/Adk/Prkca/Akap6	6
GO:0014742	positive regulation of muscle hypertrophy	6/533	31/23454	6.08E-05	0.001654339	0.001305497	Nr3c1/Parp1/Ppp3ca/Adk/Prkca/Akap6	6
GO:0048488	synaptic vesicle endocytosis	6/533	31/23454	6.08E-05	0.001654339	0.001305497	Synj1/Dnm1/Syt1/Dnm3/Btbd9/Nlgn1	6
GO:0050807	regulation of synapse organization	12/533	135/23454	6.16E-05	0.001654535	0.001305653	Ncan/Tiam1/Il1rap/Nrxn1/Ppp1r9a/Adgrb3/Lrrc4/Prkca/Ntrk2/Camk2b/Ctnna2/Nlgn1	12
GO:0050806	positive regulation of synaptic transmission	16/533	225/23454	6.17E-05	0.001654535	0.001305653	Retn/Gria1/Nrxn1/Nos1/Grin2b/Ppp1r9a/Syt1/Shank2/Slc24a2/Iqsec2/Rims1/Prkce/Ntrk2/Camk2b/Mapk1/Nlgn1	16
GO:1903861	positive regulation of dendrite extension	5/533	20/23454	6.95E-05	0.001852558	0.00146192	Nedd4l/Rasal1/Syt1/Rims1/Syt17	5
GO:0034329	cell junction assembly	13/533	159/23454	7.33E-05	0.001916841	0.001512648	Lims1/Nedd4l/Ptprj/Src/Iqgap1/Thy1/Smad3/Ugt8a/Clasp2/Prkca/Mpp7/Taok2/Rapgef2	13
GO:0048791	calcium ion-regulated exocytosis of neurotransmitter	6/533	32/23454	7.34E-05	0.001916841	0.001512648	Syt7/Syt13/Cacna1a/Syt1/Rims1/Syt17	6
GO:0097484	dendrite extension	6/533	32/23454	7.34E-05	0.001916841	0.001512648	Nedd4l/Rasal1/Cyfip1/Syt1/Rims1/Syt17	6
GO:0048814	regulation of dendrite morphogenesis	10/533	98/23454	7.90E-05	0.002048495	0.00161654	Tiam1/Sema4d/Tnik/Ppp3ca/Ppp1r9a/Adgrb3/Dnm3/Camk2b/Rapgef2/Nlgn1	10
GO:0030073	insulin secretion	15/533	206/23454	7.96E-05	0.002051119	0.00161861	Tiam1/Mcu/Arrb1/Nrxn1/Syt7/Mgea5/Acvr1c/Ppp3ca/Nos1/Myo5a/Myrip/Prkce/Cacna1c/Arntl/Ptprn2	15
GO:0030072	peptide hormone secretion	17/533	255/23454	8.18E-05	0.002086385	0.00164644	Tiam1/Mcu/Arrb1/Nrxn1/Syt7/Mgea5/Acvr1c/Ghrh/Pex5l/Ppp3ca/Nos1/Myo5a/Myrip/Prkce/Cacna1c/Arntl/Ptprn2	17
GO:0046879	hormone secretion	20/533	332/23454	8.20E-05	0.002086385	0.00164644	Tiam1/Mcu/Retn/Arrb1/Nell2/Nrxn1/Syt7/Mgea5/Acvr1c/Ghrh/Pex5l/Ppp3ca/Nos1/Myo5a/Ltbp4/Myrip/Prkce/Cacna1c/Arntl/Ptprn2	20
GO:0051893	regulation of focal adhesion assembly	7/533	47/23454	8.61E-05	0.002147442	0.001694623	Lims1/Ptprj/Src/Iqgap1/Thy1/Smad3/Clasp2	7
GO:0090109	regulation of cell-substrate junction assembly	7/533	47/23454	8.61E-05	0.002147442	0.001694623	Lims1/Ptprj/Src/Iqgap1/Thy1/Smad3/Clasp2	7
GO:2001259	positive regulation of cation channel activity	7/533	47/23454	8.61E-05	0.002147442	0.001694623	Nedd4l/Fgf14/Asph/Cacna2d1/Cacnb2/Akap6/Ank3	7
GO:0043267	negative regulation of potassium ion transport	6/533	33/23454	8.80E-05	0.002181031	0.001721129	Nedd4l/Gnaq/Stk39/Nos1/Plcb4/Ank3	6
GO:0051209	release of sequestered calcium ion into cytosol	10/533	100/23454	9.37E-05	0.002283817	0.001802241	Plcg1/Pde4d/Diaph1/Asph/Itpr1/Thy1/Ubash3b/Myo5a/Prkce/Akap6	10
GO:0051283	negative regulation of sequestering of calcium ion	10/533	100/23454	9.37E-05	0.002283817	0.001802241	Plcg1/Pde4d/Diaph1/Asph/Itpr1/Thy1/Ubash3b/Myo5a/Prkce/Akap6	10
GO:0050803	regulation of synapse structure or activity	12/533	141/23454	9.39E-05	0.002283817	0.001802241	Ncan/Tiam1/Il1rap/Nrxn1/Ppp1r9a/Adgrb3/Lrrc4/Prkca/Ntrk2/Camk2b/Ctnna2/Nlgn1	12
GO:0007015	actin filament organization	20/533	336/23454	9.66E-05	0.002333883	0.00184175	Mical3/Arrb1/Cap2/Diaph1/Src/Cyfip1/Arhgap17/Smad3/Ppp1r9a/Gas7/Clasp2/Fhod3/Sirpa/Ssh2/Mical2/Sh3pxd2b/Pik3r1/Prkce/Phactr1/Arfip1	20
GO:0050708	regulation of protein secretion	23/533	418/23454	9.79E-05	0.00235259	0.001856513	Myo18a/Nr1h3/Tiam1/Mcu/Slamf1/Arrb1/Stxbp5/Il1rap/Nrxn1/Syt7/Mgea5/Parp1/Acvr1c/Src/Ppp3ca/Tnfrsf9/Nos1/Cadm1/Mbp/Myrip/Prkce/Arntl/Arfip1	23
GO:0051282	regulation of sequestering of calcium ion	10/533	101/23454	0.000101961	0.002433935	0.001920704	Plcg1/Pde4d/Diaph1/Asph/Itpr1/Thy1/Ubash3b/Myo5a/Prkce/Akap6	10
GO:0009914	hormone transport	20/533	339/23454	0.000108919	0.002560244	0.002020379	Tiam1/Mcu/Retn/Arrb1/Nell2/Nrxn1/Syt7/Mgea5/Acvr1c/Ghrh/Pex5l/Ppp3ca/Nos1/Myo5a/Ltbp4/Myrip/Prkce/Cacna1c/Arntl/Ptprn2	20
GO:0007045	cell-substrate adherens junction assembly	8/533	65/23454	0.000109227	0.002560244	0.002020379	Lims1/Ptprj/Src/Iqgap1/Thy1/Smad3/Clasp2/Taok2	8
GO:0048041	focal adhesion assembly	8/533	65/23454	0.000109227	0.002560244	0.002020379	Lims1/Ptprj/Src/Iqgap1/Thy1/Smad3/Clasp2/Taok2	8
GO:0051208	sequestering of calcium ion	10/533	102/23454	0.000110785	0.00258122	0.002036933	Plcg1/Pde4d/Diaph1/Asph/Itpr1/Thy1/Ubash3b/Myo5a/Prkce/Akap6	10
GO:0099565	chemical synaptic transmission, postsynaptic	9/533	83/23454	0.000111683	0.002586664	0.002041229	Gria1/Nrxn1/Celf4/Ppp3ca/Grin2b/Ppp1r9a/Rims1/S1pr2/Nlgn1	9
GO:0001764	neuron migration	13/533	166/23454	0.000113679	0.002587521	0.002041905	Nav1/Ddit4/Matn2/Astn1/Dclk1/Dab1/Apbb2/Kirrel3/Mkl1/Ntrk2/Spock1/Rapgef2/Unc5d	13
GO:0051894	positive regulation of focal adhesion assembly	5/533	22/23454	0.000113715	0.002587521	0.002041905	Lims1/Ptprj/Iqgap1/Thy1/Smad3	5
GO:1903859	regulation of dendrite extension	5/533	22/23454	0.000113715	0.002587521	0.002041905	Nedd4l/Rasal1/Syt1/Rims1/Syt17	5
GO:0017158	regulation of calcium ion-dependent exocytosis	8/533	66/23454	0.000121852	0.002756557	0.002175297	Cacna1h/Syt7/Syt13/Cacna1a/Syt1/Rims1/Syt17/Nlgn1	8
GO:1903391	regulation of adherens junction organization	7/533	50/23454	0.00012894	0.002900025	0.002288513	Lims1/Ptprj/Src/Iqgap1/Thy1/Smad3/Clasp2	7
GO:0097553	calcium ion transmembrane import into cytosol	10/533	105/23454	0.000141226	0.003140054	0.002477928	Plcg1/Pde4d/Diaph1/Asph/Itpr1/Thy1/Ubash3b/Myo5a/Prkce/Akap6	10
GO:1902656	calcium ion import into cytosol	10/533	105/23454	0.000141226	0.003140054	0.002477928	Plcg1/Pde4d/Diaph1/Asph/Itpr1/Thy1/Ubash3b/Myo5a/Prkce/Akap6	10
GO:0017157	regulation of exocytosis	13/533	170/23454	0.000144389	0.003192156	0.002519044	Bcr/Stxbp5/Cacna1h/Syt7/Syt13/Clasp2/Myo5a/Cacna1a/Syt1/Rims1/Prkca/Syt17/Nlgn1	13
GO:0038179	neurotrophin signaling pathway	6/533	36/23454	0.000146087	0.003211428	0.002534252	Ddit4/Dok5/Src/Cyfip1/Rapgef2/Sort1	6
GO:0035303	regulation of dephosphorylation	12/533	148/23454	0.000149042	0.003257984	0.002570991	Ywhab/Nuak1/Sema4d/Rcan1/Farp1/Rimbp2/Iqgap1/Smad3/Tmem132d/Ppp1r26/Tsks/Akap6	12
GO:0008344	adult locomotory behavior	10/533	106/23454	0.000152823	0.003321974	0.002621488	Cacnb4/Axin1/Fgf14/Dnm1/Dab1/Cacna1a/Adam22/Cacna1c/Btbd9/Kcnma1	10
GO:0048545	response to steroid hormone	16/533	244/23454	0.00015893	0.003435539	0.002711106	Nr1h3/Ddit4/Nr3c1/Tbl1x/Paqr8/Parp1/Src/Trip4/Rbfox2/Rorb/Pik3r1/Arntl/Ntrk2/Thra/Kcnma1/Ddrgk1	16
GO:1904754	positive regulation of vascular associated smooth muscle cell migration	4/533	13/23454	0.000160172	0.003443261	0.0027172	Pcsk5/Iqgap1/Myo5a/Dock4	4
GO:0007215	glutamate receptor signaling pathway	8/533	69/23454	0.000167155	0.003573621	0.002820071	Tiam1/Nrxn1/Gnaq/Grin2b/Gsg1l/Plcb1/Nlgn1/Cacng3	8
GO:0090002	establishment of protein localization to plasma membrane	12/533	150/23454	0.000169145	0.003596416	0.002838059	Bcl2l1/Nrxn1/Nsg1/Tesc/Clasp2/Ttc7b/Dpp10/Tspan14/Pik3r1/Cacnb2/Dpp6/Ank3	12
GO:1903522	regulation of blood circulation	15/533	221/23454	0.000173766	0.003674575	0.002899738	Pde4d/Hdac4/Atp2b4/Pde4b/Nos1/Dock4/Cacna2d1/Kcnd3/Pik3r1/Chrm2/Prkca/Cacna1c/Cacnb2/Thra/Akap6	15
GO:1903393	positive regulation of adherens junction organization	5/533	24/23454	0.00017678	0.003718105	0.002934089	Lims1/Ptprj/Iqgap1/Thy1/Smad3	5
GO:0030100	regulation of endocytosis	15/533	222/23454	0.00018255	0.003802594	0.003000762	Myo18a/Nr1h3/Bcr/Arrb1/Synj1/Nedd4l/Syt7/Snph/Src/Sirpa/Camk1d/Prkca/Btbd9/Nlgn1/Prkcg	15
GO:1990778	protein localization to cell periphery	16/533	247/23454	0.000182751	0.003802594	0.003000762	Bcl2l1/Lin7a/Nrxn1/Tnik/Nsg1/Tesc/Clasp2/Ttc7b/Myo5a/Dpp10/Tspan14/Pik3r1/Cacnb2/Dpp6/Rapgef2/Ank3	16
GO:0002028	regulation of sodium ion transport	9/533	89/23454	0.000191537	0.003964212	0.0031283	Nedd4l/Fgf14/Atp2b4/Stk39/Tesc/Nos1/Plcb1/Cntn1/Ank3	9
GO:0031032	actomyosin structure organization	13/533	175/23454	0.000192606	0.003965239	0.003129111	Myo18a/Arrb1/Cdc42bpa/Epb41l1/Src/Foxp1/Smad3/Ppp1r9a/Clasp2/Fhod3/Sh3pxd2b/Pik3r1/Phactr1	13
GO:0051056	regulation of small GTPase mediated signal transduction	15/533	224/23454	0.00020128	0.004122013	0.003252827	Tiam1/Bcr/Cyth1/Arrb1/Arhgef28/Trio/Farp1/Cdc42bpa/Src/Rasal1/Rasa3/Arhgap26/Ralgapa2/Ralgps1/Iqsec2	15
GO:0007214	gamma-aminobutyric acid signaling pathway	5/533	25/23454	0.00021687	0.004415232	0.003484216	Cacnb4/Gabrb1/Cacna1a/Plcl2/Gabbr2	5
GO:0042692	muscle cell differentiation	22/533	413/23454	0.000217868	0.004415232	0.003484216	Efnb2/H3f3b/Cacnb4/Bin3/Rcan1/Axin1/Nr3c1/Hdac4/Capn2/Nfatc2/Lmna/Ppp3ca/Foxp1/Trip4/Adgrb3/Fhod3/Pik3r1/Mkl1/Plcb1/Thra/Akap6/Sort1	22
GO:0021932	hindbrain radial glia guided cell migration	4/533	14/23454	0.000220221	0.004425176	0.003492064	Dab1/Rbfox2/Rere/Ctnna2	4
GO:0032386	regulation of intracellular transport	25/533	500/23454	0.000220633	0.004425176	0.003492064	Nutf2/Ube2g2/Apc2/Synj1/Axin1/Gnaq/Fgf14/Parp1/Dnm1/Src/Ppp3ca/Asph/Stx18/Cyfip1/Smad3/Hhat/Pik3r1/Rims1/Csnk2a2/Thra/Akap6/Btbd9/Mapk1/Nlgn1/Ank3	25
GO:1905114	NA	24/533	471/23454	0.000222134	0.004432431	0.003497789	Tiam1/Stk4/Apc2/Gria1/Nrxn1/Axin1/Celf4/Tbl1x/Zeb2/Src/Tnik/Ppp3ca/Cdk14/Grin2b/Brd7/Csnk1g1/Smad3/Ppp1r9a/Rims1/S1pr2/Csnk2a2/Arntl/Thra/Nlgn1	24
GO:0051928	positive regulation of calcium ion transport	10/533	111/23454	0.000223567	0.004438255	0.003502385	Plcg1/Mgea5/Fgf14/Asph/Itpr1/Atp2b2/Thy1/Cacna2d1/Cacnb2/Akap6	10
GO:0060079	excitatory postsynaptic potential	8/533	72/23454	0.000225477	0.004453452	0.003514377	Nrxn1/Celf4/Ppp3ca/Grin2b/Ppp1r9a/Rims1/S1pr2/Nlgn1	8
GO:0072659	protein localization to plasma membrane	15/533	227/23454	0.000232488	0.004568749	0.003605362	Bcl2l1/Nrxn1/Tnik/Nsg1/Tesc/Clasp2/Ttc7b/Myo5a/Dpp10/Tspan14/Pik3r1/Cacnb2/Dpp6/Rapgef2/Ank3	15
GO:0014911	positive regulation of smooth muscle cell migration	7/533	55/23454	0.000237565	0.004598827	0.003629097	Retn/Pcsk5/Hdac4/Src/Iqgap1/Myo5a/Dock4	7
GO:0086003	cardiac muscle cell contraction	7/533	55/23454	0.000237565	0.004598827	0.003629097	Pde4d/Nedd4l/Pde4b/Cacna2d1/Cacna1c/Cacnb2/Akap6	7
GO:1902305	regulation of sodium ion transmembrane transport	7/533	55/23454	0.000237565	0.004598827	0.003629097	Nedd4l/Atp2b4/Stk39/Tesc/Nos1/Plcb1/Ank3	7
GO:0035249	synaptic transmission, glutamatergic	9/533	92/23454	0.000246549	0.004749115	0.003747695	Cacnb4/Nrxn1/Cacna1a/Syt1/Cdh8/Shank2/Iqsec2/Ntrk2/Nlgn1	9
GO:0016079	synaptic vesicle exocytosis	8/533	73/23454	0.000248267	0.004758647	0.003755217	Synj1/Syt7/Syt13/Cacna1a/Syt1/Rims1/Syt17/Nlgn1	8
GO:0051235	maintenance of location	17/533	281/23454	0.000261562	0.004988917	0.003936932	Nr1h3/Plcg1/Ywhab/Pde4d/Diaph1/Acvr1c/Pex5l/Asph/Itpr1/Thy1/Ubash3b/Myo5a/Prkce/Nrip1/Thra/Akap6/Ank3	17
GO:0048008	platelet-derived growth factor receptor signaling pathway	7/533	56/23454	0.000266252	0.005053593	0.00398797	Bcr/Ptprj/Src/Schip1/Iqgap1/Gab1/Clasp2	7
GO:0007044	cell-substrate junction assembly	8/533	74/23454	0.000272908	0.005129871	0.004048163	Lims1/Ptprj/Src/Iqgap1/Thy1/Smad3/Clasp2/Taok2	8
GO:0034333	adherens junction assembly	8/533	74/23454	0.000272908	0.005129871	0.004048163	Lims1/Ptprj/Src/Iqgap1/Thy1/Smad3/Clasp2/Taok2	8
GO:0018107	peptidyl-threonine phosphorylation	10/533	114/23454	0.000277903	0.005198655	0.004102443	Ddit4/Axin1/Stk39/Dclk1/Camk1d/S1pr2/Prkca/Prkcb/Camk2b/Mapk1	10
GO:0001952	regulation of cell-matrix adhesion	9/533	94/23454	0.000290043	0.005399793	0.004261168	Lims1/Pcsk5/Ptprj/Src/Iqgap1/Thy1/Smad3/Clasp2/Pik3r1	9
GO:1904738	vascular associated smooth muscle cell migration	4/533	15/23454	0.000294923	0.005412945	0.004271547	Pcsk5/Iqgap1/Myo5a/Dock4	4
GO:1904752	regulation of vascular associated smooth muscle cell migration	4/533	15/23454	0.000294923	0.005412945	0.004271547	Pcsk5/Iqgap1/Myo5a/Dock4	4
GO:2000479	regulation of cAMP-dependent protein kinase activity	4/533	15/23454	0.000294923	0.005412945	0.004271547	Prkar1b/Atp2b4/Akap6/Rapgef2	4
GO:0010921	regulation of phosphatase activity	10/533	115/23454	0.000298303	0.005449274	0.004300216	Nuak1/Sema4d/Rcan1/Farp1/Rimbp2/Smad3/Tmem132d/Ppp1r26/Tsks/Akap6	10
GO:0051968	positive regulation of synaptic transmission, glutamatergic	5/533	27/23454	0.000317411	0.005771247	0.004554296	Nrxn1/Shank2/Iqsec2/Ntrk2/Nlgn1	5
GO:0032844	regulation of homeostatic process	24/533	483/23454	0.000320744	0.005804721	0.004580712	Nr1h3/Tiam1/Pnkp/Plcg1/Arrb1/Pde4d/Nrxn1/Diaph1/Nedd4l/Mgea5/Nek7/Parp1/Stk39/Src/Asph/Itpr1/Thy1/Ubash3b/Rbfox2/Myo5a/Prkce/Akap6/Mapk1/Ank3	24
GO:0090276	regulation of peptide hormone secretion	14/533	210/23454	0.000339986	0.006124471	0.004833037	Tiam1/Mcu/Arrb1/Nrxn1/Syt7/Mgea5/Acvr1c/Ghrh/Pex5l/Ppp3ca/Nos1/Myrip/Prkce/Arntl	14
GO:0007613	memory	10/533	118/23454	0.000367152	0.006553165	0.005171335	Gria1/Rcan1/Brinp1/Grin2b/Shank2/Slc24a2/Plcb1/Ntrk2/Btbd9/Sorcs3	10
GO:0018210	peptidyl-threonine modification	10/533	118/23454	0.000367152	0.006553165	0.005171335	Ddit4/Axin1/Stk39/Dclk1/Camk1d/S1pr2/Prkca/Prkcb/Camk2b/Mapk1	10
GO:0033173	calcineurin-NFAT signaling cascade	5/533	28/23454	0.000379248	0.006707518	0.00529314	Rcan1/Atp2b4/Nfatc2/Ppp3ca/Akap6	5
GO:0097720	NA	5/533	28/23454	0.000379248	0.006707518	0.00529314	Rcan1/Atp2b4/Nfatc2/Ppp3ca/Akap6	5
GO:0007628	adult walking behavior	6/533	43/23454	0.000399754	0.007006496	0.005529075	Cacnb4/Axin1/Dab1/Cacna1a/Cacna1c/Kcnma1	6
GO:0086010	membrane depolarization during action potential	6/533	43/23454	0.000399754	0.007006496	0.005529075	Cacna1h/Cacna1a/Cacna2d1/Cacna1c/Cacnb2/Ank3	6
GO:0021953	central nervous system neuron differentiation	14/533	214/23454	0.000411323	0.007176946	0.005663583	Chd5/Arhgef28/Nrxn1/Axin1/Gnaq/Zeb2/Dclk1/Atp2b2/Cacna1a/Prkca/Ntrk2/Spock1/Rapgef2/Unc5d	14
GO:0071417	cellular response to organonitrogen compound	24/533	492/23454	0.000418214	0.007264598	0.005732752	Col6a1/Gabrb2/Bcl2l1/Pde4d/Diaph1/Atp2b4/Parp1/Capn2/Src/Pde4b/Gabrb1/Nos1/Itpr1/Cyfip1/Col4a1/Myo5a/Pik3r1/Prkca/Plcb1/Prkcb/Ntrk2/Akap6/Rapgef2/Mapk1	24
GO:0035066	positive regulation of histone acetylation	5/533	29/23454	0.000449765	0.007743518	0.006110685	Arrb1/Rps6ka5/Nos1/Auts2/Brd7	5
GO:1901890	positive regulation of cell junction assembly	5/533	29/23454	0.000449765	0.007743518	0.006110685	Lims1/Ptprj/Iqgap1/Thy1/Smad3	5
GO:0090659	walking behavior	6/533	44/23454	0.000454088	0.007753221	0.006118342	Cacnb4/Axin1/Dab1/Cacna1a/Cacna1c/Kcnma1	6
GO:1904427	positive regulation of calcium ion transmembrane transport	7/533	61/23454	0.000454314	0.007753221	0.006118342	Plcg1/Fgf14/Asph/Thy1/Cacna2d1/Cacnb2/Akap6	7
GO:0007265	Ras protein signal transduction	17/533	295/23454	0.000458072	0.007783225	0.006142019	Tiam1/Bcr/Cyth1/Ksr1/Arrb1/Arhgef28/Trio/Farp1/Rasal1/Cyfip1/Rasa3/Rtkn/Ralgapa2/Ralgps1/Iqsec2/Rras2/Rapgef2	17
GO:0007605	sensory perception of sound	11/533	144/23454	0.000464746	0.007862292	0.006204414	Cdkn1b/Gabrb2/Nipbl/Axin1/Diaph1/Tbl1x/Dnm1/Atp2b2/Mbp/Nav2/Kcnma1	11
GO:0051238	sequestering of metal ion	10/533	122/23454	0.000479094	0.008047852	0.006350846	Plcg1/Pde4d/Diaph1/Asph/Itpr1/Thy1/Ubash3b/Myo5a/Prkce/Akap6	10
GO:0050954	sensory perception of mechanical stimulus	12/533	168/23454	0.000479851	0.008047852	0.006350846	Cdkn1b/Gabrb2/Nipbl/Axin1/Diaph1/Tbl1x/Dnm1/Grin2b/Atp2b2/Mbp/Nav2/Kcnma1	12
GO:0086012	membrane depolarization during cardiac muscle cell action potential	4/533	17/23454	0.000495988	0.008282786	0.006536241	Cacna2d1/Cacna1c/Cacnb2/Ank3	4
GO:0001954	positive regulation of cell-matrix adhesion	6/533	45/23454	0.000514009	0.00851067	0.006716072	Lims1/Pcsk5/Ptprj/Iqgap1/Thy1/Smad3	6
GO:0071242	cellular response to ammonium ion	6/533	45/23454	0.000514009	0.00851067	0.006716072	Gabrb2/Diaph1/Gabrb1/Chrm2/Plcb1/Mapk1	6
GO:0048011	neurotrophin TRK receptor signaling pathway	5/533	30/23454	0.000529721	0.008696807	0.006862959	Ddit4/Dok5/Src/Cyfip1/Sort1	5
GO:1901021	positive regulation of calcium ion transmembrane transporter activity	5/533	30/23454	0.000529721	0.008696807	0.006862959	Fgf14/Asph/Cacna2d1/Cacnb2/Akap6	5
GO:0007204	positive regulation of cytosolic calcium ion concentration	16/533	273/23454	0.00055569	0.009084835	0.007169166	Plcg1/Pde4d/Diaph1/Mgea5/Ghrh/Asph/Itpr1/Thy1/Ubash3b/Myo5a/Cacna1a/Cacna2d1/Prkce/Ric3/Cacna1c/Akap6	16
GO:0050796	regulation of insulin secretion	12/533	171/23454	0.000562315	0.009154678	0.007224282	Tiam1/Mcu/Arrb1/Nrxn1/Syt7/Mgea5/Acvr1c/Ppp3ca/Nos1/Myrip/Prkce/Arntl	12
GO:0046883	regulation of hormone secretion	16/533	274/23454	0.000578093	0.009372341	0.007396047	Tiam1/Mcu/Retn/Arrb1/Nell2/Nrxn1/Syt7/Mgea5/Acvr1c/Ghrh/Pex5l/Ppp3ca/Nos1/Myrip/Prkce/Arntl	16
GO:0071322	cellular response to carbohydrate stimulus	10/533	126/23454	0.000617988	0.009967036	0.007865342	Tiam1/Arrb1/Rps6ka2/Nrxn1/Ppp3ca/Prkce/Prkca/Plcb1/Prkcb/Ptprn2	10
GO:2000758	positive regulation of peptidyl-lysine acetylation	5/533	31/23454	0.000619898	0.009967036	0.007865342	Arrb1/Rps6ka5/Nos1/Auts2/Brd7	5
GO:0050774	negative regulation of dendrite morphogenesis	4/533	18/23454	0.000626302	0.010028571	0.007913902	Ppp3ca/Dnm3/Rapgef2/Nlgn1	4
GO:0034330	cell junction organization	13/533	199/23454	0.000662958	0.010572005	0.008342745	Lims1/Nedd4l/Ptprj/Src/Iqgap1/Thy1/Smad3/Ugt8a/Clasp2/Prkca/Mpp7/Taok2/Rapgef2	13
GO:1901385	regulation of voltage-gated calcium channel activity	5/533	32/23454	0.000721101	0.011452257	0.009037383	Cacnb4/Fgf14/Pde4b/Cacna2d1/Cacnb2	5
GO:1901379	regulation of potassium ion transmembrane transport	7/533	66/23454	0.000735758	0.011590667	0.009146607	Nedd4l/Kcnip2/Stk39/Dpp10/Dpp6/Akap6/Ank3	7
GO:0001558	regulation of cell growth	20/533	393/23454	0.000735774	0.011590667	0.009146607	Cdh4/Cdkn1b/Sema4d/Nr3c1/Nedd4l/Ptprj/Plxna2/Apbb2/Rasal1/Foxp1/Adipor2/Cyfip1/Smad3/Mgll/Clasp2/Syt1/Rims1/Slit3/Syt17/Akap6	20
GO:0051146	striated muscle cell differentiation	16/533	281/23454	0.000757668	0.011846779	0.009348714	Efnb2/Cacnb4/Bin3/Rcan1/Nr3c1/Hdac4/Capn2/Nfatc2/Lmna/Ppp3ca/Foxp1/Adgrb3/Fhod3/Thra/Akap6/Sort1	16
GO:0035305	negative regulation of dephosphorylation	8/533	86/23454	0.000758121	0.011846779	0.009348714	Ywhab/Sema4d/Farp1/Rimbp2/Iqgap1/Tmem132d/Ppp1r26/Tsks	8
GO:0051291	protein heterooligomerization	11/533	153/23454	0.000772745	0.01202701	0.009490941	Col6a1/Ywhab/Lims1/Nrxn1/Gnaq/Syt1/Pdss2/Sept11/Sept9/Kcnh7/Nlgn1	11
GO:1902307	positive regulation of sodium ion transmembrane transport	4/533	19/23454	0.00077915	0.012078378	0.009531477	Tesc/Nos1/Plcb1/Ank3	4
GO:0043401	steroid hormone mediated signaling pathway	11/533	154/23454	0.000815543	0.012592376	0.009937091	Nr1h3/Nr3c1/Parp1/Src/Trip4/Rbfox2/Rorb/Arntl/Ntrk2/Thra/Ddrgk1	11
GO:0051403	stress-activated MAPK cascade	14/533	230/23454	0.000838401	0.012894141	0.010175225	Tiam1/Slamf1/Mapkapk2/Axin1/Fgf14/Zeb2/Tnik/Gab1/Mid1/Mapk10/Plcb1/Taok2/Mapk1/Dusp22	14
GO:0090279	regulation of calcium ion import	9/533	109/23454	0.000862049	0.013205642	0.010421041	Plcg1/Pde4d/Diaph1/Asph/Thy1/Ubash3b/Myo5a/Prkce/Akap6	9
GO:0051705	multi-organism behavior	7/533	68/23454	0.000880938	0.013389177	0.010565875	Nrxn1/Brinp1/Grin2b/Kirrel3/Nrxn2/Shank2/Ubr3	7
GO:0034332	adherens junction organization	8/533	88/23454	0.000882898	0.013389177	0.010565875	Lims1/Ptprj/Src/Iqgap1/Thy1/Smad3/Clasp2/Taok2	8
GO:0007160	cell-matrix adhesion	12/533	180/23454	0.000884353	0.013389177	0.010565875	Tiam1/Lims1/Pcsk5/Ptprj/Src/Iqgap1/Thy1/Smad3/Clasp2/Sirpa/Pik3r1/Taok2	12
GO:0006644	phospholipid metabolic process	17/533	314/23454	0.000919627	0.013869255	0.010944722	Agpat3/Plcg1/Fdft1/Mtmr6/Synj1/Agpat4/Src/Pld1/Inpp5b/Pgap2/Lipc/Ttc7b/Pitpnc1/Sgms1/Pla2g5/Pik3r1/Plcb1	17
GO:0030038	contractile actin filament bundle assembly	8/533	89/23454	0.00095118	0.014234776	0.011233167	Arrb1/Src/Smad3/Ppp1r9a/Clasp2/Sh3pxd2b/Pik3r1/Phactr1	8
GO:0043149	stress fiber assembly	8/533	89/23454	0.00095118	0.014234776	0.011233167	Arrb1/Src/Smad3/Ppp1r9a/Clasp2/Sh3pxd2b/Pik3r1/Phactr1	8
GO:0055001	muscle cell development	12/533	182/23454	0.000973651	0.014515239	0.011454491	Cacnb4/Bin3/Rcan1/Axin1/Nr3c1/Hdac4/Nfatc2/Lmna/Ppp3ca/Foxp1/Fhod3/Akap6	12
GO:0010469	regulation of receptor activity	9/533	111/23454	0.000981852	0.014539647	0.011473752	Pde4d/Nrxn1/Ptprj/Asph/Myo5a/Gsg1l/Akap6/Nlgn1/Cacng3	9
GO:0007009	plasma membrane organization	16/533	288/23454	0.000982762	0.014539647	0.011473752	Bcl2l1/Nrxn1/Syt7/Tnik/Nsg1/Tesc/Clasp2/Ttc7b/Myo5a/Dpp10/Tspan14/Pik3r1/Cacnb2/Dpp6/Rapgef2/Ank3	16
GO:1903305	regulation of regulated secretory pathway	9/533	112/23454	0.001046623	0.015425789	0.012173038	Bcr/Cacna1h/Syt7/Syt13/Cacna1a/Syt1/Rims1/Syt17/Nlgn1	9
GO:0045216	cell-cell junction organization	12/533	184/23454	0.001070329	0.015715655	0.012401782	Lims1/Nedd4l/Ptprj/Src/Iqgap1/Thy1/Smad3/Ugt8a/Clasp2/Prkca/Mpp7/Taok2	12
GO:0048016	inositol phosphate-mediated signaling	5/533	35/23454	0.0010992	0.016078897	0.012688429	Rcan1/Atp2b4/Nfatc2/Ppp3ca/Akap6	5
GO:0014902	myotube differentiation	9/533	113/23454	0.00111481	0.016246158	0.01282042	Bin3/Rcan1/Hdac4/Capn2/Nfatc2/Ppp3ca/Adgrb3/Thra/Sort1	9
GO:0072583	clathrin-mediated endocytosis	6/533	52/23454	0.001123836	0.016316589	0.012876	Synj1/Dnm1/Syt1/Dnm3/Btbd9/Nlgn1	6
GO:0045956	positive regulation of calcium ion-dependent exocytosis	4/533	21/23454	0.001160565	0.016660543	0.013147426	Cacna1h/Syt1/Rims1/Nlgn1	4
GO:0050858	negative regulation of antigen receptor-mediated signaling pathway	4/533	21/23454	0.001160565	0.016660543	0.013147426	Ptprj/Thy1/Plcl2/Dusp22	4
GO:2000311	regulation of alpha-amino-3-hydroxy-5-methyl-4-isoxazole propionate selective glutamate receptor activity	4/533	21/23454	0.001160565	0.016660543	0.013147426	Nrxn1/Gsg1l/Nlgn1/Cacng3	4
GO:0031098	stress-activated protein kinase signaling cascade	14/533	238/23454	0.001164654	0.016660543	0.013147426	Tiam1/Slamf1/Mapkapk2/Axin1/Fgf14/Zeb2/Tnik/Gab1/Mid1/Mapk10/Plcb1/Taok2/Mapk1/Dusp22	14
GO:0009755	hormone-mediated signaling pathway	12/533	186/23454	0.001174848	0.016744813	0.013213927	Nr1h3/Nr3c1/Parp1/Src/Adipor2/Trip4/Rbfox2/Rorb/Arntl/Ntrk2/Thra/Ddrgk1	12
GO:0046777	protein autophosphorylation	14/533	239/23454	0.001212059	0.01721212	0.013582696	Bcr/Mapkapk2/Stk4/Stk39/Tyro3/Src/Tnik/Iqgap1/Thy1/Csnk1g1/Prkca/Ntrk2/Camk2b/Prkcg	14
GO:0016050	vesicle organization	16/533	294/23454	0.001218597	0.017242039	0.013606305	Myo18a/Slamf1/Synj1/Syt7/Dnm1/Zeb2/Syt13/Snph/Snx7/Vps8/Syt1/Dnm3/Vps41/Syt16/Syt17/Sort1	16
GO:0060491	regulation of cell projection assembly	11/533	162/23454	0.001233867	0.017337304	0.013681482	Bin3/Nrxn1/Hdac4/Src/Pld1/Cyfip1/Ppp1r9a/Ssh2/Dnm3/Sept9/Nlgn1	11
GO:0051823	regulation of synapse structural plasticity	3/533	10/23454	0.001243153	0.017337304	0.013681482	Ncan/Ppp1r9a/Ctnna2	3
GO:0072584	caveolin-mediated endocytosis	3/533	10/23454	0.001243153	0.017337304	0.013681482	Nedd4l/Src/Mapk1	3
GO:1900452	regulation of long term synaptic depression	3/533	10/23454	0.001243153	0.017337304	0.013681482	Ppp1r9a/Iqsec2/Sorcs3	3
GO:0035418	protein localization to synapse	5/533	36/23454	0.001252928	0.01734926	0.013690917	Dlgap1/Nrxn1/Nsg1/Bsn/Nlgn1	5
GO:1901985	positive regulation of protein acetylation	5/533	36/23454	0.001252928	0.01734926	0.013690917	Arrb1/Rps6ka5/Nos1/Auts2/Brd7	5
GO:0051149	positive regulation of muscle cell differentiation	8/533	93/23454	0.001267778	0.017492638	0.013804062	Efnb2/Nr3c1/Nfatc2/Foxp1/Pik3r1/Plcb1/Thra/Akap6	8
GO:0031589	cell-substrate adhesion	16/533	296/23454	0.001307136	0.017971969	0.014182319	Tiam1/Lims1/Pcsk5/Ptprj/Tyro3/Src/Ttyh1/Iqgap1/Thy1/Smad3/Clasp2/Sirpa/Pik3r1/Prkce/Spock1/Taok2	16
GO:0017038	protein import	17/533	325/23454	0.001335732	0.018300463	0.014441546	Nutf2/Apc2/Axin1/Gnaq/Parp1/Cubn/Pex5l/Lmna/Ppp3ca/Smad3/Pik3r1/Ipo9/Ing1/Arntl/Thra/Akap6/Mapk1	17
GO:0007292	female gamete generation	9/533	116/23454	0.001341197	0.018310866	0.014449755	H3f3b/Rps6ka2/Paqr8/Src/Etv6/Nrip1/Plcb1/Immp2l/Zglp1	9
GO:0070206	protein trimerization	6/533	54/23454	0.001372341	0.01866456	0.014728867	Col6a1/Atxn10/Nell2/Gnaq/Cubn/Tnfrsf9	6
GO:0030031	cell projection assembly	21/533	444/23454	0.001376697	0.01866456	0.014728867	Ick/Atxn10/Bin3/Nrxn1/Hdac4/Src/Tnik/Pld1/Ift122/Ttyh1/Cyfip1/Dctn1/Ppp1r9a/Ssh2/Cc2d2a/Dnm3/S1pr2/Sept9/Rapgef2/Nlgn1/Arid1b	21
GO:0086009	membrane repolarization	5/533	37/23454	0.001421972	0.019144964	0.015107971	Nedd4l/Kcnip2/Cacna2d1/Kcnd3/Akap6	5
GO:1903523	negative regulation of blood circulation	5/533	37/23454	0.001421972	0.019144964	0.015107971	Pde4d/Nos1/Dock4/Pik3r1/Prkca	5
GO:0055002	striated muscle cell development	11/533	165/23454	0.001430395	0.01919196	0.015145057	Cacnb4/Bin3/Rcan1/Nr3c1/Hdac4/Nfatc2/Lmna/Ppp3ca/Foxp1/Fhod3/Akap6	11
GO:0060291	long-term synaptic potentiation	10/533	141/23454	0.001466078	0.019603129	0.015469525	Nos1/Grin2b/Ppp1r9a/Shank2/Slc24a2/Rims1/Ntrk2/Camk2b/Mapk1/Nlgn1	10
GO:0046847	filopodium assembly	6/533	55/23454	0.001511293	0.020138503	0.015892008	Nrxn1/Ttyh1/Ppp1r9a/Dnm3/S1pr2/Nlgn1	6
GO:0033135	regulation of peptidyl-serine phosphorylation	10/533	142/23454	0.001545887	0.020525534	0.016197428	Stk4/Arrb1/Ddit4/Pde4d/Axin1/Atp2b4/Bcar3/Nos1/Plcl2/Ntrk2	10
GO:0051952	regulation of amine transport	8/533	96/23454	0.001556164	0.020525534	0.016197428	Nr3c1/Syt7/Stk39/Grin2b/Cacna1a/Syt1/Entpd1/Prkcb	8
GO:1900006	positive regulation of dendrite development	8/533	96/23454	0.001556164	0.020525534	0.016197428	Tiam1/Il1rap/Nr3c1/Cyfip1/Iqgap1/Ppp1r9a/Camk2b/Nlgn1	8
GO:0071383	cellular response to steroid hormone stimulus	12/533	193/23454	0.001609539	0.021157828	0.016696394	Nr1h3/Ddit4/Nr3c1/Parp1/Src/Trip4/Rbfox2/Rorb/Arntl/Ntrk2/Thra/Ddrgk1	12
GO:1903579	negative regulation of ATP metabolic process	4/533	23/23454	0.001656482	0.021701582	0.017125489	Ddit4/Hdac4/Parp1/Entpd1	4
GO:0014812	muscle cell migration	8/533	97/23454	0.001663051	0.021714536	0.017135712	Retn/Bin3/Pcsk5/Hdac4/Src/Iqgap1/Myo5a/Dock4	8
GO:0034776	response to histamine	3/533	11/23454	0.001680591	0.021724844	0.017143846	Gabrb2/Diaph1/Gabrb1	3
GO:0070050	neuron cellular homeostasis	3/533	11/23454	0.001680591	0.021724844	0.017143846	Nell2/Tyro3/Fggy	3
GO:2000322	regulation of glucocorticoid receptor signaling pathway	3/533	11/23454	0.001680591	0.021724844	0.017143846	Nr3c1/Arntl/Ntrk2	3
GO:0032874	positive regulation of stress-activated MAPK cascade	10/533	144/23454	0.001716084	0.02211021	0.017447952	Tiam1/Slamf1/Axin1/Zeb2/Tnik/Gab1/Mid1/Plcb1/Taok2/Dusp22	10
GO:0006606	protein import into nucleus	15/533	276/23454	0.001733754	0.022190917	0.017511641	Nutf2/Apc2/Axin1/Gnaq/Parp1/Lmna/Ppp3ca/Smad3/Pik3r1/Ipo9/Ing1/Arntl/Thra/Akap6/Mapk1	15
GO:0044744	protein targeting to nucleus	15/533	276/23454	0.001733754	0.022190917	0.017511641	Nutf2/Apc2/Axin1/Gnaq/Parp1/Lmna/Ppp3ca/Smad3/Pik3r1/Ipo9/Ing1/Arntl/Thra/Akap6/Mapk1	15
GO:0070304	positive regulation of stress-activated protein kinase signaling cascade	10/533	145/23454	0.001806696	0.023048704	0.018188551	Tiam1/Slamf1/Axin1/Zeb2/Tnik/Gab1/Mid1/Plcb1/Taok2/Dusp22	10
GO:0070252	actin-mediated cell contraction	7/533	77/23454	0.001835029	0.023333651	0.018413413	Pde4d/Nedd4l/Pde4b/Cacna2d1/Cacna1c/Cacnb2/Akap6	7
GO:0042698	ovulation cycle	8/533	99/23454	0.001894211	0.02400773	0.018945353	Bcl2l1/Retn/Arrb1/Tyro3/Schip1/Ermp1/Nrip1/Immp2l	8
GO:0046330	positive regulation of JNK cascade	9/533	122/23454	0.001904817	0.02406377	0.018989576	Tiam1/Slamf1/Axin1/Zeb2/Tnik/Gab1/Plcb1/Taok2/Dusp22	9
GO:1902593	single-organism nuclear import	15/533	279/23454	0.001925464	0.024245893	0.019133296	Nutf2/Apc2/Axin1/Gnaq/Parp1/Lmna/Ppp3ca/Smad3/Pik3r1/Ipo9/Ing1/Arntl/Thra/Akap6/Mapk1	15
GO:0045444	fat cell differentiation	13/533	224/23454	0.00194124	0.024348955	0.019214625	Sod2/Retn/Stk4/Nipbl/Axin1/Tbl1x/Ccdc3/Smad3/Sh3pxd2b/Plcb1/Lrrc8c/Arntl/Sort1	13
GO:0014887	cardiac muscle adaptation	4/533	24/23454	0.001952422	0.024348955	0.019214625	Mgea5/Atp2b4/Ppp3ca/Smad3	4
GO:2000727	positive regulation of cardiac muscle cell differentiation	4/533	24/23454	0.001952422	0.024348955	0.019214625	Efnb2/Nr3c1/Foxp1/Akap6	4
GO:0014910	regulation of smooth muscle cell migration	7/533	78/23454	0.001977271	0.024580064	0.019397002	Retn/Pcsk5/Hdac4/Src/Iqgap1/Myo5a/Dock4	7
GO:0051170	nuclear import	15/533	280/23454	0.001993165	0.02464164	0.019445594	Nutf2/Apc2/Axin1/Gnaq/Parp1/Lmna/Ppp3ca/Smad3/Pik3r1/Ipo9/Ing1/Arntl/Thra/Akap6/Mapk1	15
GO:0032845	negative regulation of homeostatic process	12/533	198/23454	0.00199489	0.02464164	0.019445594	Plcg1/Pde4d/Diaph1/Parp1/Src/Asph/Itpr1/Thy1/Ubash3b/Myo5a/Prkce/Akap6	12
GO:1900180	regulation of protein localization to nucleus	13/533	225/23454	0.002018787	0.024781016	0.01955558	Nutf2/Apc2/Axin1/Gnaq/Parp1/Src/Dclk1/Lmna/Ppp3ca/Smad3/Pik3r1/Thra/Akap6	13
GO:0015837	amine transport	8/533	100/23454	0.002018911	0.024781016	0.01955558	Nr3c1/Syt7/Stk39/Grin2b/Cacna1a/Syt1/Entpd1/Prkcb	8
GO:0098815	modulation of excitatory postsynaptic potential	5/533	40/23454	0.002030054	0.024839436	0.019601681	Nrxn1/Celf4/Rims1/S1pr2/Nlgn1	5
GO:0009101	glycoprotein biosynthetic process	14/533	253/23454	0.002064568	0.025182554	0.019872448	Ube2g2/St3gal6/Mgea5/Parp1/Rpn2/Xylt1/Lipc/Mgat5/Hs2st1/Dpy19l3/Mgat5b/B3gat1/Plcb1/Ext1	14
GO:0009743	response to carbohydrate	11/533	173/23454	0.002082782	0.025325327	0.019985115	Tiam1/Arrb1/Rps6ka2/Nrxn1/Acvr1c/Ppp3ca/Prkce/Prkca/Plcb1/Prkcb/Ptprn2	11
GO:0009100	glycoprotein metabolic process	16/533	310/23454	0.002091947	0.025357524	0.020010523	Ube2g2/St3gal6/Mgea5/Parp1/Rpn2/Pcsk6/Xylt1/Lipc/Mgat5/Hs2st1/Dpy19l3/Mgat5b/B3gat1/Plcb1/Ext1/Usf3	16
GO:0050848	regulation of calcium-mediated signaling	7/533	79/23454	0.002127899	0.025633602	0.020228386	Pde4d/Rcan1/Atp2b4/Asph/Itpr1/Myo5a/Akap6	7
GO:0050852	T cell receptor signaling pathway	7/533	79/23454	0.002127899	0.025633602	0.020228386	Plcg1/Cacnb4/Ptprj/Pde4b/Thy1/Mapk1/Dusp22	7
GO:0045927	positive regulation of growth	15/533	282/23454	0.002134521	0.025634011	0.020228709	Cdh4/Celf1/Sema4d/Nipbl/Nr3c1/Nedd4l/Ghrh/Rasal1/Cyfip1/Syt1/Sh3pxd2b/Rims1/Plcb1/Syt17/Akap6	15
GO:0071900	regulation of protein serine/threonine kinase activity	19/533	401/23454	0.002237658	0.026789933	0.021140888	Tiam1/Cdkn1b/Arrb1/Axin1/Ptprj/Prkar1b/Atp2b4/Zeb2/Cdk5rap1/Src/Tnik/Iqgap1/Gab1/Thy1/Prkca/Tead1/Taok2/Akap6/Rapgef2	19
GO:0035412	regulation of catenin import into nucleus	4/533	25/23454	0.002283003	0.027165645	0.021437375	Apc2/Axin1/Gnaq/Smad3	4
GO:0045822	negative regulation of heart contraction	4/533	25/23454	0.002283003	0.027165645	0.021437375	Pde4d/Nos1/Pik3r1/Prkca	4
GO:0008154	actin polymerization or depolymerization	11/533	176/23454	0.0023824	0.028261943	0.022302503	Mical3/Cap2/Diaph1/Cyfip1/Ppp1r9a/Gas7/Fhod3/Ssh2/Mical2/Prkce/Arfip1	11
GO:0043241	protein complex disassembly	9/533	127/23454	0.002506692	0.029459258	0.023247347	Mical3/Ddit4/Synj1/Mgea5/Asph/Clasp2/Mid1/Mical2/Pym1	9
GO:0046486	glycerolipid metabolic process	15/533	287/23454	0.002524733	0.029459258	0.023247347	Nr1h3/Mtmr6/Synj1/Pld1/Inpp5b/Pgap2/Lipc/Mgll/Ttc7b/Dgkh/Pitpnc1/Pla2g5/Pnpla1/Plcb1/Dgkd	15
GO:0014904	myotube cell development	5/533	42/23454	0.002528757	0.029459258	0.023247347	Bin3/Rcan1/Hdac4/Nfatc2/Ppp3ca	5
GO:0030166	proteoglycan biosynthetic process	5/533	42/23454	0.002528757	0.029459258	0.023247347	Xylt1/Lipc/Hs2st1/B3gat1/Ext1	5
GO:0030520	intracellular estrogen receptor signaling pathway	5/533	42/23454	0.002528757	0.029459258	0.023247347	Parp1/Src/Trip4/Rbfox2/Ddrgk1	5
GO:0061001	regulation of dendritic spine morphogenesis	5/533	42/23454	0.002528757	0.029459258	0.023247347	Tiam1/Ppp1r9a/Dnm3/Camk2b/Nlgn1	5
GO:0010171	body morphogenesis	6/533	61/23454	0.002582255	0.029992704	0.023668308	Nipbl/Schip1/Asph/Ift122/Clasp2/Ssbp3	6
GO:0008277	regulation of G-protein coupled receptor protein signaling pathway	8/533	105/23454	0.002742495	0.03175907	0.02506221	Ywhab/Arrb1/Atp2b4/Dnm1/Nos1/Mgll/Plcb1/Camk2b	8
GO:0003254	regulation of membrane depolarization	5/533	43/23454	0.002808889	0.031999922	0.025252275	Nedd4l/Mgea5/Parp1/Src/Ank3	5
GO:0055119	relaxation of cardiac muscle	3/533	13/23454	0.002816043	0.031999922	0.025252275	Pde4d/Pde4b/Akap6	3
GO:0097106	postsynaptic density organization	3/533	13/23454	0.002816043	0.031999922	0.025252275	Nrxn1/Lrrc4/Nlgn1	3
GO:0099084	NA	3/533	13/23454	0.002816043	0.031999922	0.025252275	Nrxn1/Lrrc4/Nlgn1	3
GO:1904181	positive regulation of membrane depolarization	3/533	13/23454	0.002816043	0.031999922	0.025252275	Mgea5/Parp1/Ank3	3
GO:1905048	NA	3/533	13/23454	0.002816043	0.031999922	0.025252275	Timp3/Mbp/Ddrgk1	3
GO:0050772	positive regulation of axonogenesis	7/533	83/23454	0.002820862	0.031999922	0.025252275	Cdh4/Tiam1/Sema4d/Zeb2/Cyfip1/Ntrk2/Plxnc1	7
GO:0010810	regulation of cell-substrate adhesion	11/533	180/23454	0.002835218	0.032069286	0.025307013	Lims1/Pcsk5/Ptprj/Src/Iqgap1/Thy1/Smad3/Clasp2/Pik3r1/Prkce/Spock1	11
GO:0007612	learning	10/533	155/23454	0.002943327	0.033195609	0.026195834	Synj1/Nrxn1/Grin2b/Adgrb3/Nrxn2/Shank2/Slc24a2/Cacna1c/Ntrk2/Sorcs3	10
GO:0021954	central nervous system neuron development	7/533	84/23454	0.003018401	0.033943924	0.026786356	Arhgef28/Gnaq/Zeb2/Dclk1/Prkca/Ntrk2/Rapgef2	7
GO:0034110	regulation of homotypic cell-cell adhesion	4/533	27/23454	0.003055881	0.034167913	0.026963114	Ccm2l/Ubash3b/Prkca/Ank3	4
GO:0035411	catenin import into nucleus	4/533	27/23454	0.003055881	0.034167913	0.026963114	Apc2/Axin1/Gnaq/Smad3	4
GO:0030518	intracellular steroid hormone receptor signaling pathway	8/533	107/23454	0.003082928	0.034371559	0.027123818	Nr3c1/Parp1/Src/Trip4/Rbfox2/Arntl/Ntrk2/Ddrgk1	8
GO:0014888	striated muscle adaptation	5/533	44/23454	0.003110786	0.034484526	0.027212964	Mgea5/Atp2b4/Ppp3ca/Smad3/Tead1	5
GO:0071300	cellular response to retinoic acid	5/533	44/23454	0.003110786	0.034484526	0.027212964	Brinp2/Brinp1/Tesc/Rorb/Tead1	5
GO:0014909	smooth muscle cell migration	7/533	85/23454	0.003226347	0.035663967	0.028143703	Retn/Pcsk5/Hdac4/Src/Iqgap1/Myo5a/Dock4	7
GO:0007254	JNK cascade	11/533	184/23454	0.003354971	0.036876244	0.029100354	Tiam1/Slamf1/Axin1/Fgf14/Zeb2/Tnik/Gab1/Mapk10/Plcb1/Taok2/Dusp22	11
GO:0007411	axon guidance	11/533	184/23454	0.003354971	0.036876244	0.029100354	Cdh4/Nrcam/Matn2/Rnf165/Plxna2/Apbb2/Foxp1/Slit3/Ext1/Unc5d/Ank3	11
GO:0019228	neuronal action potential	5/533	45/23454	0.003435383	0.03765363	0.029713817	Gria1/Cacna1h/Dpp6/Kcnma1/Ank3	5
GO:0045921	positive regulation of exocytosis	7/533	86/23454	0.003445051	0.03765363	0.029713817	Stxbp5/Cacna1h/Clasp2/Syt1/Rims1/Prkca/Nlgn1	7
GO:0032388	positive regulation of intracellular transport	15/533	297/23454	0.003483121	0.037963091	0.029958024	Nutf2/Synj1/Parp1/Dnm1/Ppp3ca/Asph/Stx18/Smad3/Hhat/Pik3r1/Rims1/Csnk2a2/Akap6/Nlgn1/Ank3	15
GO:2000651	positive regulation of sodium ion transmembrane transporter activity	3/533	14/23454	0.003523994	0.038301284	0.030224904	Tesc/Plcb1/Ank3	3
GO:0097485	neuron projection guidance	11/533	186/23454	0.003642073	0.039474392	0.031150645	Cdh4/Nrcam/Matn2/Rnf165/Plxna2/Apbb2/Foxp1/Slit3/Ext1/Unc5d/Ank3	11
GO:0045744	negative regulation of G-protein coupled receptor protein signaling pathway	5/533	46/23454	0.003783613	0.040668611	0.032093045	Ywhab/Arrb1/Atp2b4/Dnm1/Camk2b	5
GO:0051932	synaptic transmission, GABAergic	5/533	46/23454	0.003783613	0.040668611	0.032093045	Gabrb2/Dnm1/Plcl2/Prkce/Nlgn1	5
GO:2000649	regulation of sodium ion transmembrane transporter activity	5/533	46/23454	0.003783613	0.040668611	0.032093045	Nedd4l/Stk39/Tesc/Plcb1/Ank3	5
GO:0006936	muscle contraction	14/533	271/23454	0.003837036	0.040965693	0.032327484	Pde4d/Nedd4l/Hdac4/Pde4b/Nos1/Hsbp1/Dock4/Cacna2d1/Chrm2/Prkca/Cacna1c/Cacnb2/Akap6/Kcnma1	14
GO:0051155	positive regulation of striated muscle cell differentiation	6/533	66/23454	0.003842837	0.040965693	0.032327484	Efnb2/Nr3c1/Nfatc2/Foxp1/Thra/Akap6	6
GO:0051881	regulation of mitochondrial membrane potential	6/533	66/23454	0.003842837	0.040965693	0.032327484	Sod2/Bcl2l1/Mgea5/Parp1/Src/Prkce	6
GO:1901214	regulation of neuron death	16/533	331/23454	0.003978617	0.042297261	0.033378271	Sod2/Gabrb2/Bcl2l1/Ddit4/Nr3c1/Hdac4/Parp1/Tyro3/Nos1/Itpr1/Grin2b/Cacna1a/Ntrk2/Rras2/Kcnma1/Prkcg	16
GO:0043410	positive regulation of MAPK cascade	20/533	455/23454	0.004069897	0.043149785	0.034051028	Tiam1/Slamf1/Ksr1/Arrb1/Axin1/Zeb2/Src/Tnik/Iqgap1/Gab1/Mid1/Pla2g5/Prkce/Prkca/Plcb1/Ntrk2/Taok2/Ksr2/Rapgef2/Dusp22	20
GO:0051963	regulation of synapse assembly	7/533	89/23454	0.004169253	0.044083052	0.034787502	Il1rap/Nrxn1/Ppp1r9a/Adgrb3/Prkca/Ntrk2/Nlgn1	7
GO:1903829	positive regulation of cellular protein localization	17/533	364/23454	0.004300381	0.045182141	0.035654832	Nutf2/Nrxn1/Parp1/Src/Ppp3ca/Asph/Iqgap1/Smad3/Myo5a/Dpp10/Hhat/Pik3r1/Csnk2a2/Dpp6/Akap6/Ddrgk1/Ank3	17
GO:0036120	cellular response to platelet-derived growth factor stimulus	3/533	15/23454	0.004331262	0.045182141	0.035654832	Src/Iqgap1/Prkce	3
GO:0042921	glucocorticoid receptor signaling pathway	3/533	15/23454	0.004331262	0.045182141	0.035654832	Nr3c1/Arntl/Ntrk2	3
GO:1901077	regulation of relaxation of muscle	3/533	15/23454	0.004331262	0.045182141	0.035654832	Pde4d/Pde4b/Akap6	3
GO:2000811	negative regulation of anoikis	3/533	15/23454	0.004331262	0.045182141	0.035654832	Bcl2l1/Src/Ntrk2	3
GO:0051222	positive regulation of protein transport	21/533	490/23454	0.004391848	0.045691662	0.036056914	Myo18a/Nutf2/Mcu/Slamf1/Arrb1/Il1rap/Mgea5/Parp1/Src/Ppp3ca/Asph/Cadm1/Smad3/Hhat/Pik3r1/Mbp/Myrip/Prkce/Csnk2a2/Akap6/Ank3	21
GO:0051966	regulation of synaptic transmission, glutamatergic	6/533	68/23454	0.004457109	0.046246965	0.036495123	Nrxn1/Syt1/Shank2/Iqsec2/Ntrk2/Nlgn1	6
GO:0001964	startle response	4/533	30/23454	0.004522746	0.046679053	0.036836099	Nrxn1/Grin2b/Csmd1/Ctnna2	4
GO:1905209	NA	4/533	30/23454	0.004522746	0.046679053	0.036836099	Efnb2/Nr3c1/Foxp1/Akap6	4
GO:0042551	neuron maturation	5/533	48/23454	0.004554682	0.046760603	0.036900452	Nrcam/Nrxn1/Gnaq/Kcnip2/Adgrb3	5
GO:0050854	regulation of antigen receptor-mediated signaling pathway	5/533	48/23454	0.004554682	0.046760603	0.036900452	Ptprj/Thy1/Plcl2/Prkcb/Dusp22	5
GO:0006906	vesicle fusion	9/533	139/23454	0.004571578	0.046810557	0.036939873	Slamf1/Syt7/Syt13/Snph/Vps8/Syt1/Vps41/Syt16/Syt17	9
GO:0032870	cellular response to hormone stimulus	20/533	461/23454	0.00469733	0.047971942	0.037856363	Nr1h3/Ddit4/Nr3c1/Parp1/Src/Adipor2/Cyfip1/Trip4/Rbfox2/Myo5a/Rorb/Pik3r1/Prkce/Prkca/Plcb1/Prkcb/Arntl/Ntrk2/Thra/Ddrgk1	20
GO:0022602	ovulation cycle process	7/533	91/23454	0.004712391	0.047999772	0.037878325	Bcl2l1/Retn/Arrb1/Schip1/Ermp1/Nrip1/Immp2l	7
GO:0046434	organophosphate catabolic process	8/533	115/23454	0.004784397	0.048479401	0.038256818	Plcg1/Pde4d/Synj1/Pld1/Pde4b/Lipc/Entpd1/Plcb1	8
GO:0060048	cardiac muscle contraction	8/533	115/23454	0.004784397	0.048479401	0.038256818	Pde4d/Nedd4l/Hdac4/Pde4b/Cacna2d1/Cacna1c/Cacnb2/Akap6	8
GO:0001933	negative regulation of protein phosphorylation	18/533	400/23454	0.004925413	0.049778656	0.039282106	Cdkn1b/Arrb1/Timp3/Ddit4/Ptprr/Sema4d/Pde4d/Gnaq/Ptprj/Prkar1b/Stk39/Cdk5rap1/Nos1/Thy1/Ubash3b/Lrrc4/Lrrc4c/Prkca	18
