# Supplementary material for: Epigenetic impacts of stress priming of the neuroinflammatory response to sarin surrogate in mice: a model of Gulf War illness
Source: J Neuroinflammation. 2018 Mar 17;15:86. doi: 10.1186/s12974-018-1113-9 (PMC5857314; doi:10.1186/s12974-018-1113-9)
Supplement: Supplementary file 15 — Table S10. Gene Ontology (GO) Biological Process (BP) annotations found to be enriched in genes identified as uniquely differentially expressed in both the frontal cortex (Additional file 3: Table S1) and the hippocampus (Additional file 7: Table S4) after CORT + DFP exposure, compared to all other groups. (CSV 12 kb) [file 12974_2018_1113_MOESM23_ESM.csv]

ID	Description	GeneRatio	BgRatio	pvalue	p.adjust	qvalue	geneID	Count
mmu04713	Circadian entrainment	18/226	98/8096	1.53E-10	1.46E-08	8.62E-09	14799/73086/58226/14682/18125/16438/14812/18798/14702/16522/18750/18795/12288/18751/12323/26413/14707/18752	18
mmu04921	Oxytocin signaling pathway	22/226	153/8096	1.94E-10	1.46E-08	8.62E-09	12298/54720/14682/18019/20779/19055/16438/227541/18798/12293/16522/16520/18750/18795/12288/18751/12323/12296/26413/54376/54378/18752	22
mmu04725	Cholinergic synapse	19/226	113/8096	2.29E-10	1.46E-08	8.62E-09	16536/14682/226922/16438/12286/18798/18708/14702/16522/16520/243764/18750/18795/12288/18751/12323/26413/14707/18752	19
mmu04724	Glutamatergic synapse	19/226	114/8096	2.69E-10	1.46E-08	8.62E-09	224997/20513/14799/14682/18805/19055/16438/14812/12286/210274/18798/14702/18750/18795/12288/18751/26413/14707/18752	19
mmu04728	Dopaminergic synapse	20/226	134/8096	6.88E-10	2.98E-08	1.77E-08	14799/14682/19055/269643/16438/14812/73699/12286/18798/14702/16522/26414/18750/18795/12288/18751/11865/12323/14707/18752	20
mmu04720	Long-term potentiation	14/226	67/8096	3.08E-09	1.11E-07	6.59E-08	14799/20112/14682/19055/16438/14812/18798/18750/18795/12288/18751/12323/26413/18752	14
mmu04723	Retrograde endocannabinoid signaling	20/226	150/8096	5.22E-09	1.62E-07	9.57E-08	14401/14799/67130/14682/14400/16438/23945/12286/18798/116837/14702/16522/26414/18750/18795/12288/18751/26413/14707/18752	20
mmu04010	MAPK signaling pathway	26/226	252/8096	6.57E-09	1.78E-07	1.06E-07	17164/12298/58231/109689/19279/73086/20112/58226/225028/14169/19055/12286/12293/26414/18750/12288/18751/18212/66922/12296/381921/76089/26413/54376/54378/18752	26
mmu04071	Sphingolipid signaling pathway	17/226	122/8096	3.96E-08	9.56E-07	5.66E-07	14682/241447/18805/269643/73699/13244/18798/208449/18708/14739/18754/26414/18750/18795/18751/26413/18752	17
mmu04014	Ras signaling pathway	23/226	228/8096	7.92E-08	1.72E-06	1.02E-06	21844/12048/18803/58231/16706/23872/14169/18805/19415/14812/19414/14388/18784/18708/14702/26414/18750/18751/66922/333050/26413/14707/18752	23
mmu04730	Long-term depression	12/226	61/8096	8.70E-08	1.72E-06	1.02E-06	14799/14682/18125/16438/73699/12286/18798/18750/18795/18751/26413/18752	12
mmu04261	Adrenergic signaling in cardiomyocytes	17/226	147/8096	6.24E-07	1.13E-05	6.67E-06	12298/73086/14682/381290/269643/11941/73699/18798/12293/18750/18795/12288/12323/12296/26413/54376/54378	17
mmu05032	Morphine addiction	13/226	92/8096	1.40E-06	2.34E-05	1.39E-05	14401/109689/238871/18578/14400/12286/242425/14702/16522/18750/18751/14707/18752	13
mmu04360	Axon guidance	18/226	175/8096	1.65E-06	2.56E-05	1.51E-05	13642/18803/20354/18845/18019/20779/19055/259302/237860/18708/192198/241568/18750/20564/12323/26413/210801/54712	18
mmu04070	Phosphatidylinositol signaling system	13/226	98/8096	2.91E-06	4.03E-05	2.38E-05	18803/219135/104015/16330/16438/380921/18798/18708/18750/18795/18751/227333/18752	13
mmu04072	Phospholipase D signaling pathway	16/226	147/8096	3.03E-06	4.03E-05	2.38E-05	28169/18803/19157/68262/13429/18805/14388/380921/18798/103967/18708/18750/18795/66922/26413/227333	16
mmu04020	Calcium signaling pathway	18/226	183/8096	3.15E-06	4.03E-05	2.38E-05	215999/18803/58226/14682/381290/19055/18125/16438/11941/12286/18798/243764/18750/18795/12288/18751/12323/18752	18
mmu04726	Serotonergic synapse	15/226	132/8096	3.64E-06	4.12E-05	2.44E-05	14401/14682/14400/16438/12286/18798/14702/16522/18750/18795/12288/18751/26413/14707/18752	15
mmu04933	AGE-RAGE signaling pathway in diabetic complications	13/226	100/8096	3.67E-06	4.12E-05	2.44E-05	12576/18803/13367/12826/17127/18798/18708/18754/26414/18750/18795/18751/26413	13
mmu04370	VEGF signaling pathway	10/226	58/8096	3.80E-06	4.12E-05	2.44E-05	17164/18803/18019/20779/19055/18708/18750/18751/26413/18752	10
mmu04925	Aldosterone synthesis and secretion	12/226	86/8096	4.12E-06	4.26E-05	2.52E-05	58226/14682/16438/227541/18798/18754/18750/18795/12288/18751/12323/18752	12
mmu04727	GABAergic synapse	12/226	88/8096	5.27E-06	5.20E-05	3.08E-05	14401/20779/14400/12286/242425/14702/16522/18750/12288/18751/14707/18752	12
mmu04912	GnRH signaling pathway	12/226	89/8096	5.95E-06	5.61E-05	3.32E-05	14682/20779/18805/16438/18798/26414/18750/18795/12288/18751/12323/26413	12
mmu04750	Inflammatory mediator regulation of TRP channels	14/226	125/8096	9.16E-06	8.18E-05	4.84E-05	18803/16180/14682/20779/16438/18798/18708/18754/26414/18750/18795/18751/12323/18752	14
mmu04970	Salivary secretion	11/226	78/8096	9.43E-06	8.18E-05	4.84E-05	14682/381290/18125/16438/11941/18798/18750/18795/18751/16531/18752	11
mmu04310	Wnt signaling pathway	15/226	146/8096	1.27E-05	0.000105618	6.25E-05	23805/12005/21372/18019/19055/243548/17127/18798/13000/26414/18750/18795/18751/12323/18752	15
mmu04012	ErbB signaling pathway	11/226	85/8096	2.18E-05	0.000175051	0.000103596	12576/18803/20779/14388/18708/26414/18750/18751/12323/26413/18752	11
mmu04919	Thyroid hormone signaling pathway	12/226	115/8096	8.15E-05	0.000631486	0.000373715	18803/54720/20779/18798/18708/18750/18795/18751/329650/21833/26413/18752	12
mmu04961	Endocrine and other factor-regulated calcium reabsorption	8/226	54/8096	0.000111932	0.000837557	0.000495668	14682/13429/18798/103967/18750/18795/18751/18752	8
mmu04024	cAMP signaling pathway	16/226	197/8096	0.000118583	0.000857748	0.000507617	21844/14799/238871/381290/18805/18578/14812/11941/242425/18708/243764/26414/12288/66922/12323/26413	16
mmu04972	Pancreatic secretion	11/226	103/8096	0.000131028	0.000917193	0.000542797	14682/381290/16438/11941/18798/18784/18750/18795/18751/16531/18752	11
mmu04270	Vascular smooth muscle contraction	12/226	129/8096	0.000245116	0.001662192	0.000983689	14682/16438/18798/18784/18754/18750/18795/12288/18751/16531/26413/18752	12
mmu04915	Estrogen signaling pathway	10/226	96/8096	0.000325023	0.002137275	0.001264844	14229/14682/20779/16438/242425/18798/18708/16522/18795/26413	10
mmu01521	EGFR tyrosine kinase inhibitor resistance	9/226	80/8096	0.000363322	0.00231885	0.0013723	12048/18803/20779/14388/18708/18750/18751/26413/18752	9
mmu05231	Choline metabolism in cancer	10/226	99/8096	0.000417355	0.002576594	0.001524834	18803/18805/380921/18708/26414/18750/18751/26413/227333/18752	10
mmu05143	African trypanosomiasis	6/226	36/8096	0.000427453	0.002576594	0.001524834	14682/18798/18750/18795/18751/18752	6
mmu04371	Apelin signaling pathway	12/226	139/8096	0.000488603	0.002865592	0.001695863	14682/208727/18125/16438/17127/18798/14702/18754/18795/66922/26413/14707	12
mmu04722	Neurotrophin signaling pathway	11/226	121/8096	0.000540317	0.003060713	0.001811336	17164/18803/73086/20112/14388/18708/26414/18212/12323/26413/20661	11
mmu05031	Amphetamine addiction	8/226	68/8096	0.000568691	0.003060713	0.001811336	14799/19055/14812/18750/12288/18751/12323/18752	8
mmu04911	Insulin secretion	9/226	85/8096	0.000571778	0.003060713	0.001811336	14682/18798/18750/18795/12288/18751/12323/16531/18752	9
mmu04960	Aldosterone-regulated sodium reabsorption	6/226	38/8096	0.000578291	0.003060713	0.001811336	83814/18708/18750/18751/26413/18752	6
mmu05200	Pathways in cancer	23/226	393/8096	0.000593632	0.003067099	0.001815116	12576/12048/110279/18803/58231/23805/12005/14682/14169/12826/17127/18798/18708/14702/26414/76551/18750/18795/18751/12386/26413/14707/18752	23
mmu04540	Gap junction	9/226	86/8096	0.0006234	0.003089876	0.001828595	14682/20779/16438/18798/18750/18795/18751/26413/18752	9
mmu05205	Proteoglycans in cancer	15/226	206/8096	0.000626519	0.003089876	0.001828595	21844/18803/21859/20779/16438/29875/14388/18708/18750/18751/66922/12323/26413/11735/18752	15
mmu04666	Fc gamma R-mediated phagocytosis	9/226	87/8096	0.000678775	0.003273202	0.001937088	18803/18805/18708/18754/18750/211914/18751/26413/18752	9
mmu05412	Arrhythmogenic right ventricular cardiomyopathy (ARVC)	8/226	72/8096	0.000836907	0.00394802	0.002336447	12298/16905/12293/12288/12296/12386/54376/54378	8
mmu04015	Rap1 signaling pathway	15/226	213/8096	0.000885526	0.004088492	0.002419578	21844/18803/14682/14169/20779/14812/238130/18798/18708/18750/18795/18751/76089/26413/18752	15
mmu04918	Thyroid hormone synthesis	8/226	73/8096	0.000917743	0.004148963	0.002455365	14682/16438/18798/18750/18795/18751/21819/18752	8
mmu04971	Gastric acid secretion	8/226	74/8096	0.001004723	0.004449486	0.002633215	14682/16438/18798/18750/18795/18751/12323/18752	8
mmu05223	Non-small cell lung cancer	7/226	58/8096	0.001077575	0.004676676	0.002767667	18803/58231/18708/18750/18751/26413/18752	7
mmu05100	Bacterial invasion of epithelial cells	8/226	76/8096	0.001198454	0.005099305	0.00301778	13429/20779/14388/103967/18708/52398/53860/12386	8
mmu03015	mRNA surveillance pathway	9/226	96/8096	0.001381624	0.005765625	0.003412109	53319/18949/18789/269643/73699/74737/51786/78428/76626	9
mmu05214	Glioma	7/226	64/8096	0.001932984	0.007914292	0.004683695	18803/18708/18750/18751/12323/26413/18752	7
mmu05142	Chagas disease (American trypanosomiasis)	9/226	101/8096	0.00197346	0.007930385	0.004693218	14682/269643/73699/17127/18798/18708/26414/18795/26413	9
mmu04930	Type II diabetes mellitus	6/226	48/8096	0.002038204	0.008041641	0.00475906	12286/18708/18754/26414/12288/26413	6
mmu04022	cGMP-PKG signaling pathway	12/226	168/8096	0.002546766	0.009868718	0.005840328	14682/381290/18019/19055/16438/11941/18798/18754/18795/12288/16531/26413	12
mmu04520	Adherens junction	7/226	72/8096	0.003798662	0.014212235	0.00841083	19271/20779/29875/17127/13000/12386/26413	7
mmu04924	Renin secretion	7/226	72/8096	0.003798662	0.014212235	0.00841083	14682/19055/16438/18798/18795/12288/16531	7
mmu05033	Nicotine addiction	5/226	40/8096	0.004810948	0.017694505	0.010471645	14401/14799/14400/14812/12286	5
mmu05161	Hepatitis B	10/226	143/8096	0.006603843	0.023794994	0.014081927	12576/54401/18019/20779/18708/26414/18750/18751/26413/18752	10
mmu04916	Melanogenesis	8/226	100/8096	0.006688915	0.023794994	0.014081927	14682/18798/18750/18795/18751/12323/26413/18752	8
mmu00561	Glycerolipid metabolism	6/226	61/8096	0.006832897	0.023915138	0.014153028	28169/68262/15450/23945/380921/227333	6
mmu05210	Colorectal cancer	6/226	62/8096	0.007393133	0.025465237	0.01507038	23805/12005/17127/18708/26414/26413	6
mmu05212	Pancreatic cancer	6/226	64/8096	0.008611983	0.029200004	0.017280623	12048/18805/17127/18708/26414/26413	6
mmu05410	Hypertrophic cardiomyopathy (HCM)	7/226	84/8096	0.008822065	0.029279633	0.017327748	12298/16905/12293/12288/12296/54376/54378	7
mmu04066	HIF-1 signaling pathway	8/226	105/8096	0.008905326	0.029279633	0.017327748	12576/18803/18708/18750/18751/12323/26413/18752	8
mmu05146	Amoebiasis	8/226	106/8096	0.009407604	0.030469406	0.018031858	14682/12826/18798/18708/18750/18795/18751/18752	8
mmu05010	Alzheimer's disease	11/226	175/8096	0.009773921	0.031190306	0.018458488	67130/14682/12334/19055/18125/16438/14812/18798/18795/12288/26413	11
mmu04931	Insulin resistance	8/226	109/8096	0.011041499	0.034724716	0.020550159	22259/20112/76055/18708/18754/26414/18751/105651	8
mmu05167	Kaposi's sarcoma-associated herpesvirus infection	12/226	204/8096	0.011718793	0.036328259	0.021499139	17164/18803/54720/18019/20779/19055/16438/18708/14702/26414/26413/14707	12
mmu05414	Dilated cardiomyopathy (DCM)	7/226	89/8096	0.011945023	0.036508028	0.021605527	12298/16905/12293/12288/12296/54376/54378	7
mmu05213	Endometrial cancer	5/226	50/8096	0.012376619	0.037301754	0.022075256	23805/12005/18708/12386/26413	5
mmu05220	Chronic myeloid leukemia	6/226	71/8096	0.014014284	0.041658898	0.024653823	12576/12048/110279/17127/18708/26413	6
mmu05014	Amyotrophic lateral sclerosis (ALS)	5/226	52/8096	0.014518128	0.042573431	0.025195045	12048/14799/19055/18125/14812	5
mmu00562	Inositol phosphate metabolism	6/226	72/8096	0.014942977	0.043235012	0.02558657	18803/219135/104015/16330/18798/18795	6
mmu04218	Cellular senescence	11/226	187/8096	0.015500263	0.044130126	0.026116301	215999/17164/23872/12334/18019/19055/16438/17127/18708/66922/26413	11
mmu04114	Oocyte meiosis	8/226	116/8096	0.015659077	0.044130126	0.026116301	54401/20112/19055/59008/16438/73699/12323/26413	8
mmu04810	Regulation of actin cytoskeleton	12/226	214/8096	0.016591933	0.045577089	0.026972617	21844/23805/13367/14169/20779/20430/29875/237860/18708/243764/66922/26413	12
mmu04151	PI3K-Akt signaling pathway	17/226	346/8096	0.016592581	0.045577089	0.026972617	12833/12576/12048/54401/12539/74747/14169/269643/12826/244650/73699/18708/14702/243764/18750/26413/14707	17
mmu04650	Natural killer cell mediated cytotoxicity	8/226	118/8096	0.01720304	0.046663245	0.027615406	18803/18019/19055/18708/18750/18751/26413/18752	8
