# Supplementary material for: Epigenetic impacts of stress priming of the neuroinflammatory response to sarin surrogate in mice: a model of Gulf War illness
Source: J Neuroinflammation. 2018 Mar 17;15:86. doi: 10.1186/s12974-018-1113-9 (PMC5857314; doi:10.1186/s12974-018-1113-9)
Supplement: Supplementary file 18 — Table S13. Genes identified by PePr as having differential enrichment of H3K27ac in the frontal cortex of CORT + DFP exposed animals. (CSV 519 bytes) [file 12974_2018_1113_MOESM26_ESM.csv]

Gene symbol	Ensembl ID	Entrez ID	Evidence of microglial expression
Il1b	ENSMUSG00000027398	16176	(Kim et al., 2006; Van Dam et al., 1995)
Msr1	ENSMUSG00000025044	20288	(Li and Graeber, 2012; H. Zhang et al., 2014)
Slc15a3	ENSMUSG00000024737	65221	(Thomas et al., 2006)
Tlr2	ENSMUSG00000027995	24088	(Facci et al., 2014; Jin et al., 2016)
Il1a	ENSMUSG00000027399	16175	(Das et al., 2015; Gustin et al., 2015)
Tnf	ENSMUSG00000024401	21926	(Clausen et al., 2008; Gustin et al., 2015; Kuno et al., 2005)
