# Supplementary material for: Epigenetic impacts of stress priming of the neuroinflammatory response to sarin surrogate in mice: a model of Gulf War illness
Source: J Neuroinflammation. 2018 Mar 17;15:86. doi: 10.1186/s12974-018-1113-9 (PMC5857314; doi:10.1186/s12974-018-1113-9)
Supplement: Supplementary file 20 — Table S15. Genes identified by both PePr and diffReps as having differential enrichment of H3K27ac in the frontal cortex of CORT + DFP exposed animals. (CSV 26 kb) [file 12974_2018_1113_MOESM3_ESM.csv]

Ensembl	baseMean	log2FoldChange between saline and CORT+DFP	absolute log2foldchange between saline and CORT+DFP	lfcSE	stat	pvalue	padj	symbol	entrez	transcript
ENSMUSG00000027398	20.07142774	-1.657325034	1.657325034	0.199528734	-8.306197299	9.88E-17	1.24E-14	Il1b	16176	ENSMUST00000028881
ENSMUSG00000029343	86.58588707	1.254513592	1.254513592	0.155130712	8.086816441	6.12E-16	6.95E-14	Crybb1	12960	ENSMUST00000031286
ENSMUSG00000025044	16.03032419	-1.205187176	1.205187176	0.198874425	-6.060041047	1.36E-09	4.46E-08	Msr1	20288	ENSMUST00000026021
ENSMUSG00000024737	73.11589882	-1.152526446	1.152526446	0.174893825	-6.589863554	4.40E-11	2.04E-09	Slc15a3	65221	ENSMUST00000138380
ENSMUSG00000034641	6.342280046	-1.120700686	1.120700686	0.190314581	-5.888674839	3.89E-09	1.15E-07	Cd300ld	217305	ENSMUST00000045075
ENSMUSG00000027995	46.36267413	-1.105078126	1.105078126	0.190428072	-5.803126166	6.51E-09	1.80E-07	Tlr2	24088	ENSMUST00000029623
ENSMUSG00000027399	29.96136382	-1.076072777	1.076072777	0.200110945	-5.377380916	7.56E-08	1.59E-06	Il1a	16175	ENSMUST00000028882
ENSMUSG00000024401	7.528177463	-1.074985613	1.074985613	0.18507472	-5.808387092	6.31E-09	1.76E-07	Tnf	21926	ENSMUST00000025263
ENSMUSG00000021485	22.95782056	-1.068262139	1.068262139	0.187054508	-5.710967089	1.12E-08	2.93E-07	Mxd3	17121	ENSMUST00000021941
ENSMUSG00000050936	20.15879684	-1.056013227	1.056013227	0.188956936	-5.588644961	2.29E-08	5.49E-07	Hist2h2bb	319189	ENSMUST00000051089
ENSMUSG00000037347	25.65310708	0.90565617	0.90565617	0.180998932	5.003654769	5.63E-07	9.24E-06	Chst7	60322	ENSMUST00000044138
ENSMUSG00000005580	1881.711703	-0.869316031	0.869316031	0.149248844	-5.824608151	5.72E-09	1.62E-07	Adcy9	11515	ENSMUST00000117801
ENSMUSG00000032511	50.47315037	-0.865011088	0.865011088	0.161527169	-5.355204907	8.55E-08	1.77E-06	Scn5a	20271	ENSMUST00000117911
ENSMUSG00000006411	228.5253063	-0.840974941	0.840974941	0.137457105	-6.118090031	9.47E-10	3.22E-08	Pvrl4	71740	ENSMUST00000111286
ENSMUSG00000096257	32.26691334	-0.786418799	0.786418799	0.173881745	-4.522722025	6.10E-06	7.21E-05	Gm6537	100504112	ENSMUST00000178767
ENSMUSG00000005968	72.67635258	-0.775781591	0.775781591	0.135530857	-5.724021898	1.04E-08	2.74E-07	Tuft1	22156	ENSMUST00000006123
ENSMUSG00000028860	59.94129019	-0.770565543	0.770565543	0.155680348	-4.949664838	7.43E-07	1.18E-05	Sytl1	269589	ENSMUST00000105908
ENSMUSG00000097464	15.08462004	0.770045679	0.770045679	0.199667283	3.856644246	0.000114954	0.000863018	Gm26736	NA	NA
ENSMUSG00000015950	119.5347481	0.761578995	0.761578995	0.124318715	6.126020465	9.01E-10	3.09E-08	Ncf1	17969	ENSMUST00000146354
ENSMUSG00000050105	63.32140886	-0.75449021	0.75449021	0.168202947	-4.485594472	7.27E-06	8.38E-05	Grrp1	72690	ENSMUST00000060050
ENSMUSG00000044320	210.3265631	-0.73858124	0.73858124	0.13368371	-5.524840977	3.30E-08	7.56E-07	1700001O22Rik	73598	ENSMUST00000139968
ENSMUSG00000030256	692.5863099	-0.736137133	0.736137133	0.103530444	-7.110344579	1.16E-12	7.36E-11	Bhlhe41	79362	ENSMUST00000032386
ENSMUSG00000033871	116.2046562	-0.735411622	0.735411622	0.17642544	-4.168398967	3.07E-05	0.000280813	Ppargc1b	170826	ENSMUST00000075299
ENSMUSG00000063234	35.11239153	-0.731207679	0.731207679	0.199120669	-3.672183718	0.000240487	0.001584838	Gpr84	80910	ENSMUST00000079824
ENSMUSG00000071636	67.62631625	-0.720919284	0.720919284	0.155286834	-4.642501008	3.44E-06	4.46E-05	Rimbp3	239731	ENSMUST00000169803
ENSMUSG00000091712	195.626288	-0.709162651	0.709162651	0.127640077	-5.555955974	2.76E-08	6.52E-07	Sec14l5	665119	ENSMUST00000165810
ENSMUSG00000097993	60.04453522	-0.706916823	0.706916823	0.195790966	-3.610569159	0.000305526	0.001935577	Ptprv	13924	NA
ENSMUSG00000010825	188.6473374	-0.697356513	0.697356513	0.153250986	-4.550421056	5.35E-06	6.42E-05	Grid2ip	170935	ENSMUST00000110733
ENSMUSG00000041431	12.91194643	0.696619946	0.696619946	0.200480385	3.474753631	0.000511323	0.002975445	Ccnb1	268697	ENSMUST00000072119
ENSMUSG00000072487	82.73314373	-0.688237728	0.688237728	0.146941475	-4.683754058	2.82E-06	3.77E-05	Mroh5	268816	ENSMUST00000071419
ENSMUSG00000039087	1120.868399	-0.679380614	0.679380614	0.124146848	-5.472395187	4.44E-08	9.87E-07	Rreb1	68750	ENSMUST00000162849
ENSMUSG00000024164	14.24305574	-0.679141577	0.679141577	0.189060074	-3.592199886	0.000327898	0.002055706	C3	12266	ENSMUST00000024988
ENSMUSG00000050423	204.6652731	0.669798233	0.669798233	0.140198426	4.777501807	1.77E-06	2.53E-05	Ppp1r3g	76487	ENSMUST00000172766
ENSMUSG00000051111	1029.278175	-0.661214467	0.661214467	0.113722602	-5.814274858	6.09E-09	1.71E-07	Sv2c	75209	ENSMUST00000161263
ENSMUSG00000020941	149.3023656	-0.651896869	0.651896869	0.106047705	-6.147203931	7.89E-10	2.73E-08	Map3k14	53859	ENSMUST00000021324
ENSMUSG00000027954	114.95498	-0.6490158	0.6490158	0.141129851	-4.598713855	4.25E-06	5.32E-05	Efna1	13636	ENSMUST00000029566
ENSMUSG00000106951	37.65422267	-0.647104771	0.647104771	0.172273871	-3.75625605	0.000172474	0.0012062	5930430L01Rik	319982	ENSMUST00000047257
ENSMUSG00000034522	302.8653773	-0.626101983	0.626101983	0.109859466	-5.699117301	1.20E-08	3.13E-07	Zfp395	380912	ENSMUST00000066994
ENSMUSG00000028970	205.3765977	-0.619776269	0.619776269	0.112505062	-5.508874538	3.61E-08	8.22E-07	Abcb1b	18669	ENSMUST00000199955
ENSMUSG00000038354	565.5166174	-0.607559253	0.607559253	0.08707347	-6.977547235	3.00E-12	1.75E-10	Ankrd35	213121	ENSMUST00000048427
ENSMUSG00000006235	265.7993715	-0.604628213	0.604628213	0.105581164	-5.726667403	1.02E-08	2.70E-07	Epor	13857	ENSMUST00000006397
ENSMUSG00000089762	271.4360328	-0.588594259	0.588594259	0.134950072	-4.36157054	1.29E-05	0.000135838	Ier5l	72500	ENSMUST00000065134
ENSMUSG00000091994	99.31788417	-0.571091324	0.571091324	0.129336886	-4.415533262	1.01E-05	0.000109798	E130317F20Rik	414101	ENSMUST00000168521
ENSMUSG00000048732	174.0147474	-0.56795176	0.56795176	0.17337541	-3.275849553	0.001053447	0.005460796	Klhl11	217194	ENSMUST00000056665
ENSMUSG00000074480	104.7421303	-0.566617064	0.566617064	0.118178095	-4.794603134	1.63E-06	2.35E-05	Mex3a	72640	ENSMUST00000172699
ENSMUSG00000033967	40.75245641	-0.540017998	0.540017998	0.166004861	-3.253025217	0.001141834	0.005816527	Rnf225	381845	ENSMUST00000045870
ENSMUSG00000021703	1642.395639	0.539558771	0.539558771	0.076521061	7.051114577	1.77E-12	1.09E-10	Serinc5	218442	ENSMUST00000049488
ENSMUSG00000036181	481.363815	-0.537407883	0.537407883	0.190357555	-2.823149748	0.004755435	0.018724636	Hist1h1c	50708	ENSMUST00000040914
ENSMUSG00000039543	57.16900807	-0.532770215	0.532770215	0.151295785	-3.521381747	0.000429304	0.002573198	Cfap70	76670	ENSMUST00000144797
ENSMUSG00000025572	175.8696674	-0.52913293	0.52913293	0.114320465	-4.62850576	3.68E-06	4.73E-05	Tmc6	217353	ENSMUST00000131606
ENSMUSG00000044033	462.4398418	0.526721497	0.526721497	0.104583483	5.03637364	4.74E-07	8.01E-06	Ccdc141	545428	ENSMUST00000049544
ENSMUSG00000103375	25.9415388	-0.525413955	0.525413955	0.194178906	-2.705824049	0.006813514	0.025044078	Gm37181	NA	ENSMUST00000192513
ENSMUSG00000016918	380.2977361	0.523302115	0.523302115	0.100590072	5.202323696	1.97E-07	3.68E-06	Sulf1	240725	ENSMUST00000177608
ENSMUSG00000020891	192.193963	-0.519115594	0.519115594	0.101383775	-5.120302497	3.05E-07	5.42E-06	Alox8	11688	ENSMUST00000021262
ENSMUSG00000049323	1108.261063	-0.518485671	0.518485671	0.099975687	-5.186117584	2.15E-07	3.98E-06	Smcr8	237782	ENSMUST00000102667
ENSMUSG00000025366	460.864589	-0.517750013	0.517750013	0.108979161	-4.750908435	2.03E-06	2.83E-05	Esyt1	23943	ENSMUST00000026427
ENSMUSG00000030283	1284.690893	-0.515542615	0.515542615	0.104338733	-4.941047307	7.77E-07	1.23E-05	St8sia1	20449	ENSMUST00000032421
ENSMUSG00000033377	408.5494844	0.513538476	0.513538476	0.09910662	5.181676819	2.20E-07	4.06E-06	Palmd	114301	ENSMUST00000040097
ENSMUSG00000003282	87.18799919	-0.511090631	0.511090631	0.145321323	-3.516969296	0.000436504	0.0026091	Plag1	56711	ENSMUST00000003369
ENSMUSG00000028369	27.92984122	-0.507830399	0.507830399	0.198423122	-2.559330754	0.010487391	0.035502626	Svep1	64817	ENSMUST00000042850
ENSMUSG00000050410	215.2251698	-0.507670931	0.507670931	0.126994928	-3.997568571	6.40E-05	0.000527588	Tcf19	106795	ENSMUST00000161012
ENSMUSG00000029154	127.2107801	0.505613499	0.505613499	0.141029049	3.585172722	0.000336855	0.002097424	Cwh43	231293	ENSMUST00000031040
ENSMUSG00000060594	119.1474238	-0.503299695	0.503299695	0.130314977	-3.862178457	0.00011238	0.000846348	Layn	244864	ENSMUST00000098782
ENSMUSG00000061393	23.17247493	-0.500974135	0.500974135	0.190191322	-2.634053589	0.008437217	0.029846673	Acvr2b	11481	ENSMUST00000035093
ENSMUSG00000086155	89.11000518	-0.499697013	0.499697013	0.124557652	-4.011772914	6.03E-05	0.000502297	9430041J12Rik	77323	ENSMUST00000154825
ENSMUSG00000029049	180.0374454	-0.494233472	0.494233472	0.096503383	-5.121410825	3.03E-07	5.39E-06	Morn1	76866	ENSMUST00000132367
ENSMUSG00000029009	1298.099496	-0.490732466	0.490732466	0.079600096	-6.164973328	7.05E-10	2.47E-08	Mthfr	17769	ENSMUST00000097788
ENSMUSG00000034275	67.19324168	-0.480142419	0.480142419	0.19461505	-2.467139197	0.01361974	0.043749609	Igsf9b	235086	ENSMUST00000115247
ENSMUSG00000036887	962.5056104	0.479515803	0.479515803	0.084051358	5.705033391	1.16E-08	3.03E-07	C1qa	12259	ENSMUST00000046285
ENSMUSG00000035713	865.8579655	-0.479101839	0.479101839	0.072872913	-6.574484561	4.88E-11	2.25E-09	Usp35	244144	ENSMUST00000139582
ENSMUSG00000097840	33.59857698	0.478126807	0.478126807	0.171890689	2.781574781	0.005409587	0.020735947	Gm26756	102636275	ENSMUST00000181689
ENSMUSG00000028358	101.9341678	-0.476869689	0.476869689	0.137819855	-3.460094258	0.000539986	0.003116162	Zfp618	72701	ENSMUST00000030043
ENSMUSG00000004698	640.3757764	0.471421629	0.471421629	0.093617026	5.03563986	4.76E-07	8.03E-06	Hdac9	79221	ENSMUST00000110819
ENSMUSG00000032038	470.5175736	0.46407138	0.46407138	0.08434966	5.501757536	3.76E-08	8.50E-07	St3gal4	20443	ENSMUST00000034537
ENSMUSG00000004446	298.3969203	-0.457540951	0.457540951	0.104561554	-4.375804813	1.21E-05	0.000128332	Bid	12122	ENSMUST00000160684
ENSMUSG00000007050	164.4066028	0.454514621	0.454514621	0.095996761	4.73468705	2.19E-06	3.04E-05	Lsm2	27756	ENSMUST00000172523
ENSMUSG00000028039	965.8012316	-0.449381836	0.449381836	0.091375069	-4.917991731	8.74E-07	1.36E-05	Efna3	13638	ENSMUST00000029673
ENSMUSG00000038987	61.44418607	-0.4492866	0.4492866	0.138152766	-3.252099916	0.001145557	0.005831683	1700019L03Rik	227736	ENSMUST00000102813
ENSMUSG00000035759	120.040739	0.447139098	0.447139098	0.121501827	3.680101837	0.000233141	0.001546666	Bbs10	71769	ENSMUST00000040454
ENSMUSG00000031026	1810.223708	-0.439835371	0.439835371	0.100276925	-4.386207209	1.15E-05	0.000123504	Trim66	330627	ENSMUST00000106739
ENSMUSG00000078234	524.0019344	0.4355448	0.4355448	0.094217945	4.622737194	3.79E-06	4.83E-05	Klhdc7a	242721	ENSMUST00000105031
ENSMUSG00000017764	539.7996626	-0.434136799	0.434136799	0.083322385	-5.210326108	1.89E-07	3.56E-06	Zswim1	71971	ENSMUST00000017908
ENSMUSG00000028884	291.438298	-0.433042633	0.433042633	0.083567208	-5.181968416	2.20E-07	4.06E-06	Rpa2	19891	ENSMUST00000102561
ENSMUSG00000030805	1278.305816	0.43304223	0.43304223	0.080585229	5.373717161	7.71E-08	1.61E-06	Stx4a	20909	ENSMUST00000152310
ENSMUSG00000097277	135.3786693	0.429276248	0.429276248	0.103102193	4.163599576	3.13E-05	0.000285808	2900076A07Rik	100504421	NA
ENSMUSG00000036036	295.1983437	0.425815172	0.425815172	0.094314238	4.514855657	6.34E-06	7.42E-05	Zfp57	22715	ENSMUST00000089968
ENSMUSG00000049804	1659.965639	-0.421937294	0.421937294	0.091537869	-4.609428846	4.04E-06	5.10E-05	Armcx4	100503043	ENSMUST00000124226
ENSMUSG00000028555	89.64907363	-0.420889043	0.420889043	0.144592716	-2.910859238	0.003604364	0.014994876	Ttc39a	230603	ENSMUST00000124209
ENSMUSG00000096910	251.9610389	-0.416284661	0.416284661	0.103812978	-4.009948154	6.07E-05	0.000505608	Zfp955b	100043468	ENSMUST00000099414
ENSMUSG00000028820	2618.287454	0.416187475	0.416187475	0.090768102	4.585173285	4.54E-06	5.61E-05	Sfpq	71514	ENSMUST00000030623
ENSMUSG00000031618	1027.807314	-0.41105732	0.41105732	0.060175841	-6.830936037	8.44E-12	4.51E-10	Nr3c2	110784	ENSMUST00000143284
ENSMUSG00000094628	76.76744226	-0.40843849	0.40843849	0.135745238	-3.00886055	0.002622294	0.011620258	Gm3252	100041283	NA
ENSMUSG00000017417	1276.848713	-0.407395197	0.407395197	0.084112134	-4.843477116	1.28E-06	1.90E-05	Plxdc1	72324	ENSMUST00000017561
ENSMUSG00000032702	423.446737	0.407097766	0.407097766	0.093702491	4.344577853	1.40E-05	0.000144881	Kank1	107351	ENSMUST00000049400
ENSMUSG00000025764	1420.314517	-0.405102414	0.405102414	0.060174998	-6.732071937	1.67E-11	8.38E-10	Jade1	269424	ENSMUST00000026865
ENSMUSG00000030956	1313.13684	-0.405046626	0.405046626	0.102251178	-3.961290555	7.45E-05	0.000599884	Fam53b	77938	ENSMUST00000097999
ENSMUSG00000018401	2725.300952	-0.404567226	0.404567226	0.062398118	-6.483644701	8.95E-11	3.88E-09	Mtmr4	170749	ENSMUST00000103179
ENSMUSG00000062519	824.7820135	-0.403909851	0.403909851	0.080221507	-5.034932201	4.78E-07	8.04E-06	Zfp398	272347	ENSMUST00000146202
ENSMUSG00000040363	864.5744103	-0.399408428	0.399408428	0.105623394	-3.781439047	0.000155924	0.001111006	Bcor	71458	ENSMUST00000115513
ENSMUSG00000020571	2477.559227	0.388696644	0.388696644	0.074726366	5.201599745	1.98E-07	3.69E-06	Pdia6	71853	ENSMUST00000162936
ENSMUSG00000035944	352.4711327	-0.386558377	0.386558377	0.099292591	-3.893124082	9.90E-05	0.000760434	Ttc38	239570	ENSMUST00000146088
ENSMUSG00000021127	186.5361592	-0.381100081	0.381100081	0.116858257	-3.26121654	0.001109353	0.00568903	Zfp36l1	12192	ENSMUST00000021552
ENSMUSG00000028416	2378.106761	0.368660244	0.368660244	0.067879703	5.431082175	5.60E-08	1.21E-06	Bag1	12017	ENSMUST00000030125
ENSMUSG00000021124	3258.982389	0.368335678	0.368335678	0.063616941	5.789899217	7.04E-09	1.94E-07	Vti1b	53612	ENSMUST00000055262
ENSMUSG00000020701	306.9267321	-0.36705373	0.36705373	0.096178567	-3.816377603	0.000135425	0.000985135	Tmem132e	270893	ENSMUST00000092852
ENSMUSG00000038116	2253.241723	-0.365691484	0.365691484	0.064118819	-5.703340889	1.17E-08	3.05E-07	Phf20	228829	ENSMUST00000145731
ENSMUSG00000040820	433.8849058	-0.364715929	0.364715929	0.082389948	-4.426704218	9.57E-06	0.000105384	Hlcs	110948	ENSMUST00000163193
ENSMUSG00000030598	97.24766534	-0.358198812	0.358198812	0.120647557	-2.968968624	0.002988011	0.012898776	Fbxo17	50760	ENSMUST00000032818
ENSMUSG00000044005	1088.161979	-0.35204258	0.35204258	0.078587233	-4.479640875	7.48E-06	8.59E-05	Gls2	216456	ENSMUST00000044776
ENSMUSG00000031872	414.9422356	0.350642167	0.350642167	0.076229512	4.599821747	4.23E-06	5.30E-05	Bean1	65115	ENSMUST00000171018
ENSMUSG00000039419	2664.819616	-0.350073101	0.350073101	0.066988029	-5.225905398	1.73E-07	3.31E-06	Cntnap2	66797	ENSMUST00000114641
ENSMUSG00000034898	149.4683112	-0.348871613	0.348871613	0.10804582	-3.228922816	0.001242574	0.00624445	Filip1	70598	ENSMUST00000093811
ENSMUSG00000024962	1127.745159	0.345361009	0.345361009	0.06964817	4.958651615	7.10E-07	1.14E-05	Vegfb	22340	ENSMUST00000130048
ENSMUSG00000022554	232.2887487	-0.344813588	0.344813588	0.09617869	-3.585135008	0.000336904	0.002097424	Hgh1	59053	ENSMUST00000023213
ENSMUSG00000027953	1027.509127	-0.343083571	0.343083571	0.066729002	-5.141446141	2.73E-07	4.91E-06	Slc50a1	19729	ENSMUST00000185119
ENSMUSG00000066116	471.3001618	0.342607825	0.342607825	0.074119873	4.622347698	3.79E-06	4.83E-05	Gm10154	100040611	ENSMUST00000084445
ENSMUSG00000074582	2460.131385	-0.339866988	0.339866988	0.08028125	-4.233454101	2.30E-05	0.000221834	Arfgef2	99371	ENSMUST00000099078
ENSMUSG00000009292	1393.891685	-0.339676315	0.339676315	0.062464721	-5.437890573	5.39E-08	1.18E-06	Trpm2	28240	ENSMUST00000105401
ENSMUSG00000018589	203.7454592	0.339021866	0.339021866	0.123650512	2.741774866	0.006110821	0.022922491	Glra2	237213	ENSMUST00000058787
ENSMUSG00000028608	1133.495969	0.33809795	0.33809795	0.06015697	5.620262311	1.91E-08	4.70E-07	0610037L13Rik	74098	ENSMUST00000135454
ENSMUSG00000028565	1094.106355	0.337461886	0.337461886	0.064260144	5.25149592	1.51E-07	2.95E-06	Nfia	18027	ENSMUST00000075448
ENSMUSG00000031883	735.1382703	0.335607932	0.335607932	0.071568078	4.689352313	2.74E-06	3.68E-05	Car7	12354	ENSMUST00000159416
ENSMUSG00000037148	637.8417552	0.335453192	0.335453192	0.071176145	4.713000284	2.44E-06	3.34E-05	Arhgap10	78514	ENSMUST00000076316
ENSMUSG00000018405	467.3672241	-0.334626384	0.334626384	0.086887323	-3.851268208	0.000117508	0.000879126	Mrm1	217038	ENSMUST00000018549
ENSMUSG00000068394	108.3991266	0.331763783	0.331763783	0.11748305	2.823928928	0.00474389	0.01869565	Cep152	99100	ENSMUST00000089776
ENSMUSG00000036306	2858.484592	0.331658992	0.331658992	0.056097481	5.912190508	3.38E-09	1.01E-07	Lzts1	211134	ENSMUST00000185176
ENSMUSG00000058569	3166.879406	-0.330725083	0.330725083	0.054666085	-6.049913417	1.45E-09	4.72E-08	Tmed9	67511	ENSMUST00000109905
ENSMUSG00000063870	5122.387149	-0.32876659	0.32876659	0.064000706	-5.136921293	2.79E-07	5.00E-06	Chd4	107932	ENSMUST00000112392
ENSMUSG00000048644	6547.032265	0.324442586	0.324442586	0.08327598	3.895992396	9.78E-05	0.000752692	Ctxn1	330695	ENSMUST00000053252
ENSMUSG00000031778	21588.10647	0.317831031	0.317831031	0.054777452	5.80222368	6.54E-09	1.81E-07	Cx3cl1	20312	ENSMUST00000151783
ENSMUSG00000054843	4278.003228	-0.317180133	0.317180133	0.076302547	-4.156874763	3.23E-05	0.000293046	Atrnl1	226255	ENSMUST00000077282
ENSMUSG00000008305	935.9708896	0.308666503	0.308666503	0.057299511	5.386895916	7.17E-08	1.51E-06	Tle1	21885	ENSMUST00000072695
ENSMUSG00000064264	407.2670495	0.308246714	0.308246714	0.092322362	3.338808803	0.000841385	0.004507916	Zfp428	232969	ENSMUST00000176880
ENSMUSG00000033228	1403.498846	-0.308033566	0.308033566	0.066099588	-4.6601435	3.16E-06	4.15E-05	Scaf11	72193	ENSMUST00000047835
ENSMUSG00000020422	1529.412343	0.305633309	0.305633309	0.065669192	4.654135371	3.25E-06	4.26E-05	Tns3	319939	ENSMUST00000020695
ENSMUSG00000047428	1052.960245	0.30548009	0.30548009	0.063168275	4.835973296	1.32E-06	1.96E-05	Dlk2	106565	ENSMUST00000188223
ENSMUSG00000027200	1444.596064	-0.305339848	0.305339848	0.057705951	-5.291306073	1.21E-07	2.44E-06	Sema6d	214968	ENSMUST00000103241
ENSMUSG00000037646	1350.262405	-0.303929717	0.303929717	0.071489495	-4.2513899	2.12E-05	0.000207106	Vps13b	666173	ENSMUST00000048646
ENSMUSG00000010175	302.0627132	-0.2998537	0.2998537	0.104014435	-2.882808518	0.00394147	0.016123446	Prox1	19130	ENSMUST00000175916
ENSMUSG00000068396	646.0795671	0.299662075	0.299662075	0.065424867	4.580247344	4.64E-06	5.70E-05	Rpl34	68436	NA
ENSMUSG00000090071	7963.614229	0.29603157	0.29603157	0.07728993	3.830144128	0.000128068	0.00094211	Cdk5r2	12570	ENSMUST00000160379
ENSMUSG00000015092	2002.521728	0.293957883	0.293957883	0.067615103	4.347518078	1.38E-05	0.000143502	Edf1	59022	ENSMUST00000015236
ENSMUSG00000027525	3764.983513	0.290847729	0.290847729	0.063215084	4.600922885	4.21E-06	5.28E-05	Phactr3	74189	ENSMUST00000108917
ENSMUSG00000030213	2130.345751	-0.290682856	0.290682856	0.077396909	-3.755742454	0.000172828	0.001207893	Atf7ip	54343	ENSMUST00000032335
ENSMUSG00000030409	513.3032827	0.29059454	0.29059454	0.083503719	3.480019148	0.000501378	0.002928645	Dmpk	13400	ENSMUST00000032568
ENSMUSG00000005686	567.4175286	0.290482693	0.290482693	0.082531737	3.519648383	0.000432119	0.002587913	Ampd3	11717	ENSMUST00000170374
ENSMUSG00000014599	580.7609869	-0.290282658	0.290282658	0.081206122	-3.574640062	0.00035071	0.002166455	Csf1	12977	ENSMUST00000118593
ENSMUSG00000032827	6661.769659	-0.290274702	0.290274702	0.08307566	-3.494100481	0.000475662	0.002805807	Ppp1r9a	243725	ENSMUST00000175889
ENSMUSG00000047419	273.0444424	-0.28849537	0.28849537	0.079950725	-3.608414672	0.000308074	0.001947851	Cmya5	76469	ENSMUST00000062122
ENSMUSG00000018707	16079.14477	-0.28819817	0.28819817	0.06320964	-4.559402193	5.13E-06	6.19E-05	Dync1h1	13424	ENSMUST00000018851
ENSMUSG00000027709	604.483472	-0.287662462	0.287662462	0.089160866	-3.226330941	0.001253883	0.006289549	Mccc1	72039	ENSMUST00000199113
ENSMUSG00000020250	1463.500586	-0.286786189	0.286786189	0.057340103	-5.001494146	5.69E-07	9.34E-06	Txnrd1	50493	ENSMUST00000020484
ENSMUSG00000008435	721.6828177	-0.283987024	0.283987024	0.057924379	-4.902720202	9.45E-07	1.46E-05	Rdh13	108841	ENSMUST00000119485
ENSMUSG00000024968	383.2676359	-0.281712094	0.281712094	0.112716353	-2.499301009	0.012443856	0.040775922	Rcor2	104383	ENSMUST00000140442
ENSMUSG00000040560	5371.798109	-0.279477867	0.279477867	0.059499387	-4.697155433	2.64E-06	3.57E-05	Wdr7	104082	ENSMUST00000072726
ENSMUSG00000041757	4416.206598	-0.278973854	0.278973854	0.064269854	-4.34066418	1.42E-05	0.00014692	Plekha6	240753	ENSMUST00000187285
ENSMUSG00000051527	625.1452698	-0.278362506	0.278362506	0.066246425	-4.201924939	2.65E-05	0.000247908	Usp29	57775	ENSMUST00000200535
ENSMUSG00000001436	439.5463536	-0.277765258	0.277765258	0.0704401	-3.943283133	8.04E-05	0.000638133	Slc19a1	20509	ENSMUST00000136150
ENSMUSG00000040035	10588.38083	-0.276881091	0.276881091	0.053174995	-5.206979148	1.92E-07	3.62E-06	Disp2	214240	ENSMUST00000063975
ENSMUSG00000053080	1156.478377	-0.272986546	0.272986546	0.055414384	-4.92627593	8.38E-07	1.31E-05	2700081O15Rik	108899	ENSMUST00000159348
ENSMUSG00000039988	2050.732664	0.271828775	0.271828775	0.060200996	4.515353458	6.32E-06	7.41E-05	Ankrd13c	433667	ENSMUST00000199727
ENSMUSG00000037259	6992.305969	-0.269615936	0.269615936	0.050869717	-5.300126537	1.16E-07	2.34E-06	Dzank1	241688	ENSMUST00000081982
ENSMUSG00000022419	1054.316819	-0.264593903	0.264593903	0.091722377	-2.884725755	0.003917548	0.016049957	Deptor	97998	ENSMUST00000096433
ENSMUSG00000037260	1407.829309	-0.264454695	0.264454695	0.052710316	-5.017133519	5.24E-07	8.70E-06	Hgsnat	52120	ENSMUST00000037609
ENSMUSG00000021275	3023.959433	-0.264197158	0.264197158	0.061754413	-4.278190744	1.88E-05	0.000187832	Tecpr2	104859	ENSMUST00000169597
ENSMUSG00000071072	2595.057565	0.260509534	0.260509534	0.041431086	6.287779562	3.22E-10	1.22E-08	Ptges3	56351	ENSMUST00000052798
ENSMUSG00000044730	766.1476598	-0.255245713	0.255245713	0.060730364	-4.202933992	2.63E-05	0.00024713	9930104L06Rik	194268	NA
ENSMUSG00000039910	644.6577256	0.253481533	0.253481533	0.090337801	2.805929844	0.005017161	0.019559526	Cited2	17684	ENSMUST00000038107
ENSMUSG00000047766	2353.990794	-0.252184495	0.252184495	0.057830157	-4.360778325	1.30E-05	0.000136264	Lrrc49	102747	ENSMUST00000150060
ENSMUSG00000031930	1267.885269	-0.252158321	0.252158321	0.044615231	-5.651843895	1.59E-08	4.00E-07	Wwp2	66894	ENSMUST00000166615
ENSMUSG00000032714	367.1126794	-0.245889616	0.245889616	0.093352815	-2.633981801	0.008439001	0.029848085	Syde1	71709	ENSMUST00000040580
ENSMUSG00000030761	682.0926099	-0.24461237	0.24461237	0.060637988	-4.033979004	5.48E-05	0.000463358	Myo7a	17921	ENSMUST00000107128
ENSMUSG00000026077	1531.524915	0.243771039	0.243771039	0.100252024	2.43158222	0.015033036	0.047326078	Npas2	18143	ENSMUST00000173050
ENSMUSG00000029270	552.9134307	-0.242346915	0.242346915	0.070661378	-3.429694132	0.000604262	0.003424734	Fam69a	67266	ENSMUST00000031198
ENSMUSG00000003585	1496.381307	-0.24203184	0.24203184	0.055209339	-4.383893109	1.17E-05	0.000124453	Sec14l2	67815	ENSMUST00000003681
ENSMUSG00000020171	644.9217816	0.23609862	0.23609862	0.059977486	3.936454071	8.27E-05	0.000653734	Yeats4	64050	ENSMUST00000020382
ENSMUSG00000096210	2462.733413	-0.231436015	0.231436015	0.086376675	-2.679380906	0.007375844	0.026737123	H1f0	14958	ENSMUST00000180086
ENSMUSG00000028698	1523.506129	-0.230952211	0.230952211	0.058558115	-3.943983036	8.01E-05	0.000637389	Pik3r3	18710	ENSMUST00000147292
ENSMUSG00000030811	1847.684485	0.23000577	0.23000577	0.046989921	4.894789491	9.84E-07	1.51E-05	Fbxl19	233902	ENSMUST00000186207
ENSMUSG00000059842	243.9723642	0.225747895	0.225747895	0.089348295	2.526605507	0.011517079	0.038302595	Zfp341	228807	ENSMUST00000081926
ENSMUSG00000042208	1216.782215	-0.224218008	0.224218008	0.059857054	-3.745891131	0.000179755	0.001249816	0610010F05Rik	71675	ENSMUST00000155903
ENSMUSG00000042810	1983.839334	-0.223495352	0.223495352	0.062523522	-3.574580342	0.00035079	0.002166455	Krba1	77827	ENSMUST00000114571
ENSMUSG00000040688	793.8408327	-0.221893672	0.221893672	0.053190659	-4.171666187	3.02E-05	0.000277814	Tbl3	213773	ENSMUST00000126319
ENSMUSG00000030350	1828.346926	0.2196593	0.2196593	0.067095227	3.273843903	0.001060952	0.005490459	Prmt8	381813	ENSMUST00000032500
ENSMUSG00000033998	2345.516656	0.217392808	0.217392808	0.070532398	3.082169518	0.002054978	0.009494746	Kcnk1	16525	ENSMUST00000046765
ENSMUSG00000029608	17893.16209	0.217326732	0.217326732	0.04326575	5.023066367	5.09E-07	8.47E-06	Rph3a	19894	ENSMUST00000079204
ENSMUSG00000015837	11595.87393	-0.216159621	0.216159621	0.043659071	-4.951081562	7.38E-07	1.17E-05	Sqstm1	18412	ENSMUST00000015981
ENSMUSG00000020372	3940.090496	0.208520577	0.208520577	0.04595705	4.537292509	5.70E-06	6.78E-05	Gnb2l1	14694	ENSMUST00000142269
ENSMUSG00000031987	2397.655203	0.203806587	0.203806587	0.05592868	3.644044285	0.000268387	0.001735098	Egln1	112405	ENSMUST00000034469
ENSMUSG00000098912	1710.268513	-0.202885801	0.202885801	0.049544736	-4.095002176	4.22E-05	0.000367947	1500004A13Rik	319830	NA
ENSMUSG00000023707	871.3074693	-0.199500058	0.199500058	0.066723997	-2.989929646	0.002790417	0.012217454	Ogfod2	66627	ENSMUST00000024470
ENSMUSG00000055538	1790.024726	0.196768041	0.196768041	0.061541852	3.197304532	0.001387184	0.006852937	Zcchc24	71918	ENSMUST00000069180
ENSMUSG00000024382	684.6200402	-0.194797102	0.194797102	0.052262396	-3.727289912	0.00019355	0.001326899	Ercc3	13872	ENSMUST00000025241
ENSMUSG00000007739	2148.110397	0.189105411	0.189105411	0.048076269	3.933446069	8.37E-05	0.000660395	Cct4	12464	ENSMUST00000173867
ENSMUSG00000036206	458.1130395	0.185619447	0.185619447	0.072419483	2.563114764	0.010373775	0.035178784	Sh3bp4	98402	ENSMUST00000066279
ENSMUSG00000029636	3403.40502	0.18401519	0.18401519	0.036735891	5.009139173	5.47E-07	9.00E-06	Wasf3	245880	ENSMUST00000016143
ENSMUSG00000020671	3212.84042	0.179538866	0.179538866	0.037128428	4.835617239	1.33E-06	1.96E-05	Rab10	19325	ENSMUST00000021001
ENSMUSG00000042111	468.8629706	-0.178223038	0.178223038	0.070866105	-2.514926404	0.011905723	0.039364314	Ccdc115	69668	ENSMUST00000042493
ENSMUSG00000036898	713.4465549	-0.177374061	0.177374061	0.062741604	-2.827056509	0.004697804	0.018545139	Zfp157	72154	ENSMUST00000085856
ENSMUSG00000062762	2349.746758	0.175152776	0.175152776	0.040245986	4.352055743	1.35E-05	0.000141044	Ei24	13663	ENSMUST00000163192
ENSMUSG00000072875	788.4375799	0.173362321	0.173362321	0.063621702	2.724892858	0.006432236	0.023866484	Gpr27	14761	ENSMUST00000101122
ENSMUSG00000041740	6736.055086	0.172694195	0.172694195	0.042882063	4.027189528	5.64E-05	0.00047415	Rnf10	50849	ENSMUST00000112097
ENSMUSG00000023044	571.5113436	0.154213522	0.154213522	0.062992283	2.448133581	0.014359841	0.045718169	Csad	246277	ENSMUST00000023805
ENSMUSG00000022390	6108.935957	0.150582375	0.150582375	0.040703405	3.699503156	0.000216022	0.001452873	Zc3h7b	20286	ENSMUST00000109554
ENSMUSG00000030678	3543.226105	0.147223792	0.147223792	0.049040161	3.002106634	0.002681182	0.011818038	Maz	17188	ENSMUST00000032916
ENSMUSG00000071064	1588.711952	-0.146422664	0.146422664	0.049408761	-2.963495989	0.00304166	0.01309889	Zfp827	622675	ENSMUST00000145827
