# Supplementary material for: Epigenetic impacts of stress priming of the neuroinflammatory response to sarin surrogate in mice: a model of Gulf War illness
Source: J Neuroinflammation. 2018 Mar 17;15:86. doi: 10.1186/s12974-018-1113-9 (PMC5857314; doi:10.1186/s12974-018-1113-9)
Supplement: Supplementary file 22 — Table S16. Gene Ontology (GO) Biological Process (BP) annotations found to be enriched in genes identified as uniquely differentially enrichment H3K27ac in by both PePr and diffReps (Additional file 20: Table S15). (CSV 1 kb) [file 12974_2018_1113_MOESM5_ESM.csv]

	ID	Description	GeneRatio	BgRatio	pvalue	p.adjust	qvalue	geneID	Count
mmu04380	mmu04380	Osteoclast differentiation	8/70	132/7853	2.03E-05	0.002336042	0.001975482	12977/16175/16176/17969/18412/18710/21926/53859	8
mmu05140	mmu05140	Leishmaniasis	6/70	67/7853	2.62E-05	0.002336042	0.001975482	12266/16175/16176/17969/21926/24088	6
mmu05142	mmu05142	Chagas disease (American trypanosomiasis)	6/70	104/7853	0.000308144	0.017342497	0.014665742	12259/12266/16176/18710/21926/24088	6
mmu04668	mmu04668	TNF signaling pathway	6/70	112/7853	0.000459454	0.017342497	0.014665742	12977/16176/18710/20312/21926/53859	6
mmu05133	mmu05133	Pertussis	5/70	74/7853	0.000487149	0.017342497	0.014665742	12259/12266/16175/16176/21926	5
mmu05323	mmu05323	Rheumatoid arthritis	5/70	85/7853	0.000919731	0.027285351	0.023073951	12977/16175/16176/21926/24088	5
mmu04640	mmu04640	Hematopoietic cell lineage	5/70	88/7853	0.001076062	0.027362728	0.023139386	12977/13857/16175/16176/21926	5
mmu05134	mmu05134	Legionellosis	4/70	58/7853	0.001709429	0.036026064	0.030465565	12266/16176/21926/24088	4
mmu05321	mmu05321	Inflammatory bowel disease (IBD)	4/70	59/7853	0.001821543	0.036026064	0.030465565	16175/16176/21926/24088	4
mmu04933	mmu04933	AGE-RAGE signaling pathway in diabetic complications	5/70	103/7853	0.002169448	0.037729401	0.031905998	16175/16176/18710/21926/22340	5
mmu04060	mmu04060	Cytokine-cytokine receptor interaction	8/70	265/7853	0.002331592	0.037729401	0.031905998	11481/12977/13857/16175/16176/20312/21926/22340	8
mmu05020	mmu05020	Prion diseases	3/70	34/7853	0.003330315	0.04939967	0.041775002	12259/16175/16176	3
