# Supplementary material for: Epigenetic impacts of stress priming of the neuroinflammatory response to sarin surrogate in mice: a model of Gulf War illness
Source: J Neuroinflammation. 2018 Mar 17;15:86. doi: 10.1186/s12974-018-1113-9 (PMC5857314; doi:10.1186/s12974-018-1113-9)
Supplement: Supplementary file 23 — Table S17. KEGG pathways found to be enriched in genes identified as uniquely differentially enrichment H3K27ac in by both PePr and diffReps (Additional file 20: Table S15). (CSV 3 kb) [file 12974_2018_1113_MOESM6_ESM.csv]

ID	Description	GeneRatio	BgRatio	pvalue	p.adjust	qvalue	geneID	Count
GO:0010575	positive regulation of vascular endothelial growth factor production	4/194	23/23262	3.67E-05	0.047852092	0.040341074	C3/Il1a/Il1b/Sulf1	4
GO:0010893	positive regulation of steroid biosynthetic process	4/194	25/23262	5.17E-05	0.047852092	0.040341074	Il1a/Il1b/Tnf/Sec14l2	4
GO:0010744	positive regulation of macrophage derived foam cell differentiation	3/194	10/23262	6.56E-05	0.047852092	0.040341074	Alox8/Csf1/Msr1	3
GO:0032722	positive regulation of chemokine production	5/194	53/23262	7.95E-05	0.047852092	0.040341074	Alox8/Il1a/Il1b/Tnf/Tlr2	5
GO:0010574	regulation of vascular endothelial growth factor production	4/194	29/23262	9.46E-05	0.047852092	0.040341074	C3/Il1a/Il1b/Sulf1	4
GO:0045765	regulation of angiogenesis	9/194	225/23262	0.00011957	0.047852092	0.040341074	C3/Efna1/Il1a/Il1b/Cx3cl1/Vegfb/Hdac9/Egln1/Sulf1	9
GO:0010573	vascular endothelial growth factor production	4/194	31/23262	0.000123709	0.047852092	0.040341074	C3/Il1a/Il1b/Sulf1	4
GO:0001660	fever generation	3/194	13/23262	0.000153588	0.047852092	0.040341074	Il1a/Il1b/Tnf	3
GO:0045940	positive regulation of steroid metabolic process	4/194	33/23262	0.000158801	0.047852092	0.040341074	Il1a/Il1b/Tnf/Sec14l2	4
GO:0042886	amide transport	10/194	294/23262	0.000190351	0.048428268	0.040826812	Acvr2b/Ptprv/Gpr27/Il1b/Slc19a1/Stx4a/Tnf/Tlr2/Trpm2/Slc15a3	10
GO:0050810	regulation of steroid biosynthetic process	5/194	66/23262	0.000226703	0.048428268	0.040826812	Il1a/Il1b/Prox1/Tnf/Sec14l2	5
GO:0030335	positive regulation of cell migration	12/194	423/23262	0.000239903	0.048428268	0.040826812	Csf1/Rack1/Il1a/Il1b/Prox1/Cx3cl1/Stx4a/Vegfb/Tlr2/Rreb1/Hdac9/Sema6d	12
GO:1901342	regulation of vasculature development	9/194	249/23262	0.000254981	0.048428268	0.040826812	C3/Efna1/Il1a/Il1b/Cx3cl1/Vegfb/Hdac9/Egln1/Sulf1	9
GO:1900407	regulation of cellular response to oxidative stress	5/194	69/23262	0.000279394	0.048428268	0.040826812	Epor/Rack1/Tnf/Trpm2/Sfpq	5
GO:1900409	positive regulation of cellular response to oxidative stress	3/194	16/23262	0.000295232	0.048428268	0.040826812	Tnf/Trpm2/Sfpq	3
GO:2000147	positive regulation of cell motility	12/194	437/23262	0.000322195	0.048428268	0.040826812	Csf1/Rack1/Il1a/Il1b/Prox1/Cx3cl1/Stx4a/Vegfb/Tlr2/Rreb1/Hdac9/Sema6d	12
GO:1902884	positive regulation of response to oxidative stress	3/194	17/23262	0.000356299	0.048428268	0.040826812	Tnf/Trpm2/Sfpq	3
GO:0032869	cellular response to insulin stimulus	7/194	158/23262	0.000371873	0.048428268	0.040826812	Zfp36l1/Ptprv/Il1b/Pik3r3/Rab10/Hdac9/Kank1	7
GO:0032642	regulation of chemokine production	5/194	74/23262	0.000387239	0.048428268	0.040826812	Alox8/Il1a/Il1b/Tnf/Tlr2	5
GO:1902882	regulation of response to oxidative stress	5/194	74/23262	0.000387239	0.048428268	0.040826812	Epor/Rack1/Tnf/Trpm2/Sfpq	5
GO:0051272	positive regulation of cellular component movement	12/194	448/23262	0.000402625	0.048428268	0.040826812	Csf1/Rack1/Il1a/Il1b/Prox1/Cx3cl1/Stx4a/Vegfb/Tlr2/Rreb1/Hdac9/Sema6d	12
GO:0016570	histone modification	11/194	385/23262	0.000409929	0.048428268	0.040826812	Mthfr/Hist1h1c/Yeats4/Bcor/Sfpq/Hdac9/Hlcs/Phf20/Ccnb1/Jade1/Prmt8	11
GO:0040017	positive regulation of locomotion	12/194	449/23262	0.000410712	0.048428268	0.040826812	Csf1/Rack1/Il1a/Il1b/Prox1/Cx3cl1/Stx4a/Vegfb/Tlr2/Rreb1/Hdac9/Sema6d	12
GO:0032602	chemokine production	5/194	76/23262	0.000438192	0.04951575	0.041743599	Alox8/Il1a/Il1b/Tnf/Tlr2	5
