# Supplementary material for: Epigenetic impacts of stress priming of the neuroinflammatory response to sarin surrogate in mice: a model of Gulf War illness
Source: J Neuroinflammation. 2018 Mar 17;15:86. doi: 10.1186/s12974-018-1113-9 (PMC5857314; doi:10.1186/s12974-018-1113-9)
Supplement: Supplementary file 24 — Figure S7. Comparison of significantly enriched gene ontology biological process annotations in each of our analyses. UpSetR diagram [73] of Gene Ontology (GO) biological process (BP) annotations enriched in genes significant in each of our differential analyses: frontal cortex RRBS (FC RRBS), frontal cortex H3K27ac ChIP-seq (FC ChIP), hippocampus RNA-seq (Hipp RNA), frontal cortex RNA-seq (FC RNA) and hippocampus RRBS (Hipp RRBS). (CSV 79 kb) [file 12974_2018_1113_MOESM7_ESM.csv]

Ensembl	baseMean	log2FoldChange	absolute log2foldchange	lfcSE	stat	pvalue	padj	symbol	entrez	transcript
ENSMUSG00000027398	28.48157054	-2.572903613	2.572903613	0.18381884	-13.99695273	1.63E-44	9.07E-42	Il1b	16176	NA
ENSMUSG00000051439	92.68856648	-1.952925075	1.952925075	0.162801257	-11.99576165	3.74E-33	8.11E-31	Cd14	12475	ENSMUST00000061829
ENSMUSG00000027995	42.57939046	-1.773635401	1.773635401	0.176503107	-10.0487489	9.30E-24	8.82E-22	Tlr2	24088	NA
ENSMUSG00000089672	11.90470334	-1.690840935	1.690840935	0.183795134	-9.199595761	3.59E-20	2.38E-18	Lilr4b	14727	ENSMUST00000102894
ENSMUSG00000027399	22.16794208	-1.598648939	1.598648939	0.181874534	-8.789844861	1.50E-18	8.08E-17	Il1a	16175	ENSMUST00000028882
ENSMUSG00000024737	47.75703465	-1.462947377	1.462947377	0.169884061	-8.611445757	7.21E-18	3.58E-16	Slc15a3	65221	ENSMUST00000138380
ENSMUSG00000053175	26.37102259	-1.444758809	1.444758809	0.185282048	-7.797618967	6.31E-15	2.18E-13	Bcl3	12051	NA
ENSMUSG00000037405	128.9855549	-1.309410958	1.309410958	0.183254347	-7.145320058	8.98E-13	2.31E-11	Icam1	15894	ENSMUST00000086399
ENSMUSG00000071713	39.86967467	-1.273761794	1.273761794	0.165419622	-7.700185598	1.36E-14	4.53E-13	Csf2rb	12983	ENSMUST00000096355
ENSMUSG00000025044	9.963653765	-1.193676881	1.193676881	0.180866601	-6.599763998	4.12E-11	8.31E-10	Msr1	20288	NA
ENSMUSG00000096753	46.2676955	-1.101256986	1.101256986	0.156334704	-7.044225986	1.86E-12	4.61E-11	Fam181a	100504156	ENSMUST00000191218
ENSMUSG00000024401	6.925375572	-1.001104495	1.001104495	0.155791087	-6.425942032	1.31E-10	2.44E-09	Tnf	21926	NA
ENSMUSG00000025225	73.67054994	-0.999222639	0.999222639	0.13751529	-7.266265707	3.70E-13	9.98E-12	Nfkb2	18034	NA
ENSMUSG00000041798	102.8415839	-0.938040055	0.938040055	0.144377457	-6.497136585	8.19E-11	1.58E-09	Gck	103988	NA
ENSMUSG00000055523	130.4648379	0.933080373	0.933080373	0.122695284	7.604859332	2.85E-14	9.06E-13	Gucy2g	73707	ENSMUST00000069183
ENSMUSG00000099974	8.004751562	-0.914832255	0.914832255	0.172001595	-5.318742869	1.04E-07	1.15E-06	Bcl2a1d	12047	ENSMUST00000098486
ENSMUSG00000070419	4.113736068	-0.896684599	0.896684599	0.148838871	-6.024532397	1.70E-09	2.61E-08	Cyp3a57	622127	NA
ENSMUSG00000073758	49.27368889	-0.893686618	0.893686618	0.165103036	-5.412902378	6.20E-08	7.13E-07	Sh3d21	66938	NA
ENSMUSG00000050106	28.52916716	-0.880432651	0.880432651	0.17196619	-5.119800867	3.06E-07	3.08E-06	Tmc8	217356	NA
ENSMUSG00000036040	177.4203947	0.866074185	0.866074185	0.100321456	8.63299058	5.98E-18	3.01E-16	Adamtsl2	77794	NA
ENSMUSG00000026736	22.77793263	-0.865906381	0.865906381	0.178634213	-4.847371442	1.25E-06	1.10E-05	4930426L09Rik	74629	ENSMUST00000028069
ENSMUSG00000032363	17.12814819	-0.85898698	0.85898698	0.184572331	-4.653931469	3.26E-06	2.61E-05	Adamts7	108153	NA
ENSMUSG00000033538	16.01920027	-0.858622567	0.858622567	0.184082637	-4.664332179	3.10E-06	2.50E-05	Casp4	12363	NA
ENSMUSG00000018500	56.29639934	0.85315919	0.85315919	0.166938921	5.11060684	3.21E-07	3.22E-06	Adora2b	11541	ENSMUST00000018644
ENSMUSG00000029727	65.00693139	-0.845398533	0.845398533	0.155245908	-5.445544694	5.16E-08	6.05E-07	Cyp3a13	13113	ENSMUST00000031741
ENSMUSG00000022262	128.7021283	0.822874306	0.822874306	0.119212756	6.902569293	5.11E-12	1.19E-10	Dnah5	110082	ENSMUST00000067048
ENSMUSG00000022901	56.54526831	-0.815311681	0.815311681	0.151492676	-5.381855416	7.37E-08	8.37E-07	Cd86	12524	NA
ENSMUSG00000028017	91.7125148	-0.815084057	0.815084057	0.129463641	-6.295853049	3.06E-10	5.34E-09	Egf	13645	ENSMUST00000029653
ENSMUSG00000027737	589.0370977	0.81465212	0.81465212	0.111827862	7.284876075	3.22E-13	8.77E-12	Slc7a11	26570	NA
ENSMUSG00000028681	60.44707401	-0.797794866	0.797794866	0.143041008	-5.577385669	2.44E-08	3.06E-07	Ptch2	19207	NA
ENSMUSG00000042417	113.1289715	-0.797263289	0.797263289	0.117636477	-6.777347567	1.22E-11	2.68E-10	Ccno	218630	ENSMUST00000038404
ENSMUSG00000085307	20.52281051	-0.778846206	0.778846206	0.181803014	-4.284011531	1.84E-05	0.000124197	NA	NA	NA
ENSMUSG00000018459	253.2099785	0.775425306	0.775425306	0.14843856	5.22388054	1.75E-07	1.85E-06	Slc13a3	114644	NA
ENSMUSG00000102771	44.64228852	-0.769988463	0.769988463	0.160591448	-4.794704042	1.63E-06	1.40E-05	NA	NA	NA
ENSMUSG00000089997	20.00093655	-0.752531722	0.752531722	0.183369799	-4.103902197	4.06E-05	0.000255219	1810020O05Rik	613264	NA
ENSMUSG00000037638	27.83957598	-0.749909101	0.749909101	0.179262536	-4.183300753	2.87E-05	0.000186945	Zbtb42	382639	ENSMUST00000174780
ENSMUSG00000043085	14.99782554	-0.748531367	0.748531367	0.185295086	-4.039671976	5.35E-05	0.000325071	Tmem82	213989	NA
ENSMUSG00000030406	120.0858034	-0.746958309	0.746958309	0.132271918	-5.647142034	1.63E-08	2.11E-07	Gipr	381853	ENSMUST00000094790
ENSMUSG00000027315	70.1082616	-0.745953328	0.745953328	0.16063388	-4.643810679	3.42E-06	2.73E-05	Spint1	20732	NA
ENSMUSG00000064080	304.0107681	-0.7440935	0.7440935	0.093787869	-7.933792586	2.13E-15	7.78E-14	Fbln2	14115	NA
ENSMUSG00000027168	390.9161465	-0.743107404	0.743107404	0.079861198	-9.304986972	1.34E-20	9.28E-19	Pax6	18508	NA
ENSMUSG00000085069	291.3080421	0.739685545	0.739685545	0.124837668	5.925179148	3.12E-09	4.60E-08	Gm13111	100042178	NA
ENSMUSG00000058755	5.99403021	-0.737608362	0.737608362	0.166710645	-4.424482696	9.67E-06	6.98E-05	Osm	18413	ENSMUST00000075221
ENSMUSG00000091311	8.840871989	-0.736328392	0.736328392	0.181157235	-4.064581759	4.81E-05	0.000296226	Spata31d1b	238662	ENSMUST00000165133
ENSMUSG00000094942	42.95409307	-0.735074767	0.735074767	0.171487669	-4.286458438	1.82E-05	0.000123193	Gm3604	100041979	ENSMUST00000187656
ENSMUSG00000028661	100.4237842	-0.729367845	0.729367845	0.13251311	-5.504118405	3.71E-08	4.50E-07	Epha8	13842	ENSMUST00000030420
ENSMUSG00000020286	31.52322872	-0.726521849	0.726521849	0.173848497	-4.179051652	2.93E-05	0.000190155	1700093K21Rik	67358	NA
ENSMUSG00000066842	66.28853853	0.725493491	0.725493491	0.161869074	4.481977145	7.40E-06	5.45E-05	Hmcn1	545370	NA
ENSMUSG00000040552	62.59753256	-0.725236393	0.725236393	0.142188057	-5.100543663	3.39E-07	3.38E-06	C3ar1	12267	ENSMUST00000042081
ENSMUSG00000041710	153.2749256	0.706675461	0.706675461	0.165286308	4.275462811	1.91E-05	0.00012873	Trpc5	22067	ENSMUST00000040184
ENSMUSG00000039488	88.28909844	0.7065571	0.7065571	0.131859421	5.358411986	8.40E-08	9.42E-07	Cntn5	244682	NA
ENSMUSG00000037336	94.5934491	-0.703932828	0.703932828	0.128169159	-5.492216956	3.97E-08	4.79E-07	Mfsd2b	432628	NA
ENSMUSG00000010122	37.78275901	0.703781001	0.703781001	0.184397474	3.816652078	0.000135275	0.000738946	Slc47a1	67473	NA
ENSMUSG00000056071	5.515958038	-0.703764178	0.703764178	0.157534596	-4.467362694	7.92E-06	5.81E-05	S100a9	20202	NA
ENSMUSG00000102037	9.593679788	-0.701185888	0.701185888	0.181180011	-3.870106218	0.000108788	0.000610203	Bcl2a1a	12044	ENSMUST00000098485
ENSMUSG00000047180	26.42239503	-0.69504804	0.69504804	0.171877448	-4.043858269	5.26E-05	0.000320314	Neurl3	214854	ENSMUST00000056946
ENSMUSG00000043993	160.4530743	-0.691464282	0.691464282	0.112453506	-6.148890381	7.80E-10	1.28E-08	NA	NA	NA
ENSMUSG00000030341	233.909992	-0.691049743	0.691049743	0.11766784	-5.872885437	4.28E-09	6.16E-08	Tnfrsf1a	21937	NA
ENSMUSG00000097083	106.4923163	-0.690612432	0.690612432	0.116707364	-5.917470938	3.27E-09	4.80E-08	NA	NA	NA
ENSMUSG00000041624	153.6646915	0.685889365	0.685889365	0.162586401	4.218614614	2.46E-05	0.000162333	Gucy1a2	234889	ENSMUST00000115733
ENSMUSG00000031383	18.11905841	-0.684746694	0.684746694	0.181791262	-3.766664497	0.000165443	0.000883949	Dusp9	75590	ENSMUST00000019701
ENSMUSG00000047161	93.52391803	0.681002049	0.681002049	0.139411914	4.884819587	1.04E-06	9.28E-06	Chst9	71367	NA
ENSMUSG00000021281	135.7472238	-0.67806547	0.67806547	0.115082845	-5.891976952	3.82E-09	5.53E-08	Tnfaip2	21928	NA
ENSMUSG00000086645	30.44225181	-0.677854172	0.677854172	0.169276584	-4.00441784	6.22E-05	0.000370932	NA	NA	NA
ENSMUSG00000045319	41.57721446	0.672689038	0.672689038	0.16476027	4.082835243	4.45E-05	0.000276428	Proser2	227545	NA
ENSMUSG00000100490	37.51524394	-0.671124165	0.671124165	0.162866884	-4.120691374	3.78E-05	0.000239271	NA	NA	NA
ENSMUSG00000029335	109.6080914	0.669245324	0.669245324	0.153411456	4.362420787	1.29E-05	9.04E-05	Bmp3	110075	ENSMUST00000197143
ENSMUSG00000071669	122.3353321	0.668031261	0.668031261	0.132057279	5.058647762	4.22E-07	4.13E-06	Snx29	74478	NA
ENSMUSG00000041261	78.00274147	0.661174689	0.661174689	0.175002161	3.778094437	0.000158033	0.000847644	Car8	12319	ENSMUST00000066674
ENSMUSG00000030340	225.3675177	0.658621213	0.658621213	0.098214829	6.705924329	2.00E-11	4.24E-10	Scnn1a	20276	NA
ENSMUSG00000020447	55.29262514	-0.657306127	0.657306127	0.148049446	-4.439774318	9.01E-06	6.54E-05	Npc1l1	237636	ENSMUST00000004505
ENSMUSG00000063260	80.16207124	0.64384191	0.64384191	0.172975398	3.722158863	0.000197527	0.001038545	Syt10	54526	ENSMUST00000029441
ENSMUSG00000041849	128.0450993	0.642496829	0.642496829	0.141664986	4.535325534	5.75E-06	4.35E-05	Card6	239319	ENSMUST00000118365
ENSMUSG00000051079	21.11434934	0.640389706	0.640389706	0.184474703	3.471422887	0.000517708	0.002444784	Rgs13	246709	ENSMUST00000052375
ENSMUSG00000042510	73.16884536	-0.632710561	0.632710561	0.13974001	-4.527769532	5.96E-06	4.49E-05	AA986860	212439	ENSMUST00000039323
ENSMUSG00000067203	78.47001732	-0.632707125	0.632707125	0.127101688	-4.977960053	6.43E-07	6.01E-06	NA	NA	NA
ENSMUSG00000032089	99.0667104	-0.631315568	0.631315568	0.138946447	-4.543589142	5.53E-06	4.20E-05	Il10ra	16154	NA
ENSMUSG00000024968	471.9985452	-0.630048034	0.630048034	0.069459969	-9.070663899	1.18E-19	7.21E-18	Rcor2	104383	NA
ENSMUSG00000020173	413.1834232	0.623867827	0.623867827	0.124212317	5.022592294	5.10E-07	4.88E-06	Cobl	12808	NA
ENSMUSG00000037784	608.5332095	0.621716398	0.621716398	0.062129128	10.00684246	1.42E-23	1.32E-21	Dzip1l	72507	NA
ENSMUSG00000023249	110.7256472	-0.618766796	0.618766796	0.137298798	-4.506716774	6.58E-06	4.91E-05	Parp3	235587	NA
ENSMUSG00000044447	236.0209761	0.61608107	0.61608107	0.124975733	4.929605592	8.24E-07	7.54E-06	Dock5	68813	ENSMUST00000039135
ENSMUSG00000054690	136.2643737	0.615690011	0.615690011	0.132490571	4.647047762	3.37E-06	2.69E-05	Emcn	59308	NA
ENSMUSG00000042035	591.0506654	0.615526737	0.615526737	0.0664321	9.265501678	1.94E-20	1.31E-18	Igsf3	78908	NA
ENSMUSG00000027820	142.4967496	0.615440171	0.615440171	0.113484794	5.423106903	5.86E-08	6.77E-07	Mme	17380	NA
ENSMUSG00000074591	66.37785598	0.61434324	0.61434324	0.165728099	3.706934704	0.000209783	0.001095851	Ankub1	242037	ENSMUST00000200665
ENSMUSG00000047904	260.1099536	-0.608767424	0.608767424	0.086877123	-7.007223583	2.43E-12	5.91E-11	Sstr2	20606	ENSMUST00000146390
ENSMUSG00000004665	159.0842121	-0.608548547	0.608548547	0.129829825	-4.687278515	2.77E-06	2.26E-05	Cnn2	12798	NA
ENSMUSG00000032105	78.51326893	-0.608387257	0.608387257	0.131689805	-4.619850852	3.84E-06	3.03E-05	Pdzd3	170761	ENSMUST00000034618
ENSMUSG00000062859	22.75468298	-0.608381979	0.608381979	0.1799831	-3.380217248	0.000724286	0.003273122	Tcp11	21463	NA
ENSMUSG00000022177	111.9080353	-0.606944124	0.606944124	0.111048835	-5.465560498	4.61E-08	5.49E-07	Haus4	219072	ENSMUST00000022784
ENSMUSG00000053199	1970.030512	0.602534246	0.602534246	0.079218774	7.605952684	2.83E-14	9.00E-13	Arhgap20	244867	NA
ENSMUSG00000050345	6.405620816	-0.600013912	0.600013912	0.175598357	-3.416967696	0.000633228	0.002903648	4930486L24Rik	214639	ENSMUST00000091569
ENSMUSG00000025507	61.78747829	-0.599379864	0.599379864	0.145020528	-4.133069105	3.58E-05	0.000228157	Pidd1	57913	NA
ENSMUSG00000061119	180.9473404	0.5951442	0.5951442	0.10405165	5.719699754	1.07E-08	1.42E-07	Prcp	72461	ENSMUST00000208686
ENSMUSG00000000489	820.5551898	-0.590253392	0.590253392	0.056896502	-10.37415955	3.25E-25	3.70E-23	Pdgfb	18591	ENSMUST00000000500
ENSMUSG00000102602	159.5199585	0.588583021	0.588583021	0.133796816	4.39908093	1.09E-05	7.77E-05	NA	NA	NA
ENSMUSG00000040732	115.7500944	-0.587629282	0.587629282	0.122968287	-4.778705921	1.76E-06	1.51E-05	Erg	13876	NA
ENSMUSG00000100017	213.8777945	-0.57770738	0.57770738	0.098362738	-5.873234021	4.27E-09	6.15E-08	NA	NA	NA
ENSMUSG00000098900	26.84305066	0.5764272	0.5764272	0.180068363	3.201157549	0.001368767	0.005730028	NA	NA	NA
ENSMUSG00000041731	88.59006778	0.576180831	0.576180831	0.141303983	4.077597945	4.55E-05	0.000281532	Pgm5	226041	NA
ENSMUSG00000000982	7.181366432	-0.575050557	0.575050557	0.171242622	-3.358104132	0.00078479	0.00351669	Ccl3	20302	ENSMUST00000001008
ENSMUSG00000093985	54.18710715	-0.574742029	0.574742029	0.145149176	-3.959664438	7.51E-05	0.000438752	Gm10406	100038847	ENSMUST00000100895
ENSMUSG00000093553	35.13406494	-0.572086484	0.572086484	0.166897212	-3.42777736	0.000608544	0.002806002	NA	NA	NA
ENSMUSG00000039232	9.369739355	-0.571242587	0.571242587	0.181317898	-3.150503026	0.001629896	0.006661239	Stx11	74732	NA
ENSMUSG00000029026	142.4217209	-0.567520538	0.567520538	0.120840904	-4.696427444	2.65E-06	2.17E-05	Trp73	22062	NA
ENSMUSG00000028970	221.1940074	-0.564700226	0.564700226	0.088735594	-6.363852411	1.97E-10	3.54E-09	Abcb1b	18669	ENSMUST00000199955
ENSMUSG00000085036	13.18845536	0.563200976	0.563200976	0.185129616	3.042198159	0.002348572	0.009131474	NA	NA	NA
ENSMUSG00000040624	486.9693714	0.559548301	0.559548301	0.098253225	5.694961177	1.23E-08	1.63E-07	Plekhg1	213783	NA
ENSMUSG00000049985	102.9587429	-0.559283116	0.559283116	0.125559927	-4.454312213	8.42E-06	6.13E-05	Ankrd55	77318	NA
ENSMUSG00000033788	81.51698116	-0.55760696	0.55760696	0.138466934	-4.02700446	5.65E-05	0.000340522	Dysf	26903	NA
ENSMUSG00000062991	95.74995005	0.557524711	0.557524711	0.134494115	4.145346519	3.39E-05	0.000217572	Nrg1	211323	ENSMUST00000207470
ENSMUSG00000026463	2219.807506	0.557067743	0.557067743	0.090190343	6.176578574	6.55E-10	1.08E-08	Atp2b4	381290	NA
ENSMUSG00000097993	9.405532246	-0.556145653	0.556145653	0.182889124	-3.040889697	0.002358802	0.009157565	NA	NA	NA
ENSMUSG00000055676	163.0500182	-0.554730361	0.554730361	0.114700449	-4.836339941	1.32E-06	1.16E-05	NA	NA	NA
ENSMUSG00000052135	649.3521489	-0.554413696	0.554413696	0.083884977	-6.609213185	3.86E-11	7.83E-10	Foxo6	329934	ENSMUST00000102656
ENSMUSG00000048616	177.0996106	-0.553971306	0.553971306	0.098325141	-5.634075896	1.76E-08	2.27E-07	Nog	18121	ENSMUST00000061728
ENSMUSG00000020334	247.8154039	-0.550171732	0.550171732	0.096485479	-5.702119497	1.18E-08	1.56E-07	Slc22a4	30805	ENSMUST00000020586
ENSMUSG00000039286	436.9440089	0.549998728	0.549998728	0.085643785	6.421933925	1.35E-10	2.50E-09	Fndc3b	72007	NA
ENSMUSG00000037846	57.56658792	0.549961339	0.549961339	0.150431266	3.655897827	0.000256283	0.001311835	Rtkn2	170799	NA
ENSMUSG00000031232	389.7071729	0.549734633	0.549734633	0.085673423	6.416629714	1.39E-10	2.58E-09	Magt1	67075	NA
ENSMUSG00000034485	266.466526	-0.547192101	0.547192101	0.102354532	-5.346046639	8.99E-08	1.00E-06	Uaca	72565	ENSMUST00000050183
ENSMUSG00000034573	256.0379158	0.546551698	0.546551698	0.106170517	5.147866978	2.63E-07	2.68E-06	Ptpn13	19249	NA
ENSMUSG00000027954	173.0158972	-0.5458013	0.5458013	0.10330336	-5.283480609	1.27E-07	1.38E-06	Efna1	13636	ENSMUST00000029566
ENSMUSG00000041000	476.4375797	-0.540506153	0.540506153	0.073793274	-7.324599213	2.40E-13	6.70E-12	Trim62	67525	ENSMUST00000147852
ENSMUSG00000002897	342.1352444	-0.540382723	0.540382723	0.079722834	-6.778267839	1.22E-11	2.67E-10	Il17ra	16172	ENSMUST00000204239
ENSMUSG00000044033	376.1992088	0.539120584	0.539120584	0.110584108	4.875208521	1.09E-06	9.72E-06	Ccdc141	545428	NA
ENSMUSG00000029816	170.6897046	-0.538194695	0.538194695	0.110381197	-4.87578237	1.08E-06	9.69E-06	Gpnmb	93695	NA
ENSMUSG00000025213	73.66004935	-0.537364829	0.537364829	0.133042587	-4.039043762	5.37E-05	0.000325605	Kazald1	107250	NA
ENSMUSG00000022762	586.15093	0.536056447	0.536056447	0.148836988	3.6016346	0.000316223	0.001585718	Ncam2	17968	NA
ENSMUSG00000039981	4.492174657	-0.534731602	0.534731602	0.160855125	-3.324305668	0.00088639	0.003909866	Zc3h12d	237256	ENSMUST00000039484
ENSMUSG00000042857	143.9986535	-0.530824099	0.530824099	0.111367592	-4.766414438	1.88E-06	1.59E-05	NA	NA	NA
ENSMUSG00000025450	156.5200772	-0.528870589	0.528870589	0.096689934	-5.469758486	4.51E-08	5.37E-07	NA	NA	NA
ENSMUSG00000029913	288.4753368	0.525054441	0.525054441	0.100119005	5.244303418	1.57E-07	1.67E-06	Prdm5	70779	NA
ENSMUSG00000108917	90.44121604	-0.524816043	0.524816043	0.129242249	-4.060715795	4.89E-05	0.000300463	NA	NA	NA
ENSMUSG00000020467	206.5457763	0.522303204	0.522303204	0.137343346	3.802901419	0.000143011	0.000775959	Efemp1	216616	NA
ENSMUSG00000000317	43.07489702	-0.521133411	0.521133411	0.163897109	-3.179637614	0.001474593	0.006117277	Bcl6b	12029	NA
ENSMUSG00000037010	274.3914989	0.520722596	0.520722596	0.094026081	5.538065533	3.06E-08	3.77E-07	Apln	30878	ENSMUST00000039026
ENSMUSG00000092260	125.2543738	-0.520381739	0.520381739	0.123668955	-4.207860735	2.58E-05	0.000169393	Zfp963	620419	ENSMUST00000130458
ENSMUSG00000024298	475.7640724	0.519206348	0.519206348	0.174730579	2.971468134	0.002963796	0.011126352	Zfp871	208292	NA
ENSMUSG00000049148	46.97019341	0.517288463	0.517288463	0.175871618	2.941284503	0.003268542	0.012107357	Plcxd3	239318	ENSMUST00000130332
ENSMUSG00000026271	22.49334893	-0.51359007	0.51359007	0.17963378	-2.859095152	0.004248513	0.01521047	Gpr35	64095	NA
ENSMUSG00000019789	114.1080901	-0.511906914	0.511906914	0.131430473	-3.894887557	9.82E-05	0.000557498	Hey2	15214	ENSMUST00000019924
ENSMUSG00000023232	273.7695575	-0.510301977	0.510301977	0.108052494	-4.722722791	2.33E-06	1.94E-05	Serinc2	230779	NA
ENSMUSG00000071714	105.7541769	-0.509796472	0.509796472	0.122067413	-4.176351907	2.96E-05	0.000192212	Csf2rb2	12984	ENSMUST00000096356
ENSMUSG00000086128	48.32135084	-0.508513342	0.508513342	0.167102774	-3.043117296	0.00234141	0.00910514	St8sia3os	73588	NA
ENSMUSG00000087028	14.3287384	-0.507644349	0.507644349	0.185438989	-2.7375276	0.006190293	0.021042861	Gm13387	329358	NA
ENSMUSG00000055884	394.6068764	-0.507499116	0.507499116	0.075074626	-6.759928702	1.38E-11	2.99E-10	Fancm	104806	ENSMUST00000058889
ENSMUSG00000082376	5.939274169	-0.506362868	0.506362868	0.171442724	-2.953539556	0.003141523	0.011697916	NA	NA	NA
ENSMUSG00000070604	68.96667798	-0.503517135	0.503517135	0.134676429	-3.738717604	0.000184961	0.000977969	Vsig10l	75690	ENSMUST00000107977
ENSMUSG00000018930	4.385812727	-0.501990138	0.501990138	0.14380868	-3.490680386	0.000481792	0.002294146	Ccl4	20303	ENSMUST00000019074
ENSMUSG00000096351	38.07521326	-0.501858534	0.501858534	0.160485173	-3.127133336	0.001765199	0.007148092	Samd11	231004	ENSMUST00000179919
ENSMUSG00000034255	456.2733166	-0.50056976	0.50056976	0.080309646	-6.232996678	4.58E-10	7.78E-09	Arhgap27	544817	NA
ENSMUSG00000035126	267.8977437	0.500479093	0.500479093	0.109910252	4.553525113	5.28E-06	4.03E-05	Wdr78	242584	NA
ENSMUSG00000024548	960.4969018	0.496747005	0.496747005	0.086214939	5.761727734	8.33E-09	1.13E-07	Setbp1	240427	NA
ENSMUSG00000047810	197.2911298	-0.49524338	0.49524338	0.092595904	-5.348437232	8.87E-08	9.93E-07	Ccdc88b	78317	ENSMUST00000113440
ENSMUSG00000034429	346.233092	-0.494895292	0.494895292	0.075429308	-6.561047766	5.34E-11	1.06E-09	Zfp707	69020	NA
ENSMUSG00000058325	439.0535669	0.494016139	0.494016139	0.089709151	5.506864514	3.65E-08	4.44E-07	Dock1	330662	ENSMUST00000211570
ENSMUSG00000022580	296.7527063	-0.490324746	0.490324746	0.100436133	-4.881955646	1.05E-06	9.41E-06	Rhpn1	14787	NA
ENSMUSG00000009376	86.35211858	0.488877314	0.488877314	0.131616511	3.714407168	0.000203681	0.001066591	Met	17295	NA
ENSMUSG00000037017	507.2230922	-0.484314745	0.484314745	0.058664455	-8.255676152	1.51E-16	6.41E-15	Zscan21	22697	NA
ENSMUSG00000007872	725.778035	-0.48146541	0.48146541	0.090402419	-5.325802266	1.01E-07	1.11E-06	Id3	15903	ENSMUST00000008016
ENSMUSG00000083170	61.05032624	-0.480855345	0.480855345	0.143995822	-3.339370109	0.000839686	0.003732682	NA	NA	NA
ENSMUSG00000024236	216.4715974	0.477070401	0.477070401	0.098915206	4.823023891	1.41E-06	1.23E-05	Svil	225115	NA
ENSMUSG00000095675	448.7939018	-0.472770424	0.472770424	0.086816188	-5.445648286	5.16E-08	6.05E-07	LOC100041504	100041504	ENSMUST00000177695
ENSMUSG00000028820	4957.385965	0.472593215	0.472593215	0.070058988	6.745647215	1.52E-11	3.29E-10	Sfpq	71514	NA
ENSMUSG00000019773	46.82312345	-0.472467117	0.472467117	0.158099612	-2.98841414	0.002804293	0.010628084	Fbxo5	67141	ENSMUST00000019907
ENSMUSG00000005583	4271.881747	0.467522944	0.467522944	0.065495406	7.13825554	9.45E-13	2.43E-11	Mef2c	17260	NA
ENSMUSG00000034000	262.0159009	0.465981179	0.465981179	0.092071499	5.061079511	4.17E-07	4.08E-06	Neu4	241159	NA
ENSMUSG00000031880	26.96221207	-0.465632779	0.465632779	0.172623988	-2.69738166	0.006988712	0.023346884	Rrad	56437	ENSMUST00000034351
ENSMUSG00000027381	134.476521	-0.463784747	0.463784747	0.106560442	-4.35231628	1.35E-05	9.42E-05	Bcl2l11	12125	NA
ENSMUSG00000102776	75.92553383	-0.461915767	0.461915767	0.13214738	-3.495459132	0.000473247	0.002259428	NA	NA	NA
ENSMUSG00000047507	181.2239847	-0.461292138	0.461292138	0.107659661	-4.284725892	1.83E-05	0.000123906	Baiap3	545192	NA
ENSMUSG00000006345	53.34276176	-0.457507263	0.457507263	0.147810532	-3.095227776	0.001966618	0.007843028	Ggt1	14598	NA
ENSMUSG00000020395	19.72953848	-0.456510949	0.456510949	0.180889853	-2.523695728	0.011612839	0.036125063	Itk	16428	NA
ENSMUSG00000023947	62.9616986	-0.455937765	0.455937765	0.146282621	-3.116827979	0.001828082	0.007361999	Nfkbie	18037	ENSMUST00000024742
ENSMUSG00000094825	130.2378591	-0.454989611	0.454989611	0.112235318	-4.053889784	5.04E-05	0.000308562	Gm3095	100041012	ENSMUST00000112758
ENSMUSG00000109401	121.6548033	-0.45312456	0.45312456	0.108420756	-4.17931564	2.92E-05	0.000189987	NA	NA	NA
ENSMUSG00000099784	89.93623741	-0.452351774	0.452351774	0.129482586	-3.493533673	0.000476673	0.002272542	Dalir	104940697	NA
ENSMUSG00000021388	38.06425147	0.451658864	0.451658864	0.166625859	2.710616869	0.006715818	0.022577051	Aspn	66695	NA
ENSMUSG00000025597	301.3236891	0.448096584	0.448096584	0.095984233	4.668439476	3.03E-06	2.45E-05	Klhl4	237010	NA
ENSMUSG00000023755	250.8998139	-0.445542858	0.445542858	0.086792208	-5.133443031	2.84E-07	2.88E-06	Rhebl1	69159	ENSMUST00000024518
ENSMUSG00000020937	271.6338276	-0.445354388	0.445354388	0.088694527	-5.021216097	5.13E-07	4.91E-06	Plcd3	72469	NA
ENSMUSG00000022665	81.05719556	0.445341825	0.445341825	0.147790445	3.013332994	0.002583952	0.009890649	Ccdc80	67896	NA
ENSMUSG00000037341	142.1028337	0.444405948	0.444405948	0.162194529	2.739956467	0.006144732	0.020906195	Slc9a7	236727	NA
ENSMUSG00000073678	687.6612976	0.442998367	0.442998367	0.085795624	5.163414505	2.42E-07	2.49E-06	Pgap1	241062	ENSMUST00000097739
ENSMUSG00000075602	623.0737941	-0.442022437	0.442022437	0.09135624	-4.838448202	1.31E-06	1.15E-05	Ly6a	110454	NA
ENSMUSG00000034163	2222.379586	0.440834114	0.440834114	0.067167294	6.563225712	5.27E-11	1.05E-09	Zfc3h1	216345	NA
ENSMUSG00000028173	630.754049	0.439613167	0.439613167	0.097264008	4.519792822	6.19E-06	4.64E-05	Wls	68151	NA
ENSMUSG00000062151	444.14672	0.439518582	0.439518582	0.110341324	3.983263608	6.80E-05	0.000401474	Unc13c	208898	NA
ENSMUSG00000085971	60.39336933	-0.436375379	0.436375379	0.141042605	-3.093925982	0.001975268	0.007868144	NA	NA	NA
ENSMUSG00000054889	1905.56258	0.436246197	0.436246197	0.063839805	6.833451274	8.29E-12	1.87E-10	Dsp	109620	ENSMUST00000127906
ENSMUSG00000061175	731.5634648	0.435221876	0.435221876	0.057406607	7.581389952	3.42E-14	1.08E-12	Fnip2	329679	NA
ENSMUSG00000033377	634.3117573	0.435084879	0.435084879	0.068378121	6.362925367	1.98E-10	3.55E-09	Palmd	114301	NA
ENSMUSG00000104011	123.6036806	-0.433356371	0.433356371	0.114133727	-3.796917743	0.000146506	0.000792411	NA	NA	NA
ENSMUSG00000022814	556.9788929	-0.431756583	0.431756583	0.067730115	-6.374661914	1.83E-10	3.31E-09	Umps	22247	ENSMUST00000023510
ENSMUSG00000042942	415.8536881	-0.43100342	0.43100342	0.078732223	-5.474295072	4.39E-08	5.25E-07	Greb1l	381157	NA
ENSMUSG00000040511	328.2457492	-0.430188955	0.430188955	0.080294015	-5.357671462	8.43E-08	9.45E-07	Pvr	52118	NA
ENSMUSG00000039234	684.4258128	0.430046493	0.430046493	0.067975879	6.326457222	2.51E-10	4.44E-09	Sec24d	69608	NA
ENSMUSG00000003934	4826.074081	-0.429946013	0.429946013	0.044188803	-9.729750124	2.25E-22	1.86E-20	Efnb3	13643	ENSMUST00000004036
ENSMUSG00000074264	753.8877919	-0.428027784	0.428027784	0.083629714	-5.118130435	3.09E-07	3.10E-06	Amy1	11722	NA
ENSMUSG00000000058	682.6662223	0.427677825	0.427677825	0.079384676	5.387410355	7.15E-08	8.13E-07	Cav2	12390	ENSMUST00000000058
ENSMUSG00000027508	640.4349291	0.425988058	0.425988058	0.070394329	6.05145419	1.44E-09	2.24E-08	Pag1	94212	NA
ENSMUSG00000005893	755.1328265	0.425676212	0.425676212	0.107412185	3.963016028	7.40E-05	0.000433285	Nr2c2	22026	NA
ENSMUSG00000096596	374.5441311	-0.423899708	0.423899708	0.094147665	-4.502498365	6.72E-06	5.00E-05	LOC100041504	100041504	ENSMUST00000177695
ENSMUSG00000028785	45366.41313	-0.420072196	0.420072196	0.071171604	-5.902244321	3.59E-09	5.23E-08	Hpca	15444	NA
ENSMUSG00000049577	837.8142454	-0.418528265	0.418528265	0.101911215	-4.106793022	4.01E-05	0.000252624	Zfpm1	22761	NA
ENSMUSG00000035944	355.37533	-0.41762551	0.41762551	0.085306521	-4.895587157	9.80E-07	8.82E-06	Ttc38	239570	NA
ENSMUSG00000034648	2255.300378	0.417278356	0.417278356	0.065041924	6.415529116	1.40E-10	2.59E-09	Lrrn1	16979	ENSMUST00000049285
ENSMUSG00000045730	32.63475991	0.417068147	0.417068147	0.170579579	2.445006306	0.014484961	0.043583299	Adrb2	11555	ENSMUST00000053640
ENSMUSG00000032109	253.2076209	-0.416867524	0.416867524	0.090562379	-4.603098191	4.16E-06	3.26E-05	Nlrx1	270151	NA
ENSMUSG00000082343	4.797568052	-0.416530839	0.416530839	0.165826987	-2.511839889	0.012010357	0.03714455	NA	NA	NA
ENSMUSG00000096271	550.2834441	-0.415799052	0.415799052	0.088950359	-4.674506757	2.95E-06	2.39E-05	Ccl21c	65956	ENSMUST00000178081
ENSMUSG00000028671	461.4518582	-0.415433199	0.415433199	0.071649435	-5.798136466	6.71E-09	9.31E-08	Gale	74246	NA
ENSMUSG00000039735	1511.361988	0.41426613	0.41426613	0.075107974	5.515607826	3.48E-08	4.25E-07	Fnbp1l	214459	NA
ENSMUSG00000012609	741.6682145	0.412953449	0.412953449	0.070064348	5.893916978	3.77E-09	5.47E-08	Ttll5	320244	NA
ENSMUSG00000024754	392.439488	0.412197445	0.412197445	0.08421733	4.894449191	9.86E-07	8.87E-06	Tmem2	83921	NA
ENSMUSG00000052751	960.0334206	-0.410451509	0.410451509	0.053991588	-7.602138096	2.91E-14	9.24E-13	Repin1	58887	NA
ENSMUSG00000079511	33.3005672	-0.410433671	0.410433671	0.163202098	-2.514879872	0.011907295	0.036884263	Ccdc142	243510	ENSMUST00000101253
ENSMUSG00000031323	139.1724922	-0.40764057	0.40764057	0.115773116	-3.521029622	0.000429875	0.002074774	Dmrtc1a	70887	ENSMUST00000119624
ENSMUSG00000038074	380.9944408	0.407451379	0.407451379	0.079265201	5.140356357	2.74E-07	2.78E-06	Fkbp14	231997	NA
ENSMUSG00000046618	49.48826045	0.407059391	0.407059391	0.169028747	2.408225815	0.016030262	0.047530601	Olfml2a	241327	ENSMUST00000057279
ENSMUSG00000056260	764.1744079	-0.405867326	0.405867326	0.061469127	-6.602783294	4.04E-11	8.15E-10	Lrif1	321000	NA
ENSMUSG00000048163	409.9826852	0.405850192	0.405850192	0.083907871	4.836854862	1.32E-06	1.16E-05	Selplg	20345	NA
ENSMUSG00000094065	532.5003054	-0.405509108	0.405509108	0.088341972	-4.590220224	4.43E-06	3.44E-05	Ccl21c	65956	ENSMUST00000178081
ENSMUSG00000040282	192.6523612	0.404723683	0.404723683	0.101423433	3.99043564	6.60E-05	0.000391004	BC052040	399568	NA
ENSMUSG00000073878	509.1651463	-0.401604745	0.401604745	0.092247359	-4.353563601	1.34E-05	9.38E-05	LOC100041504	100041504	ENSMUST00000177695
ENSMUSG00000073600	258.6156159	-0.400774788	0.400774788	0.090781158	-4.414735335	1.01E-05	7.28E-05	Prob1	381148	ENSMUST00000190196
ENSMUSG00000090125	2430.235269	-0.400029161	0.400029161	0.077301667	-5.174909876	2.28E-07	2.35E-06	Pou3f1	18991	ENSMUST00000053491
ENSMUSG00000031480	137.1548714	-0.398908952	0.398908952	0.126431905	-3.155128868	0.001604272	0.006568011	Thsd1	56229	NA
ENSMUSG00000026121	360.5536789	-0.398855569	0.398855569	0.084093822	-4.742982987	2.11E-06	1.77E-05	Sema4c	20353	NA
ENSMUSG00000026814	496.6245276	-0.398656817	0.398656817	0.098613077	-4.042636436	5.29E-05	0.00032157	Eng	13805	NA
ENSMUSG00000041324	120.5153648	-0.39723057	0.39723057	0.137805798	-2.882538863	0.003944845	0.014273226	Inhba	16323	NA
ENSMUSG00000018932	399.7973713	-0.39699164	0.39699164	0.075865832	-5.23281207	1.67E-07	1.77E-06	Map2k3	26397	ENSMUST00000019076
ENSMUSG00000062949	605.7841678	0.395898301	0.395898301	0.091544903	4.324635096	1.53E-05	0.000105225	Atp11c	320940	ENSMUST00000206326
ENSMUSG00000015363	665.314317	-0.393880336	0.393880336	0.060237392	-6.538801314	6.20E-11	1.22E-09	Trabd	67976	NA
ENSMUSG00000021271	401.6332859	-0.393061366	0.393061366	0.08457743	-4.647355288	3.36E-06	2.69E-05	Zfp839	72805	ENSMUST00000170060
ENSMUSG00000031328	3534.339799	-0.392988283	0.392988283	0.066980878	-5.867171246	4.43E-09	6.36E-08	Flna	192176	NA
ENSMUSG00000019852	993.062555	0.39271775	0.39271775	0.07386935	5.316382889	1.06E-07	1.17E-06	Arfgef3	215821	ENSMUST00000019999
ENSMUSG00000024235	67.45112602	-0.391176786	0.391176786	0.131793726	-2.9680987	0.002996481	0.011231048	Map3k8	26410	NA
ENSMUSG00000046761	50.96909835	-0.391154345	0.391154345	0.14905759	-2.624182671	0.008685719	0.02812141	Fam83h	105732	NA
ENSMUSG00000037736	2915.055731	0.390399371	0.390399371	0.039551156	9.870744921	5.57E-23	4.78E-21	Limch1	77569	NA
ENSMUSG00000032625	1160.170985	0.38929784	0.38929784	0.087680494	4.439959462	9.00E-06	6.53E-05	Thsd7a	330267	NA
ENSMUSG00000034957	458.5858785	-0.389291919	0.389291919	0.068116117	-5.715121979	1.10E-08	1.46E-07	Cebpa	12606	NA
ENSMUSG00000037035	190.1021836	-0.388870836	0.388870836	0.10355494	-3.755212786	0.000173194	0.000921368	Inhbb	16324	ENSMUST00000038765
ENSMUSG00000073771	208.1718977	-0.387953246	0.387953246	0.089392063	-4.339907071	1.43E-05	9.90E-05	NA	NA	NA
ENSMUSG00000044067	3057.673305	0.387102706	0.387102706	0.067616116	5.725006562	1.03E-08	1.39E-07	Gpr22	73010	ENSMUST00000057783
ENSMUSG00000070822	721.0453184	-0.386739062	0.386739062	0.056157566	-6.886677797	5.71E-12	1.32E-10	Zscan18	232875	ENSMUST00000211665
ENSMUSG00000020889	1953.142113	-0.38627563	0.38627563	0.064923205	-5.949731365	2.69E-09	4.02E-08	Nr1d1	217166	NA
ENSMUSG00000020546	496.6587329	0.385275291	0.385275291	0.071862625	5.361274917	8.26E-08	9.29E-07	Stxbp4	20913	NA
ENSMUSG00000025658	6673.756587	0.38509991	0.38509991	0.07162593	5.376543229	7.59E-08	8.59E-07	Cnksr2	245684	NA
ENSMUSG00000063804	79.62517236	-0.384890747	0.384890747	0.130289654	-2.954115973	0.003135661	0.011679803	Lin28b	380669	ENSMUST00000079390
ENSMUSG00000032528	843.8509783	-0.382161069	0.382161069	0.054729878	-6.982677115	2.90E-12	6.98E-11	Vipr1	22354	ENSMUST00000035115
ENSMUSG00000030411	870.6671525	0.381316045	0.381316045	0.07451199	5.117512555	3.10E-07	3.11E-06	Nova2	384569	ENSMUST00000172835
ENSMUSG00000032352	224.9191985	0.380736504	0.380736504	0.103043724	3.694902395	0.000219971	0.001142205	Lrrc1	214345	NA
ENSMUSG00000038916	1352.888916	0.378093746	0.378093746	0.051883645	7.287339698	3.16E-13	8.63E-12	Soga3	67412	ENSMUST00000092629
ENSMUSG00000024054	1046.292382	0.377314304	0.377314304	0.056148028	6.719992064	1.82E-11	3.87E-10	Smchd1	74355	NA
ENSMUSG00000022089	422.6483746	-0.375834254	0.375834254	0.070989003	-5.294260249	1.19E-07	1.31E-06	Bin3	57784	ENSMUST00000022680
ENSMUSG00000051111	700.2317073	0.37563931	0.37563931	0.070270422	5.345624829	9.01E-08	1.01E-06	Sv2c	75209	NA
ENSMUSG00000002799	938.6843627	-0.374341772	0.374341772	0.069114015	-5.416293204	6.08E-08	7.01E-07	Jag2	16450	ENSMUST00000075827
ENSMUSG00000098176	191.3301509	-0.372982366	0.372982366	0.092632974	-4.026453544	5.66E-05	0.000341111	Ccdc166	223648	ENSMUST00000182172
ENSMUSG00000022853	93.66302287	-0.372537284	0.372537284	0.125433972	-2.969987149	0.002978122	0.011171178	Ehhadh	74147	ENSMUST00000023559
ENSMUSG00000056004	659.380816	0.372501145	0.372501145	0.094387906	3.94649231	7.93E-05	0.000461061	9330182L06Rik	231014	NA
ENSMUSG00000102205	122.511919	-0.37246161	0.37246161	0.112686068	-3.3053031	0.000948737	0.004153949	NA	NA	NA
ENSMUSG00000042195	163.2267082	-0.370960458	0.370960458	0.107695626	-3.444526686	0.00057206	0.002665441	Slc35f2	72022	ENSMUST00000048670
ENSMUSG00000033454	716.2854065	0.370909484	0.370909484	0.068213102	5.437510849	5.40E-08	6.31E-07	Zbtb1	268564	ENSMUST00000042779
ENSMUSG00000055639	158.2066595	0.368348956	0.368348956	0.127948631	2.878881572	0.003990882	0.014411483	Dach1	13134	NA
ENSMUSG00000096629	143.9736792	-0.367925953	0.367925953	0.106104935	-3.467566823	0.000525193	0.002478133	Gm3095	100041012	ENSMUST00000112758
ENSMUSG00000026197	674.9768223	-0.366031682	0.366031682	0.078556893	-4.659447059	3.17E-06	2.55E-05	Zfand2b	68818	NA
ENSMUSG00000003573	832.7555666	-0.365061837	0.365061837	0.073094569	-4.994377	5.90E-07	5.57E-06	Homer3	26558	NA
ENSMUSG00000043811	2190.484772	-0.364371979	0.364371979	0.050046647	-7.280647208	3.32E-13	9.03E-12	Rtn4r	65079	ENSMUST00000059589
ENSMUSG00000035934	896.6243315	0.364110251	0.364110251	0.052067397	6.993056552	2.69E-12	6.50E-11	Pknox2	208076	NA
ENSMUSG00000021876	251.9066769	0.36229573	0.36229573	0.088008569	4.116596064	3.85E-05	0.0002431	Rnase4	58809	NA
ENSMUSG00000079259	98.49486097	-0.362029354	0.362029354	0.117968063	-3.068875985	0.002148658	0.008452421	Trim71	636931	ENSMUST00000111816
ENSMUSG00000063142	852.656568	0.359974098	0.359974098	0.116653116	3.085850679	0.002029707	0.008045309	Kcnma1	16531	NA
ENSMUSG00000040410	508.0030942	-0.358676258	0.358676258	0.066005995	-5.433995192	5.51E-08	6.41E-07	Fbxl4	269514	NA
ENSMUSG00000002365	305.793417	0.358591108	0.358591108	0.096831461	3.703249997	0.000212855	0.001110164	Snx9	66616	ENSMUST00000002436
ENSMUSG00000052062	96.58649864	0.358104997	0.358104997	0.121852401	2.938842347	0.003294406	0.01219352	Pard3b	72823	NA
ENSMUSG00000025366	250.2564184	-0.35797527	0.35797527	0.091053623	-3.931477474	8.44E-05	0.00048808	Esyt1	23943	ENSMUST00000026427
ENSMUSG00000005107	145.5657863	-0.357924505	0.357924505	0.109161464	-3.278854024	0.001042295	0.004506744	Slc2a9	117591	NA
ENSMUSG00000028496	1074.401559	0.353835691	0.353835691	0.058462281	6.05237574	1.43E-09	2.23E-08	Mllt3	70122	NA
ENSMUSG00000039577	855.5038549	-0.352087712	0.352087712	0.069765869	-5.046704335	4.49E-07	4.36E-06	Nphp4	260305	NA
ENSMUSG00000044320	137.7398981	-0.352014728	0.352014728	0.125836527	-2.797397051	0.005151618	0.017977101	1700001O22Rik	73598	NA
ENSMUSG00000029832	153.3209543	-0.351761009	0.351761009	0.104470277	-3.367091768	0.000759654	0.003413196	Nfe2l3	18025	NA
ENSMUSG00000021665	804.8937375	0.350419088	0.350419088	0.076828385	4.561062786	5.09E-06	3.89E-05	Hexb	15212	ENSMUST00000022169
ENSMUSG00000006931	297.0965387	-0.349793103	0.349793103	0.084983673	-4.116003569	3.85E-05	0.00024366	P3h4	66180	NA
ENSMUSG00000041949	112.7749536	0.348062895	0.348062895	0.115868762	3.003940745	0.002665072	0.010159639	Tango6	272538	ENSMUST00000048359
ENSMUSG00000074340	268.5507459	-0.347898089	0.347898089	0.097265628	-3.576783472	0.000347848	0.001722907	Ovgp1	12659	ENSMUST00000000573
ENSMUSG00000094370	91.95281153	-0.347519247	0.347519247	0.123761614	-2.807972807	0.004985444	0.017474606	Gm3500	100041678	ENSMUST00000177986
ENSMUSG00000034903	305.2998302	0.346375209	0.346375209	0.093475568	3.705515945	0.000210961	0.001101512	Cobll1	319876	NA
ENSMUSG00000090363	143.3215004	-0.344865544	0.344865544	0.108152205	-3.188705624	0.001429113	0.005953918	NA	NA	NA
ENSMUSG00000074093	1442.312432	0.343244382	0.343244382	0.054698626	6.275192093	3.49E-10	6.03E-09	Svip	75744	ENSMUST00000098414
ENSMUSG00000040188	453.2998241	0.342181445	0.342181445	0.067154265	5.095453658	3.48E-07	3.46E-06	Scamp2	24044	ENSMUST00000045791
ENSMUSG00000075289	197.3962489	-0.341984345	0.341984345	0.121772394	-2.808389753	0.004978993	0.017460026	Carns1	107239	ENSMUST00000167055
ENSMUSG00000016239	169.318842	0.340750137	0.340750137	0.141460489	2.408800784	0.016005032	0.047467811	Lonrf3	74365	NA
ENSMUSG00000025885	2914.520623	-0.340666926	0.340666926	0.060830772	-5.60024006	2.14E-08	2.71E-07	Myo5b	17919	NA
ENSMUSG00000022807	560.4374407	0.340248568	0.340248568	0.064754054	5.254475137	1.48E-07	1.59E-06	Osbpl11	106326	ENSMUST00000039733
ENSMUSG00000019856	524.0324922	0.3390897	0.3390897	0.071095862	4.769471643	1.85E-06	1.57E-05	Fam184a	75906	NA
ENSMUSG00000085084	440.8373049	-0.338460043	0.338460043	0.086618547	-3.907477737	9.33E-05	0.00053322	4930570G19Rik	329782	NA
ENSMUSG00000097405	154.8376996	-0.338299602	0.338299602	0.101334799	-3.338434633	0.000842519	0.003743852	NA	NA	NA
ENSMUSG00000025532	754.7037493	-0.337992485	0.337992485	0.054726998	-6.17597338	6.58E-10	1.09E-08	Crcp	12909	NA
ENSMUSG00000034121	207.5960886	-0.337672177	0.337672177	0.093776113	-3.60083359	0.000317199	0.00158925	Mks1	380718	NA
ENSMUSG00000025408	518.1782322	-0.337311474	0.337311474	0.063133883	-5.342796304	9.15E-08	1.02E-06	Ddit3	13198	NA
ENSMUSG00000028909	1785.844372	-0.336628064	0.336628064	0.075336875	-4.46830408	7.88E-06	5.79E-05	Ptpru	19273	NA
ENSMUSG00000032702	372.8697863	0.336523713	0.336523713	0.091587945	3.674323224	0.000238481	0.001227685	Kank1	107351	NA
ENSMUSG00000028634	1346.471864	0.336495984	0.336495984	0.055293882	6.085591562	1.16E-09	1.84E-08	Hivep3	16656	NA
ENSMUSG00000032245	294.8907269	-0.334744508	0.334744508	0.079590077	-4.205857315	2.60E-05	0.000170709	Cln6	76524	NA
ENSMUSG00000034636	4270.759767	0.334677107	0.334677107	0.077529072	4.316794975	1.58E-05	0.000108751	Zyg11b	414872	ENSMUST00000043616
ENSMUSG00000020598	7087.018991	0.334126804	0.334126804	0.07141129	4.678907277	2.88E-06	2.34E-05	Nrcam	319504	NA
ENSMUSG00000040631	438.7643759	-0.334125324	0.334125324	0.063540637	-5.25845096	1.45E-07	1.56E-06	Dok4	114255	ENSMUST00000046461
ENSMUSG00000030075	594.306225	0.333209951	0.333209951	0.082423342	4.042664901	5.28E-05	0.00032157	Cntn3	18488	NA
ENSMUSG00000028047	1053.805326	-0.332448933	0.332448933	0.050650322	-6.56360944	5.25E-11	1.04E-09	Thbs3	21827	NA
ENSMUSG00000030256	1183.423303	-0.332212133	0.332212133	0.069494626	-4.780400305	1.75E-06	1.50E-05	Bhlhe41	79362	NA
ENSMUSG00000030731	2019.351446	-0.331656646	0.331656646	0.050633718	-6.550114479	5.75E-11	1.13E-09	Syt3	20981	NA
ENSMUSG00000026109	1993.074223	0.33104093	0.33104093	0.049887492	6.635750084	3.23E-11	6.61E-10	Tmeff2	56363	NA
ENSMUSG00000020474	288.9876386	-0.33093935	0.33093935	0.088385633	-3.744266322	0.000180922	0.000958124	Polm	54125	NA
ENSMUSG00000028476	438.3467554	-0.33033862	0.33033862	0.069549463	-4.749693317	2.04E-06	1.72E-05	Reck	53614	NA
ENSMUSG00000022797	3897.950923	-0.329608868	0.329608868	0.051940134	-6.345937926	2.21E-10	3.95E-09	Tfrc	22042	NA
ENSMUSG00000005973	444.6475593	0.329352923	0.329352923	0.084913443	3.878690014	0.00010502	0.000590769	Rcn1	19672	ENSMUST00000006128
ENSMUSG00000038354	370.5221609	-0.329315007	0.329315007	0.072181334	-4.562329195	5.06E-06	3.87E-05	Ankrd35	213121	NA
ENSMUSG00000027953	1000.626564	-0.329207878	0.329207878	0.066515303	-4.949355446	7.45E-07	6.87E-06	Slc50a1	19729	NA
ENSMUSG00000016018	1577.100373	0.328506821	0.328506821	0.060477726	5.431864638	5.58E-08	6.47E-07	Skiv2l2	72198	ENSMUST00000022281
ENSMUSG00000045838	427.9114391	-0.327593499	0.327593499	0.081095747	-4.039589133	5.35E-05	0.000325101	A430105I19Rik	214239	ENSMUST00000059997
ENSMUSG00000002489	3454.322067	0.326108247	0.326108247	0.058332268	5.590529217	2.26E-08	2.86E-07	Tiam1	21844	NA
ENSMUSG00000039989	896.7429876	-0.325572596	0.325572596	0.05619767	-5.793346827	6.90E-09	9.57E-08	Cbx4	12418	ENSMUST00000026665
ENSMUSG00000096003	83.51059773	-0.325344719	0.325344719	0.129269393	-2.516796218	0.01184273	0.036737721	Gm3500	100041678	ENSMUST00000177986
ENSMUSG00000028080	722.5797167	0.325076851	0.325076851	0.077053603	4.218840365	2.46E-05	0.000162262	Lrba	80877	NA
ENSMUSG00000028950	100.9870895	-0.323669882	0.323669882	0.121773295	-2.657970967	0.007861266	0.02582704	Tas1r1	110326	ENSMUST00000030792
ENSMUSG00000024883	2333.966911	-0.322476551	0.322476551	0.065811836	-4.899978055	9.58E-07	8.66E-06	Rin1	225870	ENSMUST00000025818
ENSMUSG00000025316	790.0149653	0.321067886	0.321067886	0.075382107	4.259205512	2.05E-05	0.000137502	Banp	53325	NA
ENSMUSG00000034321	462.2744964	-0.320490379	0.320490379	0.077403473	-4.140516777	3.47E-05	0.000221779	Exosc1	66583	NA
ENSMUSG00000029804	4130.827722	0.320267686	0.320267686	0.064771735	4.944559342	7.63E-07	7.03E-06	Herc3	73998	NA
ENSMUSG00000024290	1330.560262	0.319500041	0.319500041	0.063091456	5.064077789	4.10E-07	4.02E-06	Rock1	19877	ENSMUST00000067947
ENSMUSG00000021007	750.3511403	-0.316882935	0.316882935	0.069916794	-4.532286393	5.83E-06	4.40E-05	Spata7	104871	NA
ENSMUSG00000019883	130.3434923	0.316730207	0.316730207	0.111130274	2.850080315	0.004370819	0.015603025	Echdc1	52665	NA
ENSMUSG00000019338	791.0557488	-0.316021987	0.316021987	0.051202527	-6.171999768	6.74E-10	1.11E-08	Zfp687	78266	NA
ENSMUSG00000040363	438.4006701	-0.315888909	0.315888909	0.077025155	-4.101113553	4.11E-05	0.000257866	Bcor	71458	NA
ENSMUSG00000035397	1333.804621	-0.31578798	0.31578798	0.05487499	-5.754679517	8.68E-09	1.18E-07	Klf16	118445	ENSMUST00000038558
ENSMUSG00000008305	1826.803175	0.315013511	0.315013511	0.050796181	6.201519516	5.59E-10	9.35E-09	Tle1	21885	NA
ENSMUSG00000052942	706.5340653	-0.313775423	0.313775423	0.096774731	-3.242328022	0.001185575	0.005039715	Glis3	226075	NA
ENSMUSG00000030822	808.8633945	-0.3131463	0.3131463	0.056916548	-5.501849871	3.76E-08	4.55E-07	Prr14	233895	NA
ENSMUSG00000041147	331.8235669	-0.3129404	0.3129404	0.082662876	-3.785742934	0.00015325	0.000824635	Brca2	12190	NA
ENSMUSG00000004270	422.5942505	-0.311909896	0.311909896	0.068004405	-4.58661313	4.50E-06	3.49E-05	Lpcat3	14792	NA
ENSMUSG00000092083	710.2452504	0.310974388	0.310974388	0.078016893	3.985987852	6.72E-05	0.000397558	Kcnb2	98741	ENSMUST00000175681
ENSMUSG00000046449	1446.207652	0.309775635	0.309775635	0.078312897	3.955614551	7.63E-05	0.000445141	C77370	245555	NA
ENSMUSG00000020656	1131.728073	-0.309411925	0.309411925	0.047480947	-6.516549092	7.19E-11	1.39E-09	Grhl1	195733	NA
ENSMUSG00000022559	974.7299928	-0.308550844	0.308550844	0.058259228	-5.296171177	1.18E-07	1.30E-06	Fbxl6	30840	ENSMUST00000023219
ENSMUSG00000037685	5496.891529	0.308116063	0.308116063	0.06453056	4.774730972	1.80E-06	1.53E-05	Atp8a1	11980	NA
ENSMUSG00000023886	1076.316575	-0.307558697	0.307558697	0.068114937	-4.515290042	6.32E-06	4.73E-05	Smoc2	64074	ENSMUST00000024660
ENSMUSG00000019820	799.889717	0.307065548	0.307065548	0.074565331	4.118073971	3.82E-05	0.000241612	Utrn	22288	ENSMUST00000076817
ENSMUSG00000030815	796.2270495	-0.306717974	0.306717974	0.066473989	-4.614105138	3.95E-06	3.11E-05	Phkg2	68961	NA
ENSMUSG00000056209	185.6006604	0.306578614	0.306578614	0.099139572	3.092393954	0.001985492	0.007902149	Npm3	18150	ENSMUST00000070215
ENSMUSG00000066043	237.6000852	0.306309574	0.306309574	0.107034298	2.861788975	0.004212573	0.015099556	Phactr4	100169	NA
ENSMUSG00000018659	790.3645781	-0.306031777	0.306031777	0.055612545	-5.502926989	3.74E-08	4.53E-07	Pnpo	103711	NA
ENSMUSG00000021379	1141.624034	0.305383187	0.305383187	0.077979111	3.916217848	8.99E-05	0.000516028	Id4	15904	ENSMUST00000021810
ENSMUSG00000050953	4401.543229	0.305333099	0.305333099	0.036763141	8.305413864	9.95E-17	4.34E-15	Gja1	14609	ENSMUST00000068581
ENSMUSG00000091735	376.4942541	-0.305054267	0.305054267	0.083889794	-3.636369227	0.000276508	0.001405222	Gpr62	436090	ENSMUST00000164834
ENSMUSG00000039842	249.2309009	0.305045802	0.305045802	0.098863163	3.085535534	0.002031859	0.008052477	Mcph1	244329	NA
ENSMUSG00000036430	660.2324939	-0.304849911	0.304849911	0.072033701	-4.232045664	2.32E-05	0.000153583	Tbcc	72726	ENSMUST00000040434
ENSMUSG00000047221	370.730728	0.304696563	0.304696563	0.069291999	4.397283503	1.10E-05	7.83E-05	Fam185a	330050	ENSMUST00000056045
ENSMUSG00000014773	183.6165938	-0.304457935	0.304457935	0.097858826	-3.111195459	0.001863316	0.007484584	Dll1	13388	NA
ENSMUSG00000007656	2751.959383	0.302880503	0.302880503	0.047306278	6.40254358	1.53E-10	2.79E-09	Arpp19	59046	NA
ENSMUSG00000032855	4007.754462	-0.301725557	0.301725557	0.089102152	-3.386288117	0.00070845	0.003210852	Pkd1	18763	ENSMUST00000035565
ENSMUSG00000031972	192.6431895	-0.301473914	0.301473914	0.104303539	-2.890351729	0.00384811	0.013966994	Acta1	11459	ENSMUST00000034453
ENSMUSG00000071645	674.2364124	-0.300543356	0.300543356	0.058944339	-5.098765377	3.42E-07	3.40E-06	Tut1	70044	ENSMUST00000096239
ENSMUSG00000040998	1047.011212	0.300391654	0.300391654	0.082677317	3.633301897	0.000279817	0.001420499	Npnt	114249	NA
ENSMUSG00000033434	290.357216	-0.29949565	0.29949565	0.089905778	-3.331216928	0.000864672	0.003825597	Gtpbp6	107999	NA
ENSMUSG00000047045	405.8486314	0.298141656	0.298141656	0.081400615	3.662646249	0.000249623	0.001279701	Tmem164	209497	NA
ENSMUSG00000060314	622.6786952	-0.295947559	0.295947559	0.084227682	-3.513661448	0.000441976	0.002127917	Zfp941	407812	NA
ENSMUSG00000064215	1036.748158	0.295864365	0.295864365	0.102102473	2.897719884	0.003758861	0.01368761	Ifi27	52668	NA
ENSMUSG00000036356	376.3615624	0.295061831	0.295061831	0.080862794	3.648919571	0.000263346	0.001344457	Csgalnact1	234356	NA
ENSMUSG00000040407	1582.141746	0.294803234	0.294803234	0.061110614	4.824092175	1.41E-06	1.22E-05	Akap9	100986	NA
ENSMUSG00000002688	419.414546	0.293744364	0.293744364	0.069055652	4.253733863	2.10E-05	0.000140305	Prkd1	18760	ENSMUST00000002765
ENSMUSG00000022176	453.2310361	-0.292192169	0.292192169	0.09022554	-3.23846407	0.001201752	0.005101073	Rem2	140743	NA
ENSMUSG00000049100	2025.097308	0.29152071	0.29152071	0.057785286	5.044895206	4.54E-07	4.40E-06	Pcdh10	18526	NA
ENSMUSG00000046613	1166.384239	-0.291398273	0.291398273	0.05069422	-5.748155755	9.02E-09	1.22E-07	Vwa5b2	328643	NA
ENSMUSG00000048960	1438.404991	0.29139712	0.29139712	0.083230191	3.501098776	0.000463344	0.002218028	Prex2	109294	NA
ENSMUSG00000001542	664.5516105	0.291113178	0.291113178	0.069974992	4.160245983	3.18E-05	0.000205032	Ell2	192657	ENSMUST00000001583
ENSMUSG00000061411	1478.024078	-0.290579854	0.290579854	0.055329488	-5.25180812	1.51E-07	1.61E-06	Nol4l	329540	NA
ENSMUSG00000036678	442.9564056	-0.289923276	0.289923276	0.071914976	-4.031472886	5.54E-05	0.000334887	Aaas	223921	ENSMUST00000041208
ENSMUSG00000052852	2784.236276	0.289088792	0.289088792	0.047562045	6.078140449	1.22E-09	1.92E-08	Reep1	52250	ENSMUST00000121469
ENSMUSG00000079396	116.0207972	-0.288550228	0.288550228	0.11749261	-2.455901077	0.014053184	0.042463013	LOC100861615	100861615	ENSMUST00000170104
ENSMUSG00000038530	3492.658877	0.288080126	0.288080126	0.066037135	4.362395878	1.29E-05	9.04E-05	Rgs4	19736	NA
ENSMUSG00000026904	6446.94051	0.287817698	0.287817698	0.060842241	4.73055715	2.24E-06	1.87E-05	Slc4a10	94229	NA
ENSMUSG00000058881	350.5868944	-0.287617831	0.287617831	0.09176199	-3.134389635	0.00172212	0.006991784	Zfp516	329003	NA
ENSMUSG00000045211	950.3694436	-0.287500582	0.287500582	0.056242995	-5.111758052	3.19E-07	3.20E-06	Nudt18	213484	ENSMUST00000089049
ENSMUSG00000066129	3497.478664	-0.287302147	0.287302147	0.053311966	-5.38907437	7.08E-08	8.06E-07	Kndc1	76484	NA
ENSMUSG00000034235	1363.893063	0.286003752	0.286003752	0.062503142	4.575830011	4.74E-06	3.66E-05	Usp54	78787	NA
ENSMUSG00000054091	993.4669161	0.284390997	0.284390997	0.059204935	4.803501549	1.56E-06	1.35E-05	1810037I17Rik	67704	ENSMUST00000106429
ENSMUSG00000002963	882.4633456	-0.283894207	0.283894207	0.065804453	-4.314209661	1.60E-05	0.000109935	Pnkp	59047	NA
ENSMUSG00000028383	647.6790575	0.283591864	0.283591864	0.066428906	4.269103357	1.96E-05	0.000131956	Hsdl2	72479	NA
ENSMUSG00000038271	1940.853225	-0.282231701	0.282231701	0.044913185	-6.283938699	3.30E-10	5.73E-09	Iffo1	320678	NA
ENSMUSG00000020863	8764.840115	0.281011881	0.281011881	0.054852263	5.123068096	3.01E-07	3.03E-06	Luc7l3	67684	NA
ENSMUSG00000030083	1037.257684	-0.280628428	0.280628428	0.054059729	-5.191080891	2.09E-07	2.18E-06	Abtb1	80283	NA
ENSMUSG00000030302	9261.402335	0.280358969	0.280358969	0.046795725	5.991123502	2.08E-09	3.17E-08	Atp2b2	11941	NA
ENSMUSG00000037999	1772.310092	0.280358246	0.280358246	0.075471597	3.71475173	0.000203403	0.001065377	Arap2	212285	NA
ENSMUSG00000070544	3948.912962	0.280009411	0.280009411	0.058026598	4.82553556	1.40E-06	1.22E-05	Top1	21969	ENSMUST00000109468
ENSMUSG00000062209	1347.568771	0.279677589	0.279677589	0.07016036	3.986262201	6.71E-05	0.000397338	Erbb4	13869	NA
ENSMUSG00000034543	1727.7567	-0.277821969	0.277821969	0.04560351	-6.092118134	1.11E-09	1.78E-08	Morc2a	74522	NA
ENSMUSG00000048755	490.2069438	-0.277758492	0.277758492	0.071755853	-3.870882748	0.000108442	0.000608553	Mcat	223722	ENSMUST00000061882
ENSMUSG00000026727	492.8619707	0.277330473	0.277330473	0.073217664	3.787753634	0.000152015	0.000818744	Rsu1	20163	NA
ENSMUSG00000020935	1080.132313	0.277234891	0.277234891	0.054586519	5.078816041	3.80E-07	3.75E-06	Dcakd	68087	ENSMUST00000021313
ENSMUSG00000029726	1111.892187	-0.276185795	0.276185795	0.049964715	-5.527616698	3.25E-08	3.98E-07	Mepce	231803	NA
ENSMUSG00000034021	3346.553987	0.276175929	0.276175929	0.055024489	5.019145687	5.19E-07	4.95E-06	Pds5b	100710	NA
ENSMUSG00000030499	355.7067264	-0.275239107	0.275239107	0.070035991	-3.929966637	8.50E-05	0.000490638	Kctd15	233107	ENSMUST00000108069
ENSMUSG00000058248	1058.167729	0.275098831	0.275098831	0.093590364	2.939392687	0.003288561	0.012173811	Kcnh1	16510	NA
ENSMUSG00000096795	383.6671651	-0.273245012	0.273245012	0.086398217	-3.162623279	0.001563545	0.006424829	Zfp433	73610	ENSMUST00000200889
ENSMUSG00000028005	3857.623831	0.272624377	0.272624377	0.051415019	5.302426789	1.14E-07	1.25E-06	Gucy1b3	54195	NA
ENSMUSG00000023051	898.2120163	-0.272324223	0.272324223	0.063723037	-4.27356001	1.92E-05	0.000129754	Tarbp2	21357	NA
ENSMUSG00000031561	1275.535434	0.272192137	0.272192137	0.10223682	2.662368956	0.007759278	0.025544579	Tenm3	23965	NA
ENSMUSG00000069135	567.6547351	-0.271187233	0.271187233	0.058177875	-4.661346452	3.14E-06	2.53E-05	Fgfr1op	75296	NA
ENSMUSG00000035107	370.1627689	0.271060013	0.271060013	0.097230171	2.787817901	0.005306436	0.018439846	Dcbld2	73379	NA
ENSMUSG00000015476	7713.16672	-0.270676519	0.270676519	0.039718676	-6.814842512	9.44E-12	2.10E-10	Prrt1	260297	ENSMUST00000015620
ENSMUSG00000024798	236.2014512	0.270371808	0.270371808	0.098408671	2.747438875	0.00600627	0.020497315	Htr7	15566	NA
ENSMUSG00000018076	2503.67379	0.269854218	0.269854218	0.06260409	4.310488645	1.63E-05	0.000111605	Med13l	76199	NA
ENSMUSG00000061578	1671.640691	0.269481391	0.269481391	0.060418608	4.460238324	8.19E-06	5.99E-05	Ksr2	333050	ENSMUST00000073347
ENSMUSG00000022994	1280.101742	-0.268280984	0.268280984	0.073338244	-3.658132074	0.00025406	0.001301308	Adcy6	11512	ENSMUST00000096224
ENSMUSG00000038608	3625.949291	0.26793172	0.26793172	0.049719755	5.3888383	7.09E-08	8.07E-07	Dock10	210293	NA
ENSMUSG00000025034	2328.675666	-0.2666364	0.2666364	0.047951429	-5.560551691	2.69E-08	3.34E-07	Trim8	93679	ENSMUST00000026008
ENSMUSG00000025026	3803.07241	0.266121774	0.266121774	0.042704577	6.231692077	4.61E-10	7.84E-09	Add3	27360	NA
ENSMUSG00000004054	529.0836485	-0.26577906	0.26577906	0.069287321	-3.835897492	0.000125107	0.000688704	Map3k11	26403	ENSMUST00000004156
ENSMUSG00000040007	1608.262777	-0.26458965	0.26458965	0.046337146	-5.710098162	1.13E-08	1.50E-07	Bahd1	228536	ENSMUST00000151162
ENSMUSG00000039220	1613.087363	-0.264417055	0.264417055	0.042667886	-6.19709768	5.75E-10	9.59E-09	Ppp1r10	52040	NA
ENSMUSG00000022770	2772.671423	0.264282183	0.264282183	0.050657387	5.217051241	1.82E-07	1.91E-06	Dlg1	13383	NA
ENSMUSG00000020376	694.2248438	0.264010689	0.264010689	0.064307301	4.105454381	4.04E-05	0.000253818	Rnf130	59044	NA
ENSMUSG00000036510	1512.248616	0.262875081	0.262875081	0.065430261	4.017637674	5.88E-05	0.000352707	Cdh8	12564	NA
ENSMUSG00000067851	2829.939278	0.261851818	0.261851818	0.060300057	4.342480444	1.41E-05	9.80E-05	Arfgef1	211673	NA
ENSMUSG00000063160	3712.802073	-0.261436133	0.261436133	0.050677333	-5.15883766	2.48E-07	2.54E-06	Numbl	18223	NA
ENSMUSG00000026640	2683.367007	0.260361887	0.260361887	0.071870874	3.622634234	0.000291618	0.001474333	Plxna2	18845	NA
ENSMUSG00000024642	1457.58752	0.26003317	0.26003317	0.05087727	5.110989111	3.20E-07	3.21E-06	Tle4	21888	NA
ENSMUSG00000028133	393.8195167	-0.259892204	0.259892204	0.069831442	-3.721707541	0.00019788	0.001039703	Rwdd3	66568	NA
ENSMUSG00000031292	3719.38093	0.258971484	0.258971484	0.058904192	4.396486484	1.10E-05	7.85E-05	Cdkl5	382253	NA
ENSMUSG00000022999	380.44349	-0.258341499	0.258341499	0.068824648	-3.75361891	0.0001743	0.000926408	Lmbr1l	74775	NA
ENSMUSG00000064225	2322.389451	0.257597377	0.257597377	0.063037778	4.086396875	4.38E-05	0.00027251	Paqr9	75552	ENSMUST00000079597
ENSMUSG00000040054	2487.671864	-0.257197707	0.257197707	0.059555962	-4.318588768	1.57E-05	0.000107903	Baz2a	116848	NA
ENSMUSG00000047098	733.8345546	-0.256880424	0.256880424	0.055578362	-4.621950295	3.80E-06	3.00E-05	Rnf31	268749	NA
ENSMUSG00000028360	1423.755254	-0.256506252	0.256506252	0.065703812	-3.903978239	9.46E-05	0.000539414	Slc44a5	242259	ENSMUST00000089948
ENSMUSG00000036617	1462.496569	0.254518031	0.254518031	0.055623059	4.575764738	4.74E-06	3.66E-05	Etl4	208618	NA
ENSMUSG00000032050	2268.55182	0.254071795	0.254071795	0.042035936	6.044156997	1.50E-09	2.33E-08	Rdx	19684	NA
ENSMUSG00000066829	667.8134129	-0.253562619	0.253562619	0.057014712	-4.447319132	8.69E-06	6.32E-05	Zfp810	235050	ENSMUST00000086278
ENSMUSG00000054499	625.2982553	-0.25323825	0.25323825	0.058433577	-4.333779745	1.47E-05	0.00010134	Dedd2	67379	ENSMUST00000206750
ENSMUSG00000020196	2338.169282	-0.251963724	0.251963724	0.041483629	-6.073810972	1.25E-09	1.97E-08	Cabin1	104248	ENSMUST00000001712
ENSMUSG00000037855	7588.88356	0.2510421	0.2510421	0.046474596	5.401705937	6.60E-08	7.56E-07	Zfp365	216049	NA
ENSMUSG00000026568	2042.156466	0.25087015	0.25087015	0.061455757	4.082126134	4.46E-05	0.000277052	Mpc2	70456	ENSMUST00000195026
ENSMUSG00000021686	1620.784653	0.250194347	0.250194347	0.055409385	4.51537855	6.32E-06	4.73E-05	Ap3b1	11774	ENSMUST00000022196
ENSMUSG00000059857	1079.223393	0.249954239	0.249954239	0.061298106	4.077682901	4.55E-05	0.000281521	Ntng1	80883	NA
ENSMUSG00000071647	490.1516381	-0.249917353	0.249917353	0.078490156	-3.18405984	0.00145225	0.006039166	Eml3	225898	ENSMUST00000096241
ENSMUSG00000024118	235.5219346	-0.249138933	0.249138933	0.085270132	-2.921760855	0.003480587	0.012787634	1600002H07Rik	72016	NA
ENSMUSG00000008398	255.1017914	-0.248294361	0.248294361	0.09449745	-2.627524465	0.008600866	0.027892961	Elk3	13713	NA
ENSMUSG00000029211	3197.858048	0.247904729	0.247904729	0.049968773	4.961192998	7.01E-07	6.48E-06	Gabra4	14397	NA
ENSMUSG00000103906	158.3167737	-0.247244318	0.247244318	0.103621947	-2.386022714	0.017031699	0.049987258	Tigd5	105734	ENSMUST00000192937
ENSMUSG00000020491	260.8952247	-0.246529537	0.246529537	0.080763135	-3.05250083	0.002269431	0.00886202	2810021J22Rik	69944	NA
ENSMUSG00000036885	1160.162522	0.246378931	0.246378931	0.064668408	3.809880874	0.000139034	0.000756656	Arhgef26	622434	NA
ENSMUSG00000040209	1733.89488	0.24373324	0.24373324	0.045225479	5.389290392	7.07E-08	8.06E-07	Zfp704	170753	NA
ENSMUSG00000048264	2092.329424	0.24357789	0.24357789	0.066381772	3.669349024	0.000243169	0.001249074	Dip2c	208440	NA
ENSMUSG00000024109	13639.96989	0.243489119	0.243489119	0.042396022	5.743206711	9.29E-09	1.25E-07	Nrxn1	18189	NA
ENSMUSG00000024563	546.0844155	0.243362404	0.243362404	0.081977926	2.968633335	0.002991273	0.011213323	Smad2	17126	NA
ENSMUSG00000009739	3158.410728	-0.242907929	0.242907929	0.04271853	-5.686242689	1.30E-08	1.71E-07	Pou6f1	19009	NA
ENSMUSG00000047037	981.9774903	0.242711879	0.242711879	0.073064094	3.32190362	0.000894056	0.003940711	Nipa1	233280	ENSMUST00000052204
ENSMUSG00000075318	8334.887285	0.242616423	0.242616423	0.042231906	5.744860825	9.20E-09	1.24E-07	Scn2a	110876	NA
ENSMUSG00000040820	265.2246255	-0.241757398	0.241757398	0.081618485	-2.9620422	0.003056059	0.011421447	Hlcs	110948	NA
ENSMUSG00000022957	3707.32643	0.241643069	0.241643069	0.05848053	4.132025995	3.60E-05	0.000228988	Itsn1	16443	NA
ENSMUSG00000025950	977.8111725	0.241096006	0.241096006	0.06477966	3.721785625	0.000197819	0.001039615	Idh1	15926	NA
ENSMUSG00000006005	2635.447222	0.240850512	0.240850512	0.053141378	4.532259475	5.84E-06	4.40E-05	Tpr	108989	NA
ENSMUSG00000051390	754.4667687	-0.239000152	0.239000152	0.055611574	-4.29766927	1.73E-05	0.000117775	Zbtb22	81630	ENSMUST00000174463
ENSMUSG00000058486	615.9052592	-0.238953154	0.238953154	0.063127144	-3.785267943	0.000153543	0.000826021	Wdr91	101240	NA
ENSMUSG00000005682	1034.055412	-0.238748487	0.238748487	0.05775685	-4.133682625	3.57E-05	0.000227735	Pan2	103135	ENSMUST00000005825
ENSMUSG00000025227	681.9614523	-0.23855238	0.23855238	0.056838704	-4.197005969	2.70E-05	0.000176724	Mfsd13a	75146	NA
ENSMUSG00000032010	2515.397789	0.237866989	0.237866989	0.058710327	4.051535756	5.09E-05	0.000311114	Usp2	53376	NA
ENSMUSG00000007783	3243.938883	-0.237109308	0.237109308	0.037138358	-6.384485509	1.72E-10	3.11E-09	Cpt1c	78070	ENSMUST00000063761
ENSMUSG00000025876	3777.009175	-0.236205165	0.236205165	0.05208823	-4.534712828	5.77E-06	4.36E-05	Unc5a	107448	NA
ENSMUSG00000031661	267.524082	-0.235885637	0.235885637	0.090139387	-2.616898597	0.00887327	0.028633627	Nkd1	93960	NA
ENSMUSG00000094614	375.6703501	0.235698138	0.235698138	0.089384002	2.636916369	0.008366346	0.027230449	NA	NA	NA
ENSMUSG00000059921	1324.069824	0.235167864	0.235167864	0.093172042	2.524017484	0.011602216	0.036111203	Unc5c	22253	NA
ENSMUSG00000027646	3584.116853	-0.234659204	0.234659204	0.041603457	-5.64037753	1.70E-08	2.19E-07	Src	20779	NA
ENSMUSG00000037907	2592.206144	-0.234231096	0.234231096	0.048199405	-4.859626334	1.18E-06	1.05E-05	Ankrd13b	268445	NA
ENSMUSG00000034488	3465.912186	0.233700063	0.233700063	0.048946835	4.774569444	1.80E-06	1.54E-05	Edil3	13612	NA
ENSMUSG00000035725	533.7379983	0.232581475	0.232581475	0.073150406	3.179496709	0.00147531	0.006119168	Prkx	19108	NA
ENSMUSG00000091475	666.9499965	-0.232537311	0.232537311	0.079514664	-2.924458189	0.003450564	0.012692121	2810468N07Rik	72834	NA
ENSMUSG00000031409	2908.479482	-0.231567017	0.231567017	0.055365384	-4.182523472	2.88E-05	0.000187481	Tceal6	66104	ENSMUST00000033783
ENSMUSG00000020175	1093.315572	-0.231530865	0.231530865	0.052081363	-4.445560763	8.77E-06	6.37E-05	Rab36	76877	NA
ENSMUSG00000027423	1978.213192	0.230614009	0.230614009	0.038542135	5.983425826	2.18E-09	3.32E-08	Snx5	69178	NA
ENSMUSG00000026827	4274.533989	0.230535703	0.230535703	0.049357731	4.670711088	3.00E-06	2.43E-05	Gpd2	14571	NA
ENSMUSG00000022456	16336.22016	-0.229930159	0.229930159	0.047578181	-4.832680758	1.35E-06	1.18E-05	03-Sep	24050	NA
ENSMUSG00000047539	1346.051783	0.229677825	0.229677825	0.067356757	3.409870574	0.000649937	0.00297096	Fbxo28	67948	ENSMUST00000051431
ENSMUSG00000051615	2761.871019	0.229665744	0.229665744	0.050193451	4.575611728	4.75E-06	3.66E-05	Rap2a	76108	NA
ENSMUSG00000026812	2143.345878	-0.228783277	0.228783277	0.050931593	-4.491971791	7.06E-06	5.23E-05	Tsc1	64930	NA
ENSMUSG00000024826	1453.564811	0.228511849	0.228511849	0.047629199	4.797726019	1.60E-06	1.38E-05	Dpf2	19708	NA
ENSMUSG00000035172	300.6702348	-0.228337738	0.228337738	0.077342817	-2.952281104	0.003154356	0.011730779	Plekhh3	217198	NA
ENSMUSG00000003585	1946.185617	-0.2277355	0.2277355	0.042180379	-5.399086095	6.70E-08	7.66E-07	Sec14l2	67815	NA
ENSMUSG00000054434	259.3306836	-0.227663495	0.227663495	0.083147663	-2.738062475	0.006180233	0.021013237	Tmem120b	330189	NA
ENSMUSG00000027167	274.1307969	0.227242937	0.227242937	0.085663882	2.652727514	0.00798443	0.026172925	Elp4	77766	NA
ENSMUSG00000034171	6089.97196	-0.227038913	0.227038913	0.049593516	-4.577995862	4.69E-06	3.62E-05	Faah	14073	NA
ENSMUSG00000069662	4637.235108	0.226051387	0.226051387	0.04891351	4.621450935	3.81E-06	3.01E-05	Marcks	17118	ENSMUST00000092584
ENSMUSG00000035382	703.6336184	-0.225217837	0.225217837	0.05996735	-3.755674336	0.000172875	0.000920461	Pcsk7	18554	ENSMUST00000039059
ENSMUSG00000025337	1762.87293	-0.22520188	0.22520188	0.043888332	-5.131247225	2.88E-07	2.91E-06	Sbds	66711	NA
ENSMUSG00000026867	2356.532783	0.224921191	0.224921191	0.050105408	4.488960367	7.16E-06	5.30E-05	Gapvd1	66691	NA
ENSMUSG00000022419	441.9145677	0.224807812	0.224807812	0.083986769	2.676705078	0.007435005	0.024599173	Deptor	97998	NA
ENSMUSG00000002968	2388.858973	-0.22422834	0.22422834	0.044430824	-5.046684208	4.50E-07	4.36E-06	Med25	75613	ENSMUST00000208253
ENSMUSG00000026335	4702.369432	0.22419212	0.22419212	0.051385731	4.362925529	1.28E-05	9.03E-05	Pam	18484	NA
ENSMUSG00000021051	2159.823366	0.223624418	0.223624418	0.06117087	3.655733838	0.000256447	0.001312387	Ppp2r5e	26932	ENSMUST00000021447
ENSMUSG00000025268	930.4178898	0.223059465	0.223059465	0.050891744	4.383018709	1.17E-05	8.32E-05	Maged2	80884	NA
ENSMUSG00000029108	1416.109408	0.22292642	0.22292642	0.082966213	2.686954277	0.007210682	0.023989168	Pcdh7	54216	NA
ENSMUSG00000031119	1016.002099	0.222779187	0.222779187	0.059898163	3.719299156	0.000199776	0.001048725	Gpc4	14735	ENSMUST00000033450
ENSMUSG00000056153	503.2896735	0.22192296	0.22192296	0.066213226	3.351640934	0.000803341	0.003590196	Socs6	54607	NA
ENSMUSG00000038604	3122.736156	-0.219615982	0.219615982	0.051603688	-4.25581949	2.08E-05	0.000139281	Fam65a	75687	ENSMUST00000043531
ENSMUSG00000062184	861.9545477	0.218797048	0.218797048	0.071186842	3.073560236	0.00211521	0.008334845	Hs6st2	50786	NA
ENSMUSG00000038299	713.279237	0.218556781	0.218556781	0.053920561	4.053310631	5.05E-05	0.000309247	Wdr36	225348	NA
ENSMUSG00000022124	2740.516061	0.217283971	0.217283971	0.043130443	5.037833095	4.71E-07	4.55E-06	Fbxl3	50789	NA
ENSMUSG00000043557	1890.759755	-0.216728471	0.216728471	0.086421009	-2.507821571	0.012147799	0.037510174	Mdga1	74762	NA
ENSMUSG00000045795	680.9738595	-0.216486898	0.216486898	0.053740096	-4.028405518	5.62E-05	0.000338849	Whamm	434204	NA
ENSMUSG00000024952	989.7073212	-0.215886083	0.215886083	0.051997347	-4.151867258	3.30E-05	0.000211986	Rps6ka4	56613	NA
ENSMUSG00000036206	670.8089526	0.215822433	0.215822433	0.075683772	2.851634225	0.004349512	0.015538805	Sh3bp4	98402	NA
ENSMUSG00000031352	640.1707252	0.214291446	0.214291446	0.066688114	3.213337916	0.001312018	0.00552199	Hccs	15159	NA
ENSMUSG00000029022	723.8008393	-0.213836395	0.213836395	0.061196604	-3.49425263	0.000475391	0.002268007	Miip	28010	NA
ENSMUSG00000044667	12942.62565	0.213815157	0.213815157	0.042531912	5.027170083	4.98E-07	4.79E-06	Plppr4	229791	NA
ENSMUSG00000024098	802.0124749	0.213780355	0.213780355	0.057213018	3.7365684	0.000186549	0.000985917	Twsg1	65960	ENSMUST00000024906
ENSMUSG00000026821	2360.914076	-0.213761513	0.213761513	0.054992887	-3.88707568	0.000101459	0.000572937	Ralgds	19730	NA
ENSMUSG00000020422	1655.098306	0.212978713	0.212978713	0.064174208	3.318758736	0.000904185	0.003980114	Tns3	319939	NA
ENSMUSG00000028053	3272.907171	0.211970507	0.211970507	0.069833562	3.035367269	0.002402429	0.00929151	Ash1l	192195	NA
ENSMUSG00000058587	554.6123819	0.211681458	0.211681458	0.058637663	3.60999139	0.000306207	0.00153945	Tmod3	50875	ENSMUST00000072232
ENSMUSG00000076435	409.9458692	-0.211577021	0.211577021	0.080612151	-2.624629396	0.008674333	0.02809594	Acsf2	264895	ENSMUST00000103164
ENSMUSG00000027177	2094.9876	0.211296626	0.211296626	0.05867368	3.60121652	0.000316732	0.001587332	Hipk3	15259	NA
ENSMUSG00000021357	1260.180458	0.211219425	0.211219425	0.056645819	3.728773426	0.000192414	0.001015311	Exoc2	66482	NA
ENSMUSG00000068798	1789.646639	0.210984512	0.210984512	0.048388469	4.360222894	1.30E-05	9.13E-05	Rap1a	109905	NA
ENSMUSG00000038552	2603.946957	-0.210493302	0.210493302	0.03863159	-5.448735133	5.07E-08	5.96E-07	Fndc4	64339	NA
ENSMUSG00000038497	760.1153093	0.210431918	0.210431918	0.060395957	3.48420539	0.000493601	0.002344177	Tmco3	234076	ENSMUST00000210063
ENSMUSG00000039952	1907.781933	0.209285646	0.209285646	0.068221831	3.067722493	0.002156968	0.00848084	Dag1	13138	NA
ENSMUSG00000018589	253.9794714	0.208732873	0.208732873	0.087333375	2.390069927	0.016845165	0.049508042	Glra2	237213	ENSMUST00000058787
ENSMUSG00000032320	2824.085797	0.208509926	0.208509926	0.044068004	4.731549083	2.23E-06	1.86E-05	Rcn2	26611	ENSMUST00000147842
ENSMUSG00000049583	7699.767683	0.208470943	0.208470943	0.053555357	3.892625411	9.92E-05	0.000562425	Grm5	108071	NA
ENSMUSG00000018340	2959.888416	0.208293653	0.208293653	0.034474584	6.041948333	1.52E-09	2.36E-08	Anxa6	11749	NA
ENSMUSG00000022361	1815.402523	0.207592695	0.207592695	0.043316882	4.792420033	1.65E-06	1.42E-05	Zhx1	22770	NA
ENSMUSG00000059552	790.2861228	-0.206177464	0.206177464	0.061496263	-3.352682817	0.000800324	0.003578079	Trp53	22059	NA
ENSMUSG00000029603	1895.241884	-0.206046739	0.206046739	0.040875279	-5.040864395	4.63E-07	4.48E-06	Dtx1	14357	NA
ENSMUSG00000020132	1431.497682	0.204814744	0.204814744	0.045734819	4.478310987	7.52E-06	5.54E-05	Rab21	216344	ENSMUST00000020343
ENSMUSG00000044005	579.8589683	-0.204125504	0.204125504	0.0700787	-2.912803829	0.003581995	0.013119044	Gls2	216456	NA
ENSMUSG00000038349	1154.53178	0.203876691	0.203876691	0.063932307	3.188946282	0.001427924	0.005951081	Plcl1	227120	NA
ENSMUSG00000019828	2250.686156	0.203849214	0.203849214	0.053507551	3.809727983	0.00013912	0.000756949	Grm1	14816	NA
ENSMUSG00000004151	2003.536425	0.203252069	0.203252069	0.064375545	3.157286942	0.001592446	0.006532369	Etv1	14009	NA
ENSMUSG00000041119	474.462747	-0.202976898	0.202976898	0.079547294	-2.551650577	0.010721398	0.033714745	Pde9a	18585	NA
ENSMUSG00000040811	3720.074822	-0.200999414	0.200999414	0.036507059	-5.505768391	3.68E-08	4.46E-07	Eml2	72205	NA
ENSMUSG00000039463	1066.338043	-0.198675331	0.198675331	0.048587983	-4.088980809	4.33E-05	0.000269994	Slc9a8	77031	NA
ENSMUSG00000005506	6600.581493	0.19845939	0.19845939	0.032215471	6.160375245	7.26E-10	1.19E-08	Celf1	13046	NA
ENSMUSG00000010803	8313.88382	0.198017834	0.198017834	0.04774308	4.147571427	3.36E-05	0.000215654	Gabra1	14394	NA
ENSMUSG00000032463	987.4905546	0.197873075	0.197873075	0.064481124	3.068697643	0.002149941	0.008456048	Faim	23873	NA
ENSMUSG00000036402	1333.326364	0.19773997	0.19773997	0.059387176	3.329674577	0.000869475	0.003843945	Gng12	14701	NA
ENSMUSG00000030166	720.7510501	-0.197604337	0.197604337	0.061543072	-3.21082992	0.001323522	0.005564497	Rad52	19365	NA
ENSMUSG00000055204	3752.476428	0.197000268	0.197000268	0.042032166	4.686893122	2.77E-06	2.26E-05	Ankrd17	81702	NA
ENSMUSG00000085030	393.5330598	-0.19621495	0.19621495	0.06976086	-2.812679635	0.004913057	0.017267593	NA	NA	NA
ENSMUSG00000030707	2746.786289	-0.19617095	0.19617095	0.054493494	-3.599896682	0.000318344	0.001593624	Coro1a	12721	NA
ENSMUSG00000021866	2305.115413	0.195936022	0.195936022	0.041021548	4.776417108	1.78E-06	1.52E-05	Anxa11	11744	NA
ENSMUSG00000029714	2364.138382	-0.195893788	0.195893788	0.046640951	-4.200038459	2.67E-05	0.000174569	Gigyf1	57330	NA
ENSMUSG00000030407	485.8591932	-0.195322897	0.195322897	0.063106663	-3.09512322	0.001967311	0.007844458	Qpctl	67369	ENSMUST00000032566
ENSMUSG00000019461	425.8290658	-0.195275191	0.195275191	0.064684233	-3.018899373	0.002536948	0.009737788	Plscr3	70310	NA
ENSMUSG00000031485	1718.406207	-0.194243579	0.194243579	0.046836138	-4.147301381	3.36E-05	0.000215842	Prosc	114863	NA
ENSMUSG00000006705	377.9384473	-0.193994869	0.193994869	0.072085107	-2.691192064	0.007119719	0.023723618	Pknox1	18771	NA
ENSMUSG00000026790	3149.554198	-0.193987772	0.193987772	0.038689175	-5.014006408	5.33E-07	5.08E-06	Odf2	18286	NA
ENSMUSG00000032666	2096.504388	0.193385315	0.193385315	0.051601445	3.747672471	0.000178483	0.000946582	1700025G04Rik	69399	NA
ENSMUSG00000048756	1401.682039	0.19330784	0.19330784	0.064937063	2.976849157	0.002912273	0.010961041	Foxo3	56484	NA
ENSMUSG00000028790	4254.13653	0.19317288	0.19317288	0.032379797	5.965845857	2.43E-09	3.66E-08	Khdrbs1	20218	NA
ENSMUSG00000053253	2640.577866	0.193097213	0.193097213	0.04683951	4.122528498	3.75E-05	0.000237577	Ndfip2	76273	NA
ENSMUSG00000024096	2454.369356	0.192499132	0.192499132	0.051028864	3.772357766	0.000161712	0.00086599	Ralbp1	19765	NA
ENSMUSG00000019132	7215.028465	-0.191901816	0.191901816	0.03075355	-6.23998898	4.38E-10	7.46E-09	BC005537	79555	NA
ENSMUSG00000022095	1247.653763	-0.191317691	0.191317691	0.053423429	-3.581157074	0.000342076	0.001697909	Fam160b2	239170	ENSMUST00000022690
ENSMUSG00000055435	762.9041392	0.190998433	0.190998433	0.072126384	2.648107708	0.008094373	0.026492527	Maf	17132	ENSMUST00000069009
ENSMUSG00000024736	1477.543191	0.190846982	0.190846982	0.069998017	2.726462707	0.006401719	0.021667213	Tmem132a	98170	NA
ENSMUSG00000041483	1638.640674	0.190414547	0.190414547	0.04381888	4.345491003	1.39E-05	9.68E-05	Zfp281	226442	NA
ENSMUSG00000040549	3412.658676	0.190090554	0.190090554	0.046972708	4.046829806	5.19E-05	0.000316689	Ckap5	75786	NA
ENSMUSG00000066037	3706.073727	0.18935982	0.18935982	0.031952164	5.92635361	3.10E-09	4.58E-08	Hnrnpr	74326	NA
ENSMUSG00000040356	2576.663754	-0.188911591	0.188911591	0.038569528	-4.897949227	9.68E-07	8.74E-06	Skiv2l	108077	NA
ENSMUSG00000051703	1394.731608	-0.188360272	0.188360272	0.048945898	-3.848336238	0.000118923	0.000659937	Tmem198	319998	NA
ENSMUSG00000005034	8302.595795	0.187655054	0.187655054	0.055344353	3.390681176	0.000697192	0.003162276	Prkacb	18749	NA
ENSMUSG00000021693	2591.551406	0.187588755	0.187588755	0.045485282	4.12416384	3.72E-05	0.000236137	Kif2a	16563	NA
ENSMUSG00000008435	605.0655537	-0.186345319	0.186345319	0.054013927	-3.449949447	0.000560692	0.002620813	Rdh13	108841	NA
ENSMUSG00000079003	714.3053693	-0.186308558	0.186308558	0.076622155	-2.431523323	0.01503548	0.044962441	Samd1	666704	ENSMUST00000210523
ENSMUSG00000021481	936.5630237	-0.185928151	0.185928151	0.056312208	-3.301737875	0.000960878	0.004198106	Zfp346	26919	NA
ENSMUSG00000005089	49471.57391	0.185823262	0.185823262	0.045834564	4.054216876	5.03E-05	0.000308212	Slc1a2	20511	NA
ENSMUSG00000087370	2350.061651	0.185456278	0.185456278	0.055669779	3.331363648	0.000864216	0.003825027	Tmem170b	621976	ENSMUST00000129449
ENSMUSG00000050627	2707.203669	0.185043409	0.185043409	0.042944692	4.308877304	1.64E-05	0.000112322	Gpd1l	333433	NA
ENSMUSG00000020882	3528.515827	-0.184062106	0.184062106	0.059798932	-3.078016599	0.002083833	0.008222275	Cacnb1	12295	NA
ENSMUSG00000050587	2445.420178	0.181224185	0.181224185	0.048095511	3.768006179	0.000164557	0.000879614	Lrrc4c	241568	NA
ENSMUSG00000042492	2453.901335	-0.180968647	0.180968647	0.044238613	-4.090739582	4.30E-05	0.000268383	Tbc1d10b	68449	NA
ENSMUSG00000062232	4668.432145	0.180872894	0.180872894	0.071668722	2.52373543	0.011611528	0.036125063	Rapgef2	76089	NA
ENSMUSG00000034854	492.5512845	-0.18067193	0.18067193	0.063472337	-2.846467262	0.004420727	0.015759567	Mfsd12	73822	ENSMUST00000044844
ENSMUSG00000024270	2200.537896	0.180315212	0.180315212	0.047490121	3.796899401	0.000146517	0.000792411	Slc39a6	106957	NA
ENSMUSG00000006169	1417.590982	0.178870269	0.178870269	0.059365849	3.013016249	0.002586651	0.00989936	Clint1	216705	NA
ENSMUSG00000020926	7016.257248	-0.178844802	0.178844802	0.06237265	-2.867359363	0.004139127	0.014875703	Adam11	11488	NA
ENSMUSG00000038485	3408.760043	0.176331664	0.176331664	0.040786375	4.323298269	1.54E-05	0.000105779	Socs7	192157	ENSMUST00000045540
ENSMUSG00000025040	1065.220998	0.174799601	0.174799601	0.04951769	3.530043553	0.000415491	0.002012821	Fundc1	72018	NA
ENSMUSG00000015766	748.7896139	0.174658815	0.174658815	0.062969329	2.773712487	0.005542063	0.019147837	Eps8	13860	NA
ENSMUSG00000042606	885.5470805	-0.174261757	0.174261757	0.059838011	-2.912225068	0.00358864	0.013141323	Hirip3	233876	ENSMUST00000037248
ENSMUSG00000064138	1118.1454	0.173951456	0.173951456	0.049276469	3.530112035	0.000415384	0.002012716	Fam172a	68675	NA
ENSMUSG00000026155	783.9832395	0.173511788	0.173511788	0.072454993	2.394752657	0.01663158	0.048973196	Smap1	98366	NA
ENSMUSG00000038696	993.6991365	0.172850126	0.172850126	0.050137255	3.44753867	0.000565719	0.002640435	Mapkap1	227743	NA
ENSMUSG00000038145	2145.321304	0.171875621	0.171875621	0.04395273	3.910465237	9.21E-05	0.000527342	Snrk	20623	NA
ENSMUSG00000025137	2765.763418	-0.171557794	0.171557794	0.044127246	-3.887797422	0.000101158	0.000571512	Pcyt2	68671	NA
ENSMUSG00000040713	601.061925	-0.171557395	0.171557395	0.057781757	-2.969058117	0.002987141	0.011202388	Creg1	433375	NA
ENSMUSG00000055675	5495.678273	0.170696538	0.170696538	0.054238552	3.147144088	0.001648737	0.006727674	Kbtbd11	74901	ENSMUST00000069399
ENSMUSG00000018012	430.7433404	0.169099035	0.169099035	0.070290821	2.405705787	0.016141258	0.047799189	Rac3	170758	NA
ENSMUSG00000045767	3224.957886	0.168903042	0.168903042	0.049665567	3.4008077	0.000671871	0.003060469	B230219D22Rik	78521	ENSMUST00000057844
ENSMUSG00000022132	773.7201143	0.168501583	0.168501583	0.056065435	3.00544504	0.002651925	0.010124353	Cldn10	58187	NA
ENSMUSG00000000838	2263.470139	0.168263799	0.168263799	0.058918698	2.855864193	0.004291987	0.015352031	Fmr1	14265	NA
ENSMUSG00000044149	894.9888288	0.167993007	0.167993007	0.057767382	2.908094512	0.003636384	0.013278784	Nkrf	77286	ENSMUST00000057093
ENSMUSG00000039967	1208.807598	0.166207304	0.166207304	0.055442457	2.997834352	0.002719054	0.01033837	Zfp292	30046	NA
ENSMUSG00000026409	1142.000728	-0.164553961	0.164553961	0.058227751	-2.82604011	0.004712736	0.016653517	Pfkfb2	18640	NA
ENSMUSG00000007029	1611.898753	-0.16416101	0.16416101	0.041641583	-3.942237506	8.07E-05	0.000468737	Vars	22321	NA
ENSMUSG00000074671	637.5602346	0.163349389	0.163349389	0.061994648	2.63489499	0.008416332	0.027358919	Tspyl3	241732	ENSMUST00000099194
ENSMUSG00000040265	2550.265314	0.160889036	0.160889036	0.059487649	2.704578844	0.006839104	0.022935192	Dnm3	103967	NA
ENSMUSG00000068205	1513.321368	0.158953175	0.158953175	0.048649567	3.267309148	0.00108575	0.004667053	Macrod2	72899	NA
ENSMUSG00000005360	11711.5795	0.158651745	0.158651745	0.037998035	4.175261827	2.98E-05	0.000193027	Slc1a3	20512	NA
ENSMUSG00000030329	4054.565257	-0.158526432	0.158526432	0.048039454	-3.299921622	0.000967118	0.004222218	Pianp	319352	NA
ENSMUSG00000040365	1615.049088	-0.158315128	0.158315128	0.041670166	-3.799243968	0.000145138	0.000785679	Trim41	211007	NA
ENSMUSG00000028041	2421.238745	-0.157821421	0.157821421	0.039206456	-4.025393682	5.69E-05	0.000342509	Adam15	11490	NA
ENSMUSG00000025103	3429.662252	0.157519179	0.157519179	0.030494915	5.165424458	2.40E-07	2.47E-06	Btbd1	83962	ENSMUST00000026093
ENSMUSG00000032612	2518.209318	0.157028187	0.157028187	0.037506458	4.186697357	2.83E-05	0.000184478	Usp4	22258	NA
ENSMUSG00000020608	1439.119102	0.154600401	0.154600401	0.045918021	3.366878555	0.000760242	0.003415181	Smc6	67241	ENSMUST00000020931
ENSMUSG00000017686	2118.956057	0.154222242	0.154222242	0.055888015	2.759486856	0.005789222	0.019869217	Rhot1	59040	NA
ENSMUSG00000022214	2171.9464	-0.153706814	0.153706814	0.038249337	-4.018548435	5.86E-05	0.000351437	Dcaf11	28199	NA
ENSMUSG00000052752	1637.623198	-0.150473042	0.150473042	0.046263468	-3.25252405	0.001143849	0.004888969	Traf7	224619	NA
ENSMUSG00000022051	3588.127041	0.149027125	0.149027125	0.038017659	3.919944818	8.86E-05	0.000509235	Bnip3l	12177	NA
ENSMUSG00000015377	2588.079711	-0.148796514	0.148796514	0.052058936	-2.858231922	0.004260089	0.015249582	Dennd6b	69440	ENSMUST00000078953
ENSMUSG00000000197	2669.936901	0.148662305	0.148662305	0.056423286	2.634768663	0.008419464	0.027365304	Nalcn	338370	ENSMUST00000000201
ENSMUSG00000027620	8951.92444	0.148512402	0.148512402	0.041020582	3.620436259	0.000294107	0.001485632	Rbm39	170791	NA
ENSMUSG00000033653	1321.059413	0.146916842	0.146916842	0.054176572	2.71181502	0.006691592	0.022511666	Vps8	209018	NA
ENSMUSG00000044147	1114.555163	0.145356107	0.145356107	0.052505605	2.768392174	0.005633362	0.019420297	Arf6	11845	ENSMUST00000050063
ENSMUSG00000018501	7060.966229	0.144289587	0.144289587	0.040862151	3.531130452	0.000413788	0.002006227	Ncor1	20185	NA
ENSMUSG00000059401	1076.788686	0.143585901	0.143585901	0.058052392	2.47338475	0.013383997	0.040752364	Mamld1	333639	NA
ENSMUSG00000015189	2109.665758	0.143060985	0.143060985	0.054268014	2.636193469	0.008384191	0.027277159	Casd1	213819	NA
ENSMUSG00000066568	1917.081548	0.142886196	0.142886196	0.045909316	3.112357356	0.001855997	0.007459024	Lsm14a	67070	NA
ENSMUSG00000037174	969.867101	-0.142642953	0.142642953	0.052392134	-2.722602479	0.006476994	0.021877722	Elf2	69257	NA
ENSMUSG00000018395	4334.166961	0.142619311	0.142619311	0.039905654	3.573912438	0.000351687	0.001737876	Kif3a	16568	NA
ENSMUSG00000021775	2570.498344	0.14180579	0.14180579	0.048641834	2.91530519	0.003553409	0.013028609	Nr1d2	353187	NA
ENSMUSG00000022811	2910.711144	0.141716033	0.141716033	0.05474612	2.588604163	0.00963658	0.030749342	Zfp148	22661	NA
ENSMUSG00000074886	1774.465109	-0.141662056	0.141662056	0.048213821	-2.938204305	0.003301194	0.012216713	Grk6	26385	NA
ENSMUSG00000024843	2726.805649	0.140323527	0.140323527	0.042694393	3.286696868	0.001013699	0.004393633	Chka	12660	NA
ENSMUSG00000034252	2021.965345	0.136480877	0.136480877	0.042604782	3.203416859	0.001358072	0.00569031	Senp6	215351	NA
ENSMUSG00000046093	18596.98843	0.136060921	0.136060921	0.046354931	2.935198469	0.003333344	0.012316228	Hpcal4	170638	ENSMUST00000059667
ENSMUSG00000033998	2342.379405	0.133869717	0.133869717	0.045891764	2.917074964	0.003533308	0.012963029	Kcnk1	16525	ENSMUST00000046765
ENSMUSG00000017286	1001.858027	0.132799971	0.132799971	0.053087952	2.501508635	0.012366543	0.038085178	Glod4	67201	NA
ENSMUSG00000040481	3571.010374	0.132664719	0.132664719	0.036333391	3.651316709	0.000260899	0.001332549	Bptf	207165	NA
ENSMUSG00000028232	1424.203952	0.132548218	0.132548218	0.053303183	2.48668485	0.012893956	0.039465517	Tmem68	72098	NA
ENSMUSG00000025277	1421.074365	0.132509997	0.132509997	0.051429026	2.576560498	0.009978874	0.031699033	Abhd6	66082	NA
ENSMUSG00000052459	15334.91591	0.129289485	0.129289485	0.052445613	2.465210691	0.013693271	0.041553585	Atp6v1a	11964	NA
ENSMUSG00000032187	4361.408025	0.128839063	0.128839063	0.033481372	3.848081909	0.000119046	0.000660309	Smarca4	20586	NA
ENSMUSG00000025158	3175.384066	-0.128359126	0.128359126	0.042552511	-3.0164877	0.002557216	0.009797919	Rfng	19719	ENSMUST00000123273
ENSMUSG00000035521	1784.96873	-0.128092426	0.128092426	0.044224227	-2.896431083	0.003774335	0.013729013	Gnptg	214505	NA
ENSMUSG00000018583	2071.323132	0.123476262	0.123476262	0.037157791	3.32302482	0.00089047	0.003926384	G3bp1	27041	ENSMUST00000018727
ENSMUSG00000013787	5182.731213	-0.122875911	0.122875911	0.032075958	-3.830779142	0.000127738	0.000701541	Ehmt2	110147	NA
ENSMUSG00000025217	3062.238709	0.120440635	0.120440635	0.036708847	3.280970217	0.001034507	0.00447719	Btrc	12234	NA
ENSMUSG00000023068	2782.086088	0.120312555	0.120312555	0.038452105	3.128893863	0.001754657	0.007109092	Nus1	52014	NA
ENSMUSG00000036636	1616.406048	-0.120309151	0.120309151	0.045448656	-2.647144301	0.008117471	0.026553279	Clcn7	26373	ENSMUST00000040729
ENSMUSG00000015961	2744.281139	0.119846833	0.119846833	0.036930626	3.245188252	0.00117373	0.004996621	Adss	11566	ENSMUST00000016105
ENSMUSG00000033569	3325.897592	0.117425743	0.117425743	0.045742632	2.567096324	0.010255412	0.03244107	Adgrb3	210933	NA
ENSMUSG00000031153	3051.993874	-0.116417322	0.116417322	0.035131218	-3.31378552	0.000920421	0.004042463	Gripap1	54645	NA
ENSMUSG00000037364	4204.522289	-0.115948372	0.115948372	0.043797231	-2.647390494	0.008111563	0.026545077	Srrt	83701	NA
ENSMUSG00000013236	11908.31491	-0.115714872	0.115714872	0.041187172	-2.809488137	0.004962035	0.017410988	Ptprs	19280	NA
ENSMUSG00000027665	1924.787455	0.113299043	0.113299043	0.041568543	2.725595751	0.006418556	0.021714784	Pik3ca	18706	NA
ENSMUSG00000020817	3640.139577	0.110098243	0.110098243	0.038252078	2.878229056	0.003999146	0.014436876	Rabep1	54189	NA
ENSMUSG00000028849	6933.501694	-0.109763769	0.109763769	0.034654047	-3.167415613	0.001538003	0.006338068	Map7d1	245877	NA
ENSMUSG00000025544	3860.201623	0.105089536	0.105089536	0.040919722	2.568187899	0.010223172	0.032360943	Tm9sf2	68059	NA
ENSMUSG00000028127	2044.812879	0.103257917	0.103257917	0.040401366	2.555802632	0.010594319	0.033373388	Abcd3	19299	NA
ENSMUSG00000048388	10058.09058	0.102571105	0.102571105	0.041363992	2.479719669	0.013148571	0.040145142	Fam171b	241520	ENSMUST00000051454
ENSMUSG00000018765	3595.663641	-0.102206509	0.102206509	0.031030274	-3.29376751	0.000988542	0.004302915	Fxr2	23879	ENSMUST00000018909
ENSMUSG00000034667	2565.299122	0.100207565	0.100207565	0.041623081	2.407499938	0.016062165	0.047619164	Xpot	73192	ENSMUST00000039810
ENSMUSG00000028959	2239.503071	-0.098433889	0.098433889	0.038533288	-2.554515695	0.010633564	0.033474498	Fastk	66587	NA
ENSMUSG00000024474	3949.333048	-0.093359501	0.093359501	0.031426966	-2.970681352	0.002971399	0.011153105	Ik	24010	ENSMUST00000007042
