# Supplementary material for: Epigenetic impacts of stress priming of the neuroinflammatory response to sarin surrogate in mice: a model of Gulf War illness
Source: J Neuroinflammation. 2018 Mar 17;15:86. doi: 10.1186/s12974-018-1113-9 (PMC5857314; doi:10.1186/s12974-018-1113-9)
Supplement: Supplementary file 26 — Table S18. Genes which are significantly differentially expressed uniquely in CORT + DFP and have a greater than 0.75-fold change in expression between saline and CORT + DFP in both frontal cortex and hippocampus. All six show an increase in expression. (CSV 3 kb) [file 12974_2018_1113_MOESM9_ESM.csv]

ID	Description	GeneRatio	BgRatio	pvalue	p.adjust	qvalue	geneID	Count
mmu04010	MAPK signaling pathway	23/247	252/8065	2.48E-06	0.000625544	0.000514754	16176/12475/18591/16175/18034/17260/21926/13645/21937/192176/13198/26397/109905/56613/26403/75590/18749/22059/14701/12295/26410/76089/170758	23
mmu04064	NF-kappa B signaling pathway	12/247	104/8065	7.40E-05	0.00834323	0.006865565	16176/12475/18034/15894/21926/21937/100041504/12047/65956/57913/12044/20303	12
mmu05202	Transcriptional misregulation in cancer	16/247	177/8065	9.93E-05	0.00834323	0.006865565	12475/17260/70122/12606/12524/13198/12047/13876/20732/545192/12044/17295/20185/22059/14009/17132	16
mmu04210	Apoptosis	13/247	136/8065	0.000258118	0.012358332	0.010169555	12983/21926/21937/13198/12047/19249/235587/12125/12984/57913/12044/22059/18706	13
mmu04540	Gap junction	10/247	86/8065	0.000276869	0.012358332	0.010169555	18591/14609/13645/20779/54195/234889/108071/14816/11512/18749	10
mmu04360	Axon guidance	15/247	175/8065	0.000294246	0.012358332	0.010169555	13643/20779/13842/13636/19877/20353/107448/22067/80883/241568/17295/18845/18706/22253/170758	15
mmu04014	Ras signaling pathway	17/247	228/8065	0.000609267	0.021860268	0.017988608	18591/13645/21844/13636/225870/333050/109905/19730/19765/66482/17295/18749/14701/11845/15566/18706/170758	17
mmu05212	Pancreatic cancer	8/247	64/8065	0.000693977	0.021860268	0.017988608	13645/19730/12190/19765/22059/17126/18706/170758	8
mmu04620	Toll-like receptor signaling pathway	10/247	99/8065	0.000860391	0.023263017	0.019142917	16176/12475/24088/21926/12524/26397/20303/20302/26410/18706	10
mmu04062	Chemokine signaling pathway	15/247	195/8065	0.000923136	0.023263017	0.019142917	20779/21844/100041504/19877/65956/109905/11512/20303/18749/20302/14701/56484/26385/18706/16428	15
mmu05418	Fluid shear stress and atherosclerosis	12/247	142/8065	0.001333296	0.030544607	0.025134868	16176/18591/16175/15894/17260/21926/21937/20779/12390/22059/18706/170758	12
mmu04060	Cytokine-cytokine receptor interaction	18/247	271/8065	0.001619595	0.034011492	0.027987736	16176/18591/16175/12983/16172/21926/13645/21937/100041504/65956/16154/18413/12984/16324/17295/20303/20302/16323	18
mmu05100	Bacterial invasion of epithelial cells	8/247	76/8065	0.002157522	0.040169121	0.03305479	20779/330662/12390/24050/622434/17295/18706/103967	8
mmu04015	Rap1 signaling pathway	15/247	213/8065	0.002231618	0.040169121	0.03305479	18591/13645/20779/21844/13636/26397/11541/109905/18760/19730/17295/11512/18706/76089/170758	15
mmu04970	Salivary secretion	8/247	78/8065	0.002545948	0.042771927	0.035196615	381290/11941/54195/234889/11512/18749/16531/11555	8
mmu01521	EGFR tyrosine kinase inhibitor resistance	8/247	80/8065	0.002987095	0.047046738	0.038714317	18591/13645/20779/12125/211323/17295/56484/18706	8
mmu05231	Choline metabolism in cancer	9/247	99/8065	0.003216941	0.047686426	0.03924071	18591/13645/30805/64930/242259/19730/12660/18706/170758	9
mmu05144	Malaria	6/247	49/8065	0.003601432	0.049842436	0.04101487	16176/24088/15894/21827/21926/17295	6
mmu05323	Rheumatoid arthritis	8/247	83/8065	0.003757961	0.049842436	0.04101487	16176/24088/16175/15894/21926/12524/20302/11964	8
